# Supplementary material for: Integrative proteomic profiling of ovarian cancer cell lines reveals precursor cell associated proteins and functional status
Source: Nat Commun. 2016 Aug 26;7:12645. doi: 10.1038/ncomms12645 (PMC5007461; doi:10.1038/ncomms12645)
Supplement: Supplementary Data 1 — Protein Expression Values [file ncomms12645-s2.xlsx]

## Sheet: 30 Celllines label-free
Supplementary Data 1. Relative protein levels of all cell line samples.This file contains label-free quantification data (MaxLFQ, log2) for 30 OvCa cellular models.Quantifications based on single peptides are highlighted in red in the corresponding "Razor+unique peptides" columns. Missing values are indicated as "NaN".
Majority protein IDs	Protein names	Gene names	Unique + razor sequence coverage [%]	ME180	ME180C13	59M	A2780	A2780CP70	CAOV3	COV318	DOV13	HEYA8	IGROV1	IGROV1CP	IOSE397	IOSE7576	JHOS2	JHOS4	KURAMOCHI	OVCA433	OVCAR3	OVCAR5	OVISE	OVKATE	OVSAHO	PEO1	PEO4	SKOV3IP1	SNU119	TOV112D	TOV112DR	TYKNU	TYKNUCP	Potential contaminant	Q-value	Intensity	MS/MS Count	Razor + unique peptides	Sequence coverage [%]	Mol. weight [kDa]	Razor + unique peptides CL_ME180_A	Razor + unique peptides CL_ME180_B	Razor + unique peptides CL_ME180_C	Razor + unique peptides CL_ME180C13_A	Razor + unique peptides CL_ME180C13_B	Razor + unique peptides CL_ME180C13_C	Razor + unique peptides CL_59M_A	Razor + unique peptides CL_59M_B	Razor + unique peptides CL_59M_C
P63313	Thymosin beta-10	TMSB10	100	32.7604	30.9714	32.3624	32.9463	32.7066	33.1297	33.0281	33.2688	33.5741	31.6186	32.1193	30.9013	33.6311	33.4723	33.2754	30.6813	32.9014	33.4036	33.1772	32.1351	33.1796	32.0046	33.6146	32.9964	32.8254	31.9263	30.7418	30.3074	31.5164	33.3097		0	1598500000000	2061	13	100	5.0256	2	3	3	4	4	4	2	4	4
P04406;E7EUT5	Glyceraldehyde-3-phosphate dehydrogenase	GAPDH	99.7	36.0101	36.2809	36.2398	35.1917	35.8051	36.0022	36.1335	35.6886	36.1215	35.6241	35.6131	35.2984	35.7255	36.4747	35.6642	36.3229	36.8715	36.0541	35.9578	35.5853	35.4343	35.9743	36.0849	36.2265	35.4378	36.5126	35.0177	35.6198	35.1608	35.658		0	15768000000000	18673	49	99.7	36.053	23	23	27	27	32	30	25	24	23
C9J0K6;P30626;B4DHQ6	Sorcin	SRI	99.4	29.3571	28.8224	29.6577	29.6579	30.1023	30.163	31.2745	30.5989	29.9063	29.9285	29.6301	29.9269	30.0985	30.5518	30.6664	30.9555	30.8259	30.3039	30.1288	29.7526	31.3537	31.3647	30.8495	29.6293	30.3609	30.0861	30.813	30.4166	31.6471	30.5993		0	312560000000	1153	22	99.4	17.605	9	9	8	10	9	11	10	13	9
Q15370;B8ZZU8;I3L0M9	Transcription elongation factor B polypeptide 2	TCEB2	99.2	30.3312	30.3893	29.9375	30.8024	30.8717	30.3589	30.4003	30.289	30.6087	30.3732	30.4122	30.4161	31.201	30.4089	30.3858	30.8592	30.249	30.3358	30.9195	30.9004	31.0176	30.2484	29.2385	30.631	30.6734	30.1989	30.3715	30.8023	29.738	30.6551		0	298200000000	1073	18	99.2	13.133	9	7	10	12	11	13	12	11	10
P10599	Thioredoxin	TXN	99	33.1674	33.8854	32.8417	31.9776	32.8762	33.2046	32.0076	32.767	33.0019	32.1808	32.6396	32.6454	32.7211	33.7751	31.703	32.9353	32.9545	32.9321	33.4184	33.1889	33.7436	32.5847	32.4208	31.6832	32.9055	32.5939	32.7469	32.627	32.7336	33.1917		0	1638700000000	1981	16	99	11.737	6	10	8	9	11	9	7	8	11
O95777;C9JIZ0;F2Z2Y6;C9JNV3	N-alpha-acetyltransferase 38, NatC auxiliary subunit	NAA38	99	28.7214	29.1137	28.3937	28.7833	28.7387	28.4555	28.5295	28.2945	28.3018	28.9025	28.7161	28.8248	28.256	28.9446	28.3995	28.9904	28.2538	28.5175	28.5775	28.6797	28.409	28.8203	28.6727	28.389	28.222	29.4187	28.2783	28.2882	28.5984	28.7693		0	90706000000	408	8	99	10.403	5	3	5	4	5	5	5	5	5
P84090	Enhancer of rudimentary homolog	ERH	99	31.1544	30.0562	31.6674	32.1352	31.3449	32.2587	31.51	30.34	31.2628	30.5754	30.6675	30.3238	31.1812	32.1064	31.4636	30.8813	30.6082	31.7533	30.2129	30.9025	30.8243	31.2555	30.2937	31.151	30.7517	31.1992	30.9183	30.7997	30.2255	31.1498		0	468240000000	835	12	99	12.259	4	5	4	5	6	6	5	6	5
P06703;R4GN98	Protein S100-A6	S100A6	98.9	34.0467	31.6039	34.3758	23.3164	27.9844	34.6745	32.3344	32.7098	31.7442	31.8943	31.711	31.2838	31.6205	35.1372	33.1135	33.0509	33.6459	32.6606	32.2013	32.4744	34.9063	33.361	33.4884	34.0594	33.8195	32.6619	26.4565	28.882	31.7999	32.8962		0	2632900000000	2116	22	98.9	10.18	7	6	8	9	9	9	7	6	8
Q9NYJ1	Cytochrome c oxidase assembly factor 4 homolog, mitochondrial	COA4	98.9	25.566	25.7064	26.2125	23.9552	26.7895	27.4238	28.4168	27.0754	27.6773	26.1716	26.5184	26.4276	27.0826	28.5216	28.2925	22.6822	25.7614	28.5642	25.6596	27.7005	28.5413	27.8033	28.6936	27.5543	26.5642	24.0922	26.8454	27.5755	27.3516	27.3014		0	35510000000	301	9	98.9	10.134	0	2	4	4	3	3	5	5	5
P62306	Small nuclear ribonucleoprotein F	SNRPF	98.8	30.3695	30.1061	30.0373	31.2201	31.0928	30.0929	29.3409	29.674	30.7072	30.2212	30.4033	29.6678	30.1567	29.3792	29.2939	30.2307	30.4599	29.273	29.5916	30.3493	29.2934	29.5989	30.5398	30.5988	30.2062	30.4542	30.4631	29.8228	29.7965	30.3296		0	286870000000	997	9	98.8	9.7251	5	5	4	5	5	6	6	6	6
O75506	Heat shock factor-binding protein 1	HSBP1	98.7	28.928	29.5223	27.8129	28.2286	29.2834	27.4215	27.8111	31.2674	29.3645	28.9929	29.5644	29.8357	30.9345	30.0009	29.678	28.7954	27.7625	28.0256	30.0241	30.9318	28.2764	28.3873	23.6023	27.1517	30.478	29.2064	28.9962	28.6772	28.5874	29.2212		0	131490000000	589	9	98.7	8.5435	4	3	4	4	4	3	3	3	3
P08670;B0YJC4	Vimentin	VIM	98.3	33.0247	31.3725	37.352	37.5744	37.7073	33.2351	35.0357	37.2325	37.7832	35.3645	35.2266	36.2731	37.4004	36.6377	30.8198	36.626	34.5973	32.5055	34.6169	31.4752	35.6195	36.5892	32.1161	32.1416	36.7975	31.726	36.6007	36.4157	36.1974	36.7428		0	17639000000000	21279	100	98.3	53.651	23	27	19	42	27	25	72	74	77
Q15369;E5RHG8;R4GMY8	Transcription elongation factor B polypeptide 1	TCEB1	98.2	30.4396	30.3404	29.9502	30.8908	30.7392	30.3535	30.5363	30.1343	30.4668	30.2939	30.3036	30.3254	30.6533	30.6697	30.4869	30.8297	30.3107	30.1664	30.4201	30.9873	30.5691	30.3393	30.6827	30.7359	30.5745	30.4567	30.4175	30.4515	30.6944	30.3213		0	314970000000	1397	11	98.2	12.473	6	7	7	8	8	8	5	6	6
P60709	Actin, cytoplasmic 1;Actin, cytoplasmic 1, N-terminally processed	ACTB	98.1	36.4203	35.5738	36.3584	36.3594	36.5691	36.9155	37.1128	36.8616	36.5526	35.4504	35.0686	36.0833	37.106	36.7378	36.8627	36.9525	37.4639	36.9531	36.7629	36.3702	36.8028	36.6678	36.7624	36.4212	36.3171	36.6626	35.6195	36.007	35.706	36.7555		0	27879000000000	40830	55	98.1	41.736	29	27	30	32	31	31	34	32	29
Q9BVJ7	Dual specificity protein phosphatase 23	DUSP23	98	23.5328	25.7557	26.6081	NaN	NaN	22.9357	27.6402	27.2469	23.002	26.6413	26.1896	24.9498	24.9626	28.0314	25.463	26.3974	26.814	26.9503	22.5479	25.2597	28.9973	28.1265	28.009	27.3511	26.3374	26.9984	23.2562	21.9543	22.8473	21.4054		0	23249000000	252	17	98	16.588	7	1	2	10	8	7	3	7	1
P23528;E9PP50;E9PK25;G3V1A4;E9PQB7;E9PS23;E9PLJ3	Cofilin-1	CFL1	97.6	34.1073	34.2024	34.6569	34.193	34.1087	34.7465	34.818	34.7987	34.7762	33.9573	33.896	34.1124	34.4883	35.0686	34.6454	34.6773	34.5129	35.2054	34.5347	34.115	35.3042	34.7065	34.416	34.8143	34.2906	34.3163	34.08	34.1682	34.3616	34.7132		0	5092600000000	4783	36	97.6	18.502	13	14	16	19	19	18	19	17	18
P00441;H7BYH4	Superoxide dismutase [Cu-Zn]	SOD1	97.4	31.7714	31.7661	32.4348	31.3693	32.1933	32.6456	32.1995	32.5691	32.7108	32.5622	32.5021	32.212	32.1985	32.176	31.2158	32.8001	32.5955	32.9471	31.6414	33.1854	33.2678	32.4262	30.1319	32.4169	32.658	32.5575	32.4766	32.9318	31.4147	32.1553		0	1150700000000	1937	25	97.4	15.936	7	9	9	11	10	9	9	12	11
P05387	60S acidic ribosomal protein P2	RPLP2	97.4	33.3481	32.8543	32.4317	33.3054	33.0712	33.123	32.867	33.1214	33.3982	33.0014	33.1178	32.9271	33.7834	33.0014	33.0309	32.7563	32.725	33.1055	33.0028	33.5027	32.3082	32.8871	33.1852	33.0567	33.0674	32.5605	32.6982	32.8715	32.8153	33.7214		0	1680600000000	2447	13	97.4	11.665	7	6	5	7	8	6	6	8	6
P13489	Ribonuclease inhibitor	RNH1	97.4	30.8973	30.5413	31.7824	30.5563	31.1639	31.1133	32.1524	31.7833	31.6513	31.0137	30.8757	31.5501	31.9113	32.7301	31.5106	32.018	31.789	31.5267	31.8581	31.9057	31.5562	32.1338	31.2137	30.5307	31.6073	31.3583	31.3371	30.3565	31.6399	32.0397		0	664410000000	2563	40	97.4	49.973	15	8	15	20	20	20	20	23	19
P05783;F8VZY9	Keratin, type I cytoskeletal 18	KRT18	97.4	35.563	34.3106	34.4368	27.3418	30.1848	36.7155	35.5087	35.7959	35.9744	29.7987	33.4702	34.8594	32.7979	35.7553	36.3954	36.5229	37.4013	36.5624	36.8585	36.1786	35.0796	33.7631	35.95	35.5457	34.3158	36.0645	28.0812	27.7125	30.999	31.5191		0	10652000000000	12882	75	97.4	48.057	39	37	40	38	43	45	39	40	42
P68871;F8W6P5	Hemoglobin subunit beta;LVV-hemorphin-7	HBB	97.3	23.9388	27.8316	30.5898	27.2957	23.8234	27.0097	28.3228	27.1279	26.2066	26.5202	27.1218	28.3908	26.3494	28.619	28.56	29.3198	24.3795	28.5436	26.8647	25.1022	28.1221	28.3608	25.7642	29.3818	26.2642	28.1057	26.0395	28.2907	26.0163	29.134		0	1615100000000	1895	20	97.3	15.998	4	4	2	4	5	4	6	4	3
P69905	Hemoglobin subunit alpha	HBA1	97.2	22.4934	29.1848	32.8377	28.2875	26.1463	25.9819	30.5675	29.9501	27.8754	28.7536	29.1098	30.6334	28.3932	30.3819	29.5963	30.0001	27.6486	29.3191	28.9129	26.1816	29.4072	29.607	31.1642	31.1812	27.7467	29.7231	27.246	29.7639	29.0871	30.9198		0	1435400000000	2829	17	97.2	15.257	2	2	2	3	4	3	6	6	6
P07737;K7EJ44	Profilin-1	PFN1	97.1	33.8798	33.9057	34.0072	34.054	34.4691	34.0362	33.8454	34.6168	34.6874	33.9858	33.7809	34.0368	34.7247	34.0108	33.9065	34.7287	34.2505	34.1753	34.2835	34.3213	33.9041	34.3823	33.7389	33.4222	34.1517	34.1503	34.4592	34.3521	34.1186	34.5095		0	4022800000000	5630	23	97.1	15.054	13	13	12	16	14	12	13	13	13
P02511;E9PR44;A0A024R3B9;E9PNH7;E9PJL7	Alpha-crystallin B chain	CRYAB	97.1	22.4457	22.2592	21.6736	21.7241	23.2634	31.122	30.3128	NaN	19.8714	26.8423	25.5749	22.3635	25.3147	28.1742	30.9464	31.7534	21.399	32.23	21.2315	32.286	35.2377	28.1804	30.8255	26.654	29.6239	34.0301	21.574	21.0041	21.6696	20.7182		0	600270000000	1277	27	97.1	20.159	4	0	1	2	2	3	4	1	3
P37802;X6RJP6	Transgelin-2	TAGLN2	97	32.7454	33.8533	33.7875	28.8722	31.3824	32.2641	34.3484	33.9192	32.6839	33.2064	32.8375	33.9802	34.1231	33.9422	33.8469	34.3884	34.041	34.3075	33.5621	33.1315	34.7749	33.5383	34.3245	33.4008	33.8007	33.9179	31.4646	32.6845	34.279	33.1833		0	3033500000000	4952	29	97	22.391	18	19	16	19	19	21	19	18	19
Q9BVG4	Protein PBDC1	PBDC1	97	30.0499	28.8082	28.3548	29.7781	29.4517	28.8459	28.9927	28.7777	28.972	28.4739	25.8039	29.5263	29.5268	29.7645	28.9091	28.5063	28.4704	29.8027	28.8915	29.7669	28.5253	29.244	29.9111	29.9452	29.2864	28.5522	30.6244	30.4042	29.5908	29.7323		0	126780000000	859	26	97	26.056	10	9	9	12	11	10	10	12	9
Q15102;M0R389;M0R1K3	Platelet-activating factor acetylhydrolase IB subunit gamma	PAFAH1B3	97	30.3845	30.2126	30.589	30.5388	30.7963	30.4467	29.4363	28.932	29.1667	31.5456	31.2324	29.5358	29.4639	29.1825	30.5583	30.7796	30.362	29.8578	30.9441	30.0571	30.903	30.2959	30.8311	29.2499	30.0765	31.3463	30.6775	30.4785	29.9364	30.059		0	316040000000	1174	19	97	25.734	8	9	9	11	14	12	10	12	13
Q9C005	Protein dpy-30 homolog	DPY30	97	28.9514	28.8945	29.0839	28.3522	28.5068	28.9704	29.3919	28.4875	28.2772	28.3466	28.29	29.2221	28.1744	28.5733	29.7521	29.3067	30.4648	29.1646	30.2304	29.4929	29.3866	29.3486	29.8828	28.3236	29.0088	29.9439	29.429	28.0315	28.6619	28.1941		0	123190000000	521	8	97	11.25	4	4	3	3	5	4	4	5	5
P02795	Metallothionein-2	MT2A	96.7	30.0668	28.6943	30.7998	26.9204	28.2591	33.2201	NaN	31.6897	32.579	26.9148	27.817	31.0672	30.637	32.2426	28.5358	29.2839	29.9285	NaN	23.5959	27.7909	NaN	NaN	31.6447	31.5502	29.5852	28.5532	27.1616	28.8857	30.2997	30.3169		0	289130000000	349	10	96.7	6.0422	2	3	3	3	3	3	2	2	3
O43504;R4GMU8;E9PLX3	Ragulator complex protein LAMTOR5	LAMTOR5	96.7	28.3208	27.1395	28.3278	29.1364	29.1619	28.833	28.5096	29.835	27.9469	28.5865	28.6977	28.757	28.7423	28.3111	28.6229	29.0715	29.6931	28.747	28.9638	29.3845	28.8284	28.4247	28.2652	28.116	29.2931	28.83	28.4285	28.6139	28.572	29.3999		0	99107000000	631	8	96.7	9.6138	4	2	3	1	3	2	5	5	5
F8VZX2		PCBP2	96.6	33.0574	32.6155	32.3514	33.4438	33.2621	33.5712	32.8188	32.7055	33.5892	32.9163	33.0235	32.6945	33.3925	32.9233	32.7925	32.7389	33.1991	33.1923	32.488	32.4223	32.761	33.0984	33.4248	33.2006	33.0258	32.6565	32.8279	33.093	32.7992	33.1707		0	1694500000000	3021	27	96.6	33.8	14	15	13	20	19	19	14	16	18
Q15691	Microtubule-associated protein RP/EB family member 1	MAPRE1	96.6	32.3232	31.6455	31.879	31.6516	31.6889	30.7444	32.5824	31.797	31.7165	31.113	31.1022	31.9915	32.0161	31.1372	31.8666	32.1809	32.0721	31.8196	31.8412	31.5728	31.4093	32.2351	32.3445	31.2619	31.8535	31.1431	31.558	31.9463	31.6884	32.1577		0	724470000000	2290	35	96.6	29.999	15	16	15	20	19	18	19	17	18
P30046;A6NHG4;B5MC82;J3KQ18	D-dopachrome decarboxylase;D-dopachrome decarboxylase-like protein	DDT;DDTL	96.6	31.5223	31.3505	30.3753	30.4529	31.428	30.9382	31.3803	29.9441	29.9114	31.916	31.6705	30.776	30.6272	30.5177	30.6963	31.4811	30.5354	31.2112	30.9534	31.2205	30.4978	31.1169	30.6958	30.0709	30.7944	31.9541	30.9576	30.9152	31.1024	30.5435		0	426170000000	1214	16	96.6	12.712	11	9	8	11	11	10	10	10	11
Q9BWJ5	Splicing factor 3B subunit 5	SF3B5	96.5	28.9019	28.7396	28.0024	29.5897	28.9395	29.4763	28.8079	28.1649	28.8985	28.8367	29.041	29.3737	28.5934	28.6042	28.6686	28.7617	28.1856	28.8947	29.8812	28.7363	28.4785	28.6699	29.2081	28.0047	28.7718	28.7851	29.1253	29.0496	28.2459	29.1436		0	99542000000	582	8	96.5	10.135	2	4	4	5	6	7	5	5	6
P04075;J3KPS3;H3BQN4;H3BUH7	Fructose-bisphosphate aldolase A;Fructose-bisphosphate aldolase	ALDOA	96.2	35.7016	35.5523	34.5257	34.7169	35.0122	35.1587	34.982	33.7456	34.982	34.8193	34.7268	34.884	34.5487	35.033	35.0423	35.6007	35.0378	35.1168	35.3553	34.733	34.9163	35.0217	35.0596	35.3491	35.0329	35.3707	34.1238	34.6392	34.9185	35.0216		0	7520000000000	12102	53	96.2	39.42	34	33	36	38	39	37	33	33	38
O76070	Gamma-synuclein	SNCG	96.1	28.0208	29.4539	20.6623	22.9893	30.406	22.9768	20.8637	21.0038	21.9808	20.9662	20.6718	20.1561	21.6914	22.798	NaN	30.2477	21.1136	30.5375	32.3939	19.6946	31.3635	15.0093	NaN	32.0846	29.0995	22.1626	21.7759	20.7818	25.6992	22.3105		0	226760000000	572	18	96.1	13.331	8	8	7	11	9	9	3	1	1
Q9UNM6;J3KNQ3;A0A087WUL9;E9PL38;H0YD73	26S proteasome non-ATPase regulatory subunit 13	PSMD13	96	31.0299	31.0856	31.5908	30.9259	31.4237	31.2469	30.9802	31.1227	31.0339	31.4607	31.5392	31.4381	31.2334	31.2697	31.215	30.7421	31.1242	31.388	31.7586	31.1132	30.6905	30.8231	30.9795	30.6376	31.5313	31.0207	31.318	31.1104	31.8572	31.9926		0	521380000000	2247	38	96	42.945	18	15	22	23	29	26	24	23	23
P12004	Proliferating cell nuclear antigen	PCNA	95.8	32.3639	32.8005	31.6671	32.2687	32.249	31.9661	32.371	32.2466	32.2529	31.4126	31.6297	32.1687	32.4076	32.3261	33.2045	31.3334	33.1668	31.348	33.0895	32.1724	32.4505	32.4807	33.2685	31.8471	32.2446	32.1534	32.203	32.2429	32.1618	32.7115		0	1064900000000	3060	26	95.8	28.768	14	17	15	18	20	19	16	14	13
Q99497;K7ELW0;K7EN27	Protein DJ-1	PARK7	95.8	32.6069	32.6283	32.7775	32.562	32.9204	32.7237	33.182	31.7929	32.3203	33.0241	33.0618	32.6152	32.5854	32.976	32.7767	33.9782	32.5793	33.4538	32.8163	33.3291	32.149	33.272	31.9834	32.9969	33.3848	33.6099	32.9761	33.0049	32.6338	32.661		0	1712900000000	3112	29	95.8	19.891	17	17	19	18	18	18	16	18	17
P05787;CON__P05787;F8VUG2	Keratin, type II cytoskeletal 8	KRT8	95.7	36.3418	33.7581	34.4886	29.8502	30.4074	36.0533	33.2584	35.6482	35.6445	29.2568	33.6297	34.911	30.2694	35.6534	36.3675	36.6294	37.7486	36.6176	37.1442	36.2891	35.3415	33.3078	35.9877	36.0298	35.5198	36.3871	28.258	29.5063	30.9593	28.9718	+	0	12275000000000	15292	80	95.7	53.704	51	48	48	50	50	52	47	46	46
P09382	Galectin-1	LGALS1	95.6	30.9602	32.3706	34.1295	33.5702	34.2954	34.8503	31.3116	34.4537	34.068	33.3173	33.2767	34.0752	34.6447	33.9222	32.2787	34.6049	34.4823	32.2905	33.4094	30.5577	34.3008	33.9184	33.5079	31.8077	33.9924	33.6293	30.6622	30.1618	33.3229	33.3857		0	2850500000000	3682	18	95.6	14.716	11	11	10	11	12	12	13	13	14
Q06830	Peroxiredoxin-1	PRDX1	95.5	34.1254	34.7404	34.9973	34.2011	34.585	34.6647	34.1825	34.4765	35.1117	34.7331	34.7043	33.979	34.5184	34.2504	33.9701	35.1297	34.0504	34.56	34.6866	35.3143	34.7822	35.0518	34.7179	34.3329	34.6742	34.5932	34.4262	34.354	34.0442	34.8429		0	5386500000000	5783	32	95.5	22.11	17	18	17	20	20	19	24	19	21
P50395;Q5SX87	Rab GDP dissociation inhibitor beta	GDI2	95.5	33.0501	33.4227	34.5001	32.7095	33.6341	32.7755	33.3877	33.6335	33.6772	33.5572	33.5075	33.3343	33.4705	33.2788	33.5532	33.9574	33.4179	32.8364	33.2269	32.9507	34.0429	33.9414	32.4948	32.9796	33.7929	34.6254	33.9646	33.7471	33.2975	32.9036		0	2733800000000	5903	61	95.5	50.663	34	28	32	39	38	37	38	40	42
P11142;E9PKE3;E9PNE6	Heat shock cognate 71 kDa protein	HSPA8	95.4	35.4505	35.4043	35.6683	35.6769	35.9274	36.1656	35.908	35.7614	36.3429	35.7628	35.7732	35.6016	36.1544	35.4155	35.8855	35.6993	36.1304	36.0369	35.6812	35.848	35.5031	35.8333	35.7941	35.6681	35.5724	35.5022	35.5041	35.6922	35.6873	36.171		0	11951000000000	15961	87	95.4	70.897	40	40	42	40	40	41	41	45	46
P41227;F8W808;A8MWP7	N-alpha-acetyltransferase 10	NAA10	95.3	30.0329	29.3149	28.6121	29.4723	30.288	29.6738	29.4343	29.0524	29.5069	29.2866	29.236	29.9939	30.2018	28.8833	29.6922	29.5252	30.072	29.6852	29.0678	29.2824	29.3773	29.38	30.0443	29.235	29.3473	29.6776	29.384	29.728	29.9545	29.7618		0	164480000000	1107	24	95.3	26.458	11	13	11	13	14	12	14	12	13
P31949	Protein S100-A11	S100A11	95.2	33.0097	32.6972	32.6202	29.7492	29.4977	31.6477	31.8527	32.7009	31.2845	32.5192	31.7481	31.2159	31.7075	31.4685	32.8859	33.2084	34.8916	32.2575	30.5434	32.6802	33.4889	31.6904	32.5307	31.2867	32.3934	33.0171	24.8681	29.23	32.053	30.375		0	1277900000000	1265	14	95.2	11.74	7	6	6	8	7	8	6	7	7
P00558	Phosphoglycerate kinase 1	PGK1	95.2	35.4097	35.0277	34.0319	34.0438	34.7679	34.6643	34.9296	34.6125	34.6591	34.614	34.5285	34.4176	34.3785	35.7385	34.7265	34.9124	33.8418	35.0384	34.361	35.3504	34.7625	35.1871	34.7315	34.7375	35.053	34.5268	34.7707	34.8733	34.7977	34.2036		0	6270100000000	9179	57	95.2	44.614	26	28	28	32	32	34	26	28	27
P09936;D6RE83;D6R956;D6R974	Ubiquitin carboxyl-terminal hydrolase isozyme L1	UCHL1	95.1	23.7328	22.7874	33.1425	32.1484	32.0417	33.3971	32.63	33.3097	33.0263	21.8584	23.2763	32.5314	33.4694	30.9332	31.6773	34.1385	32.9603	33.6707	22.2695	29.8633	33.684	30.7966	22.4732	27.8229	22.8566	29.7239	32.9953	33.1433	26.5037	25.4361		0	1038800000000	2123	28	95.1	24.824	4	1	4	3	0	2	14	14	13
Q14019;H3BT58	Coactosin-like protein	COTL1	95.1	31.0435	30.5049	31.7481	28.3391	29.8698	30.8005	31.3928	31.8905	32.15	31.2129	30.9853	31.3265	31.3708	31.8203	31.4474	31.2952	32.6992	30.9964	32.2281	31.0924	30.8763	30.9452	31.8527	30.6154	31.1049	29.5895	30.4996	30.4733	31.313	32.0024		0	531060000000	1105	25	95.1	15.945	7	9	6	9	8	9	12	11	13
P07741;H3BQB1;H3BQZ9;H3BQF1	Adenine phosphoribosyltransferase	APRT	95	30.4852	31.1023	29.0489	30.0744	30.889	29.3612	30.9399	31.1379	30.6256	30.8995	30.6639	30.3868	29.873	31.9316	31.882	31.2345	31.665	31.2404	32.8669	32.0365	30.9612	30.5512	30.4222	30.6279	31.3343	30.276	31.4376	32.1335	31.8193	31.6743		0	446040000000	1221	19	95	19.608	7	8	9	11	11	12	9	10	9
CON__P08727			95	36.7387	36.4041	32.9674	27.7076	29.0463	35.3735	34.0781	35.2551	28.9455	31.9869	33.0085	33.1712	29.4908	34.9457	34.2854	32.4247	36.6901	35.6103	35.6091	35.3884	36.3067	28.4832	35.9417	35.4108	35.3039	35.9025	27.2564	27.9254	28.4061	28.904	+	0	8000100000000	10572	63	97.2	44.091	41	42	45	44	45	46	36	36	35
P52435	DNA-directed RNA polymerase II subunit RPB11-a	POLR2J	94.9	25.3608	27.1837	26.4818	26.7445	26.9474	27.2231	26.2943	26.2795	25.7873	27.1174	27.1015	27.0427	27.2284	26.2231	26.339	26.6647	27.3289	26.627	27.26	26.0063	26.4281	26.233	27.3215	26.6297	26.9016	26.8901	27.0964	27.0737	26.4376	26.9845		0	22772000000	290	11	94.9	13.293	3	2	2	4	2	5	5	3	5
P60903	Protein S100-A10	S100A10	94.8	31.6018	32.5627	31.8458	24.5237	29.4398	32.5365	32.7865	31.6406	31.2005	30.7106	30.4212	30.7291	31.0404	33.0189	32.3806	32.643	33.9767	33.222	31.7747	31.379	33.608	30.8363	32.2805	32.1542	31.8067	31.0026	29.6124	27.7068	28.6077	29.3217		0	901730000000	1720	16	94.8	11.203	7	5	7	5	7	7	5	6	7
P80723	Brain acid soluble protein 1	BASP1	94.7	30.9975	31.8818	32.4386	NaN	23.8461	32.151	29.8347	32.0093	32.8162	22.0647	22.5405	31.256	32.1315	31.0897	30.8136	31.1995	31.5766	29.3354	28.678	28.1541	30.9359	28.8148	27.6054	23.2776	31.8579	30.1012	28.7123	28.989	31.0452	29.8912		0	369530000000	1553	36	94.7	22.693	16	17	16	19	18	16	17	16	18
Q14192;J3KNW4	Four and a half LIM domains protein 2	FHL2	94.6	29.5254	30.1982	31.7342	27.9593	28.8602	30.6954	28.2065	30.9908	30.2366	29.634	29.3917	30.5375	31.4091	31.2197	29.9627	30.3735	31.4789	29.514	29.061	28.0757	29.9574	23.8109	30.9494	30.3036	30.5909	30.7989	28.0588	26.7166	27.9734	27.4358		0	262330000000	1316	39	94.6	32.193	10	8	11	18	16	16	19	21	19
P61970;H3BRV9	Nuclear transport factor 2	NUTF2	94.5	28.9792	31.2054	31.24	29.6284	30.724	28.0113	29.7369	30.9988	30.0229	30.8853	30.9668	31.0755	29.7945	30.6832	30.1663	31.3708	30.7846	30.8298	31.2228	30.0452	30.5484	30.7283	30.0204	30.0029	31.6893	30.6954	31.4938	31.1592	31.0024	30.3255		0	400380000000	1197	8	94.5	14.478	6	4	5	5	6	5	5	5	6
P06733	Alpha-enolase	ENO1	94.5	35.6209	35.8258	35.8196	34.725	35.4088	34.4668	36.2467	34.7825	35.7577	35.0103	34.8213	35.1596	35.6677	36.2797	35.7639	36.0428	35.9323	36.4956	36.1724	36.4263	35.7475	36.0731	35.6481	35.994	35.9672	36.0712	35.0227	34.7769	35.0002	35.8221		0	12657000000000	21471	57	94.5	47.168	30	25	33	36	40	36	30	31	34
P62942;Q5W0X3;A0A087WZM5;Q1JUQ5	Peptidyl-prolyl cis-trans isomerase FKBP1A;Peptidyl-prolyl cis-trans isomerase	FKBP1A;FKBP12-Exip2	94.4	29.9859	30.214	30.1932	30.0156	30.1652	29.0816	30.989	30.0413	30.3881	29.6171	29.6598	30.7874	29.9288	30.7115	30.8245	31.2405	31.4525	30.0831	31.3294	30.3234	31.1699	31.1266	31.1019	29.7478	30.5975	31.7324	30.4465	30.8966	31.9209	31.7505		0	394020000000	1087	14	94.4	11.951	3	3	3	5	7	6	7	6	5
P07355;H0YN42;H0YM50;H0YMD0;H0YMU9;H0YNP5;H0YN28;H0YL33	Annexin A2;Annexin	ANXA2	94.4	35.0187	35.3539	35.3894	32.488	34.212	34.4759	35.5428	35.3247	35.642	35.1132	34.862	34.3462	35.6065	35.9093	35.2865	36.2379	36.8986	36.1771	35.4465	34.7274	36.349	34.6208	34.7938	34.8721	35.3807	34.8184	33.7913	34.1319	34.294	34.4093		0	8930900000000	11748	63	94.4	38.604	31	27	30	33	34	36	35	34	34
P07108	Acyl-CoA-binding protein	DBI	94.3	31.0677	32.6575	30.5317	30.4077	30.9972	30.0318	31.3946	30.0723	29.9524	31.7048	31.3629	29.7237	30.4818	30.0883	30.4567	31.8015	30.0114	30.8336	31.6139	32.7629	31.049	30.9942	30.7333	30.1639	30.9832	32.2561	31.7605	31.8688	30.7614	30.1865		0	522710000000	1176	15	94.3	10.044	4	3	6	6	6	6	5	5	5
O15231	Zinc finger protein 185	ZNF185	94.2	29.9621	28.63	26.4845	24.4458	23.6925	31.9949	28.6814	31.661	30.1392	30.104	30.0744	29.468	27.9774	30.7651	29.1897	29.299	32.2485	29.7805	28.6244	29.6575	31.1495	28.6405	31.7805	30.1323	29.231	30.129	24.3941	23.9576	23.9542	24.2335		0	340910000000	1790	72	94.2	73.525	26	21	25	21	19	19	14	10	13
P34932;A0A087WYC1;A0A087WTS8	Heat shock 70 kDa protein 4	HSPA4	94.2	33.4363	32.7627	33.5371	33.4282	34.073	33.7993	33.7212	33.1432	33.6128	33.3777	33.4143	33.2418	33.5366	33.4662	33.1586	33.7043	33.8013	33.53	33.6868	33.9676	32.799	34.5649	32.9719	33.7022	33.4964	33.6098	33.6391	33.694	33.7997	33.8855		0	2549100000000	8162	102	94.2	94.33	56	51	53	57	64	62	59	69	66
Q13347	Eukaryotic translation initiation factor 3 subunit I	EIF3I	94.2	31.2231	30.9102	31.2491	30.9826	31.3429	30.7925	31.2838	31.0113	31.1755	31.0249	31.1313	31.2549	31.144	30.6781	31.0957	30.879	30.9765	30.9978	31.5994	31.4092	30.5704	30.9422	31.4423	31.1045	30.662	30.709	30.9015	31.2799	31.1881	31.5226		0	473990000000	2042	28	94.2	36.501	14	14	14	16	19	21	16	16	17
O14579;A0A087X0I4;M0QXB4	Coatomer subunit epsilon	COPE	94.2	30.1605	30.4389	30.9658	30.0242	30.1994	29.5843	30.5485	30.4985	30.3492	30.9232	30.6304	31.2126	30.8801	30.7673	30.6157	30.6912	31.1693	30.37	30.985	30.6243	30.6761	31.2857	30.4539	29.0004	30.2783	30.929	30.4733	30.7442	30.693	29.7892		0	321800000000	2076	30	94.2	34.482	9	12	11	19	19	21	19	20	23
P38606	V-type proton ATPase catalytic subunit A	ATP6V1A	94.2	30.7792	31.3443	31.5169	30.5948	31.3939	31.1654	31.5908	30.6962	31.0581	31.5331	31.2107	31.0767	31.2352	30.8158	30.8758	31.449	32.3591	31.7742	31.1229	31.5329	31.9502	30.9798	30.819	31.2136	30.8111	31.7714	31.0991	32.0333	31.3929	30.9489		0	563030000000	2887	60	94.2	68.303	22	20	27	29	31	29	25	32	31
P04792;F8WE04	Heat shock protein beta-1	HSPB1	94.1	34.6319	34.9711	31.5366	24.9707	25.9445	33.2869	32.1847	33.9372	31.3564	34.0793	33.7696	33.1348	33.4634	32.2219	34.0603	34.2396	34.0714	33.9981	33.1588	35.1123	35.5767	33.6687	34.2612	33.6607	32.733	35.2437	33.3025	34.1179	34.3538	33.2493		0	3461300000000	5305	28	94.1	22.782	19	20	17	23	24	24	15	15	16
Q71DI3	Histone H3.2	HIST2H3A	94.1	34.5103	32.3484	34.1636	34.7722	34.201	33.7942	34.334	33.7649	33.7782	30.3453	30.356	32.7067	33.4842	34.7438	34.5231	34.3885	33.6894	34.3695	34.175	33.277	34.5132	34.701	35.0941	34.7248	33.7475	34.6836	31.689	33.6745	31.6852	34.552		0	4542700000000	2998	26	94.1	15.388	12	8	11	7	9	8	8	9	10
P62937;F8WE65;C9J5S7	Peptidyl-prolyl cis-trans isomerase A;Peptidyl-prolyl cis-trans isomerase A, N-terminally processed;Peptidyl-prolyl cis-trans isomerase	PPIA	93.9	34.3763	34.5169	34.6869	33.632	34.121	34.4491	34.8977	34.6	34.44	33.6512	33.783	33.944	34.9061	34.8385	34.1367	34.542	35.7149	34.1678	35.3256	35.0753	34.9763	34.3655	34.8447	34.7347	34.2471	34.9532	33.7582	34.0366	34.3062	34.773		0	6470900000000	10511	20	93.9	18.012	11	13	15	14	14	14	13	14	13
P49789;E9PBZ0	Bis(5-adenosyl)-triphosphatase	FHIT	93.9	NaN	NaN	NaN	NaN	NaN	NaN	25.752	NaN	28.0685	NaN	NaN	NaN	NaN	27.3109	24.7665	27.2824	NaN	28.5526	NaN	24.3647	NaN	26.4325	NaN	24.5902	NaN	26.6089	NaN	23.2109	NaN	25.4145		0	31049000000	69	12	93.9	16.858	0	0	0	0	0	0	0	1	0
CON__Q0IIK2;CON__Q29443			93.9	28.074	30.3075	34.5885	30.0401	28.3256	28.3735	31.8121	31.8092	30.5293	30.1988	30.0256	31.3089	31.6344	31.8628	31.5232	33.2917	30.1161	31.0982	31.6606	30.0155	32.3458	32.344	36.628	36.926	31.3612	33.0994	30.0074	31.665	31.1317	34.1942	+	0	2964200000000	4800	100	93.9	77.738	18	11	19	28	26	30	53	53	51
O60220	Mitochondrial import inner membrane translocase subunit Tim8 A	TIMM8A	93.8	27.5557	27.6816	27.9092	27.4583	28.2084	27.5171	28.3359	28.1184	28.2797	27.6631	27.816	28.4607	27.3969	29.0207	27.8507	27.8438	27.5877	28.8879	27.6736	28.9962	27.4666	28.7332	28.1487	27.0168	27.8695	27.6606	29.092	27.5993	28.5366	27.472		0	61766000000	392	7	93.8	10.998	5	2	3	4	4	5	5	5	5
Q6BCY4;E9PMI2;E9PIV9;E9PQW2	NADH-cytochrome b5 reductase 2	CYB5R2	93.8	23.8521	22.902	23.3153	NaN	NaN	26.0858	26.552	24.7957	23.7688	28.8151	29.2235	23.2617	24.8856	24.2735	25.3895	27.3408	28.2349	25.4648	29.3117	NaN	29.1878	26.7944	27.7414	27.6393	23.0125	27.1183	NaN	23.8737	29.5395	28.1327		0	55243000000	346	22	93.8	31.458	1	0	1	1	0	1	2	3	4
P08758;D6RBL5;D6RBE9;E9PHT9	Annexin A5;Annexin	ANXA5	93.8	32.7445	33.1712	34.1617	32.4251	33.1527	31.8569	33.7431	34.3195	33.4739	33.7704	33.979	34.096	34.5627	33.816	32.625	34.3132	33.7574	33.6501	33.1816	34.065	34.2479	33.8814	31.7223	31.8053	33.7577	33.3084	31.6584	32.3313	33.6131	33.3484		0	2711700000000	4396	45	93.8	35.936	25	22	21	26	27	29	26	29	29
P00338;F5GXY2	L-lactate dehydrogenase A chain	LDHA	93.7	34.6146	35.384	34.6592	33.9119	34.3854	33.4783	33.209	34.3772	34.4999	34.7585	34.0045	34.7546	34.5297	35.7835	33.7832	34.5828	34.2273	34.6743	34.8424	35.2432	33.3306	35.0221	34.8976	35.0504	35.2804	34.6375	33.7549	33.1019	33.9903	34.3219		0	5263500000000	6613	42	93.7	36.688	23	23	23	26	27	25	23	22	22
P30043;M0R192	Flavin reductase (NADPH)	BLVRB	93.7	30.9283	31.5519	30.8433	28.3588	30.5945	29.71	29.1617	29.3518	29.1132	31.3492	31.6949	29.3288	29.0813	29.8965	29.9715	30.7518	30.9447	28.2943	31.9622	31.4877	32.5826	29.232	29.721	29.652	29.9835	31.5677	30.6564	32.3623	30.5511	29.4561		0	400700000000	1591	19	93.7	22.119	9	8	9	11	10	10	10	11	11
P52565;J3KTF8;J3QQX2;J3KRE2;J3KRY1	Rho GDP-dissociation inhibitor 1	ARHGDIA	93.6	32.6468	31.58	32.1479	31.4591	31.5136	31.9639	32.1616	32.1418	32.2512	32.1162	31.8453	32.3525	32.4059	32.4548	32.0598	31.8538	33.1255	32.9262	32.438	31.0482	32.9016	32.369	33.0874	32.6853	32.7077	31.5961	31.7295	31.5122	31.7291	32.025		0	1071500000000	2516	27	93.6	23.207	11	12	13	12	15	13	13	16	14
P49721;A0A087WVV1	Proteasome subunit beta type-2	PSMB2	93.5	31.1358	30.9285	31.3674	30.0004	30.9898	30.2529	30.1577	30.2194	30.7285	30.6242	30.8774	30.6866	30.3399	30.1055	30.347	31.2729	30.592	30.3563	30.9112	30.9307	30.3794	30.4345	30.4399	29.8854	30.6726	31.3001	30.7908	30.8774	30.3946	30.6763		0	364060000000	1168	26	93.5	22.836	10	7	7	13	17	14	12	14	11
P63241;I3L397;I3L504;Q6IS14	Eukaryotic translation initiation factor 5A-1;Eukaryotic translation initiation factor 5A-1-like	EIF5A;EIF5AL1	93.5	32.3534	32.4979	32.8917	33.1345	33.0394	32.2192	32.0384	32.3148	32.6688	32.6698	32.2609	32.5645	33.0349	32.4674	32.2458	33.3258	33.2646	32.2402	32.6235	32.4881	31.8569	32.6039	33.0459	32.268	32.0089	32.8491	32.7672	33.0128	32.2832	32.8529		0	1462400000000	3675	23	93.5	16.832	11	11	11	13	14	13	11	14	12
Q99439;B4DUT8;B4DDF4;A0A087X271;A0A087X1X5;H3BVI6	Calponin-2	CNN2	93.5	29.6568	30.1035	29.655	29.6045	30.9	30.7802	31.8779	31.5208	29.1518	31.2183	30.8102	31.3599	31.708	30.0673	30.7892	31.8349	31.5004	31.1727	30.6763	31.2661	29.6806	30.096	24.4158	28.2882	29.9493	30.6431	31.1869	30.1321	30.0328	29.7722		0	356450000000	1444	24	95.5	33.697	10	10	10	14	11	13	10	9	11
P35232;C9JW96;E9PCW0;C9JZ20;E7ESE2	Prohibitin	PHB	93.4	33.1544	32.6674	32.7779	33.6797	32.898	33.618	33.0385	32.6074	32.918	32.6608	32.6409	32.5738	32.4039	33.4908	32.796	32.3994	32.9076	32.9784	32.8119	33.0291	31.8941	33.192	33.2403	33.215	32.0229	33.4322	32.7677	33.101	32.695	33.397		0	1756700000000	3429	34	93.4	29.804	17	18	19	21	19	21	18	19	23
Q07960;H0YE29;E9PNR6	Rho GTPase-activating protein 1	ARHGAP1	93.4	31.2714	30.927	30.3583	30.1982	29.975	29.8174	29.8798	31.202	30.7985	30.953	30.6388	31.0707	30.7055	30.815	31.1208	31.117	30.8877	31.3836	30.814	32.7602	31.7447	30.4283	30.2563	30.7125	32.1846	30.0164	30.267	30.9806	30.8948	30.7977		0	427070000000	2106	38	93.4	50.435	18	16	15	22	26	19	19	22	22
P21796;C9JI87	Voltage-dependent anion-selective channel protein 1	VDAC1	93.3	32.8173	32.5635	33.4721	33.4878	33.5988	33.653	33.428	33.3774	33.2999	32.9564	32.9253	33.0207	32.9454	33.7813	32.6964	33.8622	34.0605	32.9361	33.8011	34.2866	33.5934	33.98	31.6108	33.2789	34.0711	33.1671	32.7305	32.3796	32.7591	33.3999		0	2370300000000	5573	34	93.3	30.772	19	18	20	20	20	21	21	22	21
P63208;E5RJR5;E7ERH2;F8W8N3	S-phase kinase-associated protein 1	SKP1	93.3	31.1006	30.7941	30.6649	30.4274	31.4396	31.1443	30.9926	30.4297	31.02	30.8441	31.1049	30.5516	30.606	31.1274	30.8473	31.6314	31.3259	30.9193	30.5617	30.3802	31.6127	31.829	29.5809	30.5629	30.6131	31.3435	30.4411	31.4097	30.9194	30.7312		0	407060000000	1568	24	93.3	18.658	10	9	10	15	15	13	14	14	14
Q9HCY8	Protein S100-A14	S100A14	93.3	30.3822	29.815	21.0521	19.6002	21.7561	32.0435	NaN	NaN	22.6912	19.9608	18.6528	21.2279	20.3435	22.5291	25.621	20.1456	28.6206	23.707	29.3579	19.924	31.0099	21.726	31.0422	30.9985	23.4179	30.7607	21.0352	20.1961	21.7141	20.5167		0	138440000000	372	12	93.3	11.662	8	6	8	7	8	9	1	2	2
P61457	Pterin-4-alpha-carbinolamine dehydratase	PCBD1	93.3	23.7936	25.9096	29.1084	29.4908	30.5259	27.6883	28.8176	30.623	29.2368	31.1747	31.2862	28.9072	28.4006	29.3325	30.3411	30.009	29.8035	28.5707	29.3966	30.7077	30.7367	30.5561	29.0192	28.961	30.6371	30.5193	29.6857	30.1495	30.2495	29.098		0	231020000000	781	11	93.3	11.999	1	2	1	3	3	4	7	8	8
P14618	Pyruvate kinase PKM	PKM	93.2	36.1803	36.3084	36.1565	34.7569	35.7251	36.2361	35.7176	35.9992	35.8969	35.8491	35.7941	35.7912	36.0735	35.9683	35.9379	36.3178	36.6171	37.0052	36.3531	35.9615	36.3651	36.1439	35.2321	36.5943	36.4448	36.4661	35.068	35.2404	35.2341	36.2708		0	15807000000000	19233	83	93.2	57.936	47	44	45	51	56	53	49	53	50
Q9UKK9;A6NFX8;A6NJU6;A6NCQ0	ADP-sugar pyrophosphatase	NUDT5	93.2	30.4531	30.3651	31.6531	30.93	31.0766	30.4431	30.1391	31.0043	31.4376	30.5137	30.8042	30.4836	30.589	29.6645	30.228	31.2002	29.7304	29.548	30.3914	30.3371	31.5854	30.938	30.1359	30.9149	30.3834	31.3802	31.6446	31.7296	30.9732	30.7782		0	394490000000	1522	19	93.2	24.327	9	9	10	12	14	12	15	14	15
O60664;K7ERZ3	Perilipin-3	PLIN3	93.1	31.3564	31.1331	31.9068	31.0883	31.9687	30.8786	31.0052	32.4559	32.6352	31.9866	31.8195	32.1759	32.85	32.2365	30.5348	31.5015	32.2311	31.0716	32.2658	32.6544	32.6189	31.2344	31.4826	30.518	32.9594	31.0972	31.9331	31.7866	31.7483	31.759		0	796980000000	3229	38	93.1	47.074	17	17	20	22	25	21	24	25	26
CON__P02769			93.1	31.4864	33.4913	37.8194	33.8456	32.524	31.7069	35.7929	36.1146	34.4819	33.4108	33.0918	35.1098	35.8657	36.0811	36.0874	36.1239	34.7107	35.3665	35.055	33.8472	35.8402	35.9829	37.6049	38.5818	35.5092	35.928	33.1209	34.812	34.256	36.5901	+	0	17514000000000	15552	116	93.1	69.293	34	39	34	50	44	48	74	74	77
P61086;D6RDM7	Ubiquitin-conjugating enzyme E2 K	UBE2K	93	29.1537	30.4249	29.8792	29.8477	30.1281	29.3499	29.945	29.7208	29.8377	29.9015	29.9386	30.2527	30.0841	29.0972	30.891	29.9466	30.434	30.1145	30.3949	29.9309	30.0371	29.5383	30.1047	29.933	29.6683	30.1331	30.1711	29.8238	29.9591	29.5052		0	197570000000	1005	20	93	22.406	8	9	10	11	11	13	9	10	12
Q8NFU3;R4GNF9	Thiosulfate sulfurtransferase/rhodanese-like domain-containing protein 1	TSTD1	93	27.8294	28.6468	27.7813	NaN	NaN	28.0818	27.9502	21.3046	NaN	26.8039	27.3388	23.4121	NaN	27.5285	27.1929	27.9046	29.345	29.1415	27.4828	29.0745	29.6243	28.9901	24.9774	28.2582	27.1391	26.9991	NaN	24.5612	23.061	NaN		0	58316000000	332	12	93	12.53	3	5	6	5	7	5	1	1	0
O94760	N(G),N(G)-dimethylarginine dimethylaminohydrolase 1	DDAH1	93	29.4914	29.7488	29.528	27.7946	28.7335	30.162	31.284	30.2299	30.794	31.005	31.1516	29.1298	30.2098	30.3092	30.203	31.48	30.7784	30.3639	29.9213	30.5898	30.5809	29.5064	28.6462	29.5689	28.8695	28.7762	28.7592	27.4737	30.1126	30.245		0	251650000000	1413	26	93	31.121	10	12	14	11	11	10	10	15	14
Q7Z4W1;J3KS22;J3QS36;J3KRZ4;J3QL34	L-xylulose reductase	DCXR	93	29.1201	27.9922	27.4241	27.3776	26.7893	30.1145	28.0265	28.1984	27.7824	28.7914	28.5724	28.6146	27.8674	30.5974	29.6865	28.6924	29.52	29.59	29.9373	28.4656	31.1041	29.569	30.0528	30.8507	28.9179	28.9038	29.7584	30.0214	27.7599	28.7914		0	137780000000	1015	21	93	25.913	10	8	14	12	12	12	10	7	9
Q9H773	dCTP pyrophosphatase 1	DCTPP1	92.9	29.2007	28.7385	27.9769	28.3514	28.9832	28.255	28.3912	30.0427	28.885	29.3061	29.3238	28.9591	28.8599	29.0411	29.4337	28.4837	28.778	26.5111	29.261	28.7742	29.8527	27.8452	30.2683	29.0294	28.1519	29.516	26.2604	24.3331	29.1148	29.2319		0	111910000000	834	17	92.9	18.681	9	6	9	8	10	9	9	10	12
O00299	Chloride intracellular channel protein 1	CLIC1	92.9	32.951	33.2332	33.4292	32.1429	33.2543	32.4566	32.5086	33.0294	33.5069	34.1041	33.8216	33.2836	33.8252	33.2658	32.6835	33.3036	34.0841	32.4315	33.2906	34.2229	32.6132	32.806	32.9028	32.9415	33.7861	33.4817	32.6865	32.3787	33.263	33.7062		0	2070500000000	3152	28	92.9	26.922	14	14	14	16	19	17	19	19	21
Q99622;U3KQ85;U3KQ07;F5GXW5	Protein C10	C12orf57	92.9	25.4041	27.3977	26.4163	27.5107	28.7189	27.756	27.1664	27.5635	27.0801	26.6103	28.1148	27.9799	27.9721	26.8963	26.2667	27.1043	27.9355	27.2582	27.9942	27.7449	27.7347	26.9126	27.2425	27.6645	28.153	27.9199	28.3993	26.3338	27.9459	25.8262		0	37491000000	447	8	92.9	13.178	3	2	2	4	7	5	5	4	4
P02768;CON__P02768-1;B7WNR0;H0YA55;D6RHD5;C9JKR2;A0A087WWT3	Serum albumin	ALB	92.9	16.4746	18.7365	18.1405	17.4748	16.0818	19.2216	18.3705	15.1951	18.1951	16.0907	18.4444	21.2736	15.2382	17.9838	20.1459	17.6122	19.4805	19.8239	19.2177	15.5347	16.9968	18.0448	18.9258	23.546	17.7599	14.4852	23.1773	17.9882	15.7599	15.8214	+	0	3107900000000	3596	83	92.9	69.366	3	3	4	2	4	5	4	2	3
O43707;F5GXS2	Alpha-actinin-4	ACTN4	92.8	34.5388	34.3992	35.3265	33.1864	33.4592	35.2198	34.7071	35.6051	35.2288	35.5198	35.2596	34.9041	34.8309	35.6301	35.5779	36.5583	35.7835	35.9957	35.7905	36.0999	35.7323	35.7938	34.8066	34.4242	35.1087	35.9507	33.3607	33.5044	34.0349	33.7788		0	8651500000000	16959	121	92.8	104.85	61	63	63	70	71	67	72	73	75
P27348;E9PG15	14-3-3 protein theta	YWHAQ	92.7	32.8629	32.7202	32.0373	32.4942	32.696	32.9888	32.9839	32.8024	32.5793	32.3343	32.2833	32.954	33.1822	33.768	32.7617	32.4094	33.2343	33.481	32.9028	33.1644	33.0816	32.7368	33.7287	33.325	32.8674	32.7257	32.6788	33.0571	32.4036	32.5874		0	1492700000000	2929	29	96.3	27.764	15	14	15	17	17	14	14	13	11
O00762	Ubiquitin-conjugating enzyme E2 C	UBE2C	92.7	29.3033	27.6417	28.1546	27.8165	28.7152	27.6456	28.9398	28.6207	29.2942	28.9273	29.2086	29.6186	29.106	25.5442	27.7677	28.5431	28.1505	28.3402	28.7728	27.4976	28.3104	28.4174	29.4724	29.0953	27.9269	28.8564	26.0984	28.086	28.7299	30.4224		0	80651000000	399	17	92.7	19.652	5	5	6	5	8	5	6	9	7
Q14116	Interleukin-18	IL18	92.7	30.918	29.2983	29.4897	24.9439	NaN	29.4781	29.5308	28.515	26.5238	29.664	28.8369	25.8103	24.7763	27.6483	27.0743	20.7659	30.3361	27.7077	23.752	30.7983	30.7574	25.0244	29.7086	27.2442	29.0389	30.7453	23.076	21.9391	22.2011	23.237		0	114420000000	461	20	92.7	22.326	8	8	7	8	9	12	11	9	11
Q13126;J3QSB7	S-methyl-5-thioadenosine phosphorylase;Purine nucleoside phosphorylase	MTAP	92.6	32.0406	31.7011	29.0824	29.9215	30.6277	28.7436	29.9334	24.8214	23.6083	30.2785	30.709	31.0575	30.9331	23.3429	29.3996	30.3184	31.5734	31.8169	23.2257	32.2266	29.7925	29.6161	24.5188	22.9547	30.3723	31.5272	31.2412	30.7128	30.3939	29.7689		0	323410000000	1413	28	92.6	31.236	18	17	20	18	20	18	12	13	14
Q12905;B4DY09	Interleukin enhancer-binding factor 2	ILF2	92.6	32.4275	32.0612	32.0317	32.9349	32.7163	32.1957	32.321	32.459	32.6048	32.0427	32.047	32.4472	32.3466	32.6663	32.0965	32.4485	32.3103	31.9431	32.9541	32.5422	31.8358	32.523	32.8183	32.3642	32.6497	32.7075	32.5589	32.5586	32.175	32.395		0	1094800000000	4002	34	92.6	43.062	19	20	19	18	20	24	23	22	25
P62158;H0Y7A7;E7ETZ0;E7EMB3;Q96HY3;G3V361	Calmodulin	CALM1;CALM2	92.6	33.4603	33.2412	33.1302	33.0213	33.3667	33.1231	32.9573	32.9038	33.0775	33.1427	32.9664	33.1526	33.3768	33.001	32.9375	33.8029	33.5583	32.8011	33.439	33.0333	33.4822	32.5694	33.6169	32.9005	33.3929	33.6526	32.9185	33.25	32.6973	32.9694		0	2196100000000	3617	20	92.6	16.837	12	12	12	13	15	14	16	14	15
Q01995;H0YCU9	Transgelin	TAGLN	92.5	29.364	25.8184	30.1746	30.6118	31.5219	30.3302	34.7948	32.13	29.2128	26.846	25.8391	33.9211	34.5455	29.6736	32.5977	34.8102	29.0797	25.433	24.1161	28.0237	24.4045	31.6814	25.9418	29.8898	31.5404	32.6886	24.7566	26.1119	24.5395	23.719		0	1158800000000	2071	32	92.5	22.611	9	13	12	5	4	6	18	17	17
P62312	U6 snRNA-associated Sm-like protein LSm6	LSM6	92.5	29.2151	29.1747	29.1379	29.2214	29.3059	29.2345	28.3514	28.8746	29.4603	28.3635	28.83	28.8132	29.2041	29.0866	29.0877	28.9912	28.1791	28.4703	29.0038	28.9843	28.6116	28.5292	28.9333	28.7503	28.5377	29.1701	29.0146	28.5385	29.1702	29.5256		0	121220000000	446	9	92.5	9.1275	5	3	4	6	6	5	5	5	5
P10809	60 kDa heat shock protein, mitochondrial	HSPD1	92.5	34.7841	34.6817	35.2512	35.8116	35.7282	35.5177	35.7865	35.4381	35.4267	35.287	35.2131	35.0551	34.8755	35.1081	35.3897	35.5208	35.5102	35.4317	35.9889	36.175	35.267	35.6433	35.3587	35.4696	35.4045	35.1916	35.2257	34.9846	35.2358	35.4211		0	9700300000000	18939	87	92.5	61.054	43	38	43	54	55	52	45	49	47
O14558;K7EP04	Heat shock protein beta-6	HSPB6	92.5	21.8951	NaN	NaN	NaN	NaN	NaN	23.9179	NaN	21.882	21.4578	20.0296	23.6528	30.0008	21.281	NaN	NaN	NaN	NaN	20.5102	26.6323	25.0135	NaN	NaN	NaN	21.8813	22.3707	NaN	23.5028	22.9107	21.9488		0	8619700000	56	9	92.5	17.135	1	1	0	1	1	0	1	0	0
P25786;F5GX11;B4DEV8	Proteasome subunit alpha type-1;Proteasome subunit alpha type	PSMA1	92.4	32.0753	32.3391	32.4494	31.7989	31.8678	32.0178	32.0012	31.7412	32.3257	31.9267	32.2371	32.1956	32.0604	32.0256	32.1147	31.8994	32.5058	32.193	32.276	32.5912	32.0934	32.104	32.4098	31.7799	32.1874	31.9557	31.6661	31.7162	32.1023	32.4463		0	988860000000	2561	31	92.4	29.555	19	15	17	21	21	20	18	20	18
Q02790	Peptidyl-prolyl cis-trans isomerase FKBP4;Peptidyl-prolyl cis-trans isomerase FKBP4, N-terminally processed	FKBP4	92.4	32.4544	32.2515	32.4759	32.8991	32.6313	33.6238	32.6808	32.502	32.7289	33.1616	33.1529	32.9232	32.8569	32.6206	33.1129	31.9677	32.767	32.1264	32.3486	33.3719	31.5642	31.7445	33.6533	33.0594	31.3937	33.6067	33.0681	33.0941	32.43	32.6577		0	1550000000000	4907	70	92.4	51.804	33	32	33	32	33	34	35	35	30
P63104;E7EX29;E7ESK7;B0AZS6	14-3-3 protein zeta/delta	YWHAZ	92.2	34.475	34.2467	34.9088	34.0189	34.2359	34.3429	34.131	34.4499	34.9567	34.3702	33.8573	34.266	34.724	34.8202	34.8714	35.0689	35.0783	35.2274	34.6628	35.0058	35.5184	34.8359	35.6202	35.8472	34.7178	35.2722	33.609	34.0192	34.4302	34.5496		0	6530900000000	7752	36	92.2	27.745	22	24	21	23	25	23	21	21	20
O95336;M0R261	6-phosphogluconolactonase	PGLS	92.2	31.4409	31.2588	29.8971	29.4454	30.5472	30.9273	30.3957	30.5755	30.5276	30.9117	30.6015	30.3193	30.3193	31.3933	30.9151	30.5766	30.942	30.2129	31.4802	31.8434	31.534	31.1125	30.7483	30.7354	31.0881	31.6175	30.4122	30.9383	30.3544	30.0396		0	406560000000	1950	17	92.2	27.547	10	12	11	12	14	12	13	10	13
P50990	T-complex protein 1 subunit theta	CCT8	92.2	33.637	33.2422	33.5828	33.9019	34.4004	33.5259	33.5962	33.9912	34.3774	34.2788	34.4387	34.081	33.9066	33.4544	33.419	33.5371	33.7418	34.0983	33.3722	34.6837	32.7407	33.8287	33.3843	33.8339	33.7126	33.6404	34.1572	34.1031	33.7822	34.3755		0	3121100000000	7188	64	92.2	59.62	40	39	40	39	40	45	42	45	43
P29401	Transketolase	TKT	92.1	34.2655	35.3363	34.7636	33.296	33.5669	33.8298	33.6662	33.9161	34.076	34.7516	34.6223	33.831	33.917	34.6197	33.8694	34.1165	34.4765	34.0555	34.7066	34.1226	33.3852	33.7414	34.296	33.4263	34.2806	34.334	33.7318	33.5042	33.5646	33.487		0	4103600000000	7044	59	92.1	67.877	31	29	31	41	44	42	35	40	39
P18669	Phosphoglycerate mutase 1	PGAM1	92.1	33.6741	34.4007	34.0931	33.4584	33.8202	32.9205	33.7934	33.3695	33.5662	33.6302	33.5233	33.7901	33.4355	34.0098	34.0643	34.028	33.0727	33.9574	33.6799	33.7914	33.133	34.0127	33.6543	32.7701	33.1215	33.555	33.7858	34.011	33.1582	33.1809		0	2806100000000	4341	32	92.1	28.804	16	16	16	19	22	21	21	24	22
P49773	Histidine triad nucleotide-binding protein 1	HINT1	92.1	31.2501	31.3707	31.9441	30.6677	31.1554	30.933	30.4945	30.5494	31.0076	31.5641	31.599	30.8907	30.3778	31.0571	29.4329	31.6875	31.9637	30.3326	30.1641	31.144	31.6985	32.2792	31.8462	31.6742	30.8006	31.912	30.2529	30.8265	31.4782	30.8583		0	547890000000	1292	15	92.1	13.802	6	5	5	10	9	10	8	10	9
P48643;E7ENZ3;B7ZAR1;E9PCA1	T-complex protein 1 subunit epsilon	CCT5	92.1	33.1235	33.0378	33.2942	33.572	33.8541	32.7987	33.0264	33.6828	33.9435	33.7535	33.8109	33.9421	33.4969	33.1329	32.9471	33.3859	33.438	33.371	33.1593	33.963	32.6759	33.5508	33.5339	33.2688	33.1529	33.4153	33.8863	33.8024	33.4337	33.8039		0	2489500000000	7062	65	92.1	59.67	39	34	38	42	42	37	42	41	40
P31939	Bifunctional purine biosynthesis protein PURH;Phosphoribosylaminoimidazolecarboxamide formyltransferase;IMP cyclohydrolase	ATIC	92.1	32.6996	33.1336	32.5652	32.756	33.1845	32.0534	33.5052	32.8431	33.5257	33.2125	33.1886	32.7055	32.8407	32.1664	32.6726	33.0218	33.4607	32.7661	33.837	33.7452	32.8448	32.2745	32.9002	32.85	32.9942	32.5027	33.487	33.2583	33.3329	33.3267		0	1709300000000	6111	64	92.1	64.615	33	37	36	41	41	42	40	41	41
Q15181	Inorganic pyrophosphatase	PPA1	92	31.7181	32.0558	32.2428	32.6649	32.7318	32.544	32.1629	32.3218	32.0808	32.1105	31.8467	32.1288	32.2919	32.45	33.2591	32.4187	31.9134	33.9815	31.7563	32.4426	33.5604	33.3228	30.8643	31.3666	32.483	32.0815	31.6977	31.5274	32.3221	32.4995		0	1281400000000	3808	35	92	32.66	17	16	17	20	23	21	20	21	21
O75369;E7EN95	Filamin-B	FLNB	92	35.9578	35.7158	34.2826	32.0437	32.9809	36.1654	34.4127	35.9179	34.8741	35.3153	35.1215	35.271	34.8462	34.4814	34.0837	34.3834	35.957	34.8062	35.9753	34.6603	33.7339	34.5804	35.2868	33.2023	35.0723	35.0671	32.5474	32.8675	35.8199	35.7856		0	7369400000000	21027	257	92	278.16	147	145	156	164	169	168	143	154	148
Q96C01;E7EQY1	Protein FAM136A	FAM136A	92	27.7711	27.3359	27.2581	28.5255	28.8553	29.955	29.0685	28.0931	28.6912	28.7951	29.1616	27.9961	27.8246	28.9397	29.2803	29.079	27.0869	29.2704	27.7562	28.3005	28.3417	28.526	29.0002	29.3919	28.4857	29.2198	29.6493	29.0953	28.815	28.5497		0	100500000000	562	15	92	15.641	5	8	7	7	8	7	11	9	7
O75934	Pre-mRNA-splicing factor SPF27	BCAS2	92	28.7824	29.0646	29.1492	29.2851	28.7821	28.6665	29.1334	28.8193	29.41	28.7675	28.8249	29.4669	28.9671	29.0546	29.3468	28.4798	28.887	28.6765	29.4843	28.9239	28.2747	29.0134	28.7491	28.4714	29.0419	29.2156	29.1716	29.3788	29.1102	29.3493		0	108320000000	840	22	92	26.131	9	7	8	10	12	11	10	10	12
Q01469;I6L8B7	Fatty acid-binding protein, epidermal	FABP5	91.9	31.9785	32.2682	32.2275	30.9786	30.2426	30.5987	30.9425	31.7	32.5488	31.7672	31.6623	30.276	30.4278	32.469	30.7449	30.1538	29.3601	30.4281	31.9465	31.5602	31.6675	31.6636	31.9334	32.0408	31.8159	31.9148	30.1747	31.2544	31.4013	32.0951		0	652850000000	1676	22	91.9	15.164	12	11	11	11	12	12	13	13	12
Q9Y230	RuvB-like 2	RUVBL2	91.8	31.9727	32.4218	31.5268	32.241	32.0972	31.1715	31.6786	32.0963	31.8272	31.648	31.59	32.1854	31.9038	31.6182	32.5774	31.7033	32.5702	32.4353	32.6152	32.6573	31.5615	31.8158	31.485	31.7401	31.4942	32.1387	32.3546	32.4553	32.2523	32.5833		0	877740000000	3178	53	91.8	51.156	22	21	23	31	34	31	26	27	25
P52292	Importin subunit alpha-1	KPNA2	91.7	31.5915	30.0786	31.1447	31.3315	31.136	32.261	30.7945	31.889	32.5228	31.7203	31.7795	32.2123	32.9329	30.263	30.6077	30.4929	31.33	31.4706	31.4608	31.7266	30.7793	31.2888	32.6334	31.7378	31.0432	31.6634	31.5723	31.6366	31.4238	32.4389		0	599140000000	2262	41	91.7	57.861	16	15	17	23	20	20	19	22	19
P08238	Heat shock protein HSP 90-beta	HSP90AB1	91.7	35.402	35.708	35.5964	35.6455	35.9812	35.9933	35.7783	35.104	36.3551	35.5887	35.3416	35.8067	35.5781	35.4292	35.9048	35.9494	36.2637	35.9509	35.7813	36.5903	35.368	36.5009	35.7272	36.2411	35.4657	35.7901	35.9786	35.75	35.7594	36.006		0	12890000000000	19473	98	91.7	83.263	44	48	48	53	54	48	52	51	49
Q9UL46;A0A087X1Z3;H0YM70	Proteasome activator complex subunit 2	PSME2	91.6	31.5712	31.1633	31.4111	29.9164	31.0585	30.931	31.3126	31.0856	30.3169	31.1814	30.6153	31.3719	30.5693	30.061	31.731	32.4832	32.0825	31.3525	32.2608	31.648	32.0161	31.844	31.9801	32.1001	30.2331	31.3535	30.0601	30.6505	30.7784	29.4776		0	652620000000	2171	27	91.6	27.401	11	12	15	15	16	13	15	15	13
P36871	Phosphoglucomutase-1	PGM1	91.6	31.7034	32.6344	31.1991	30.6169	31.2385	32.3384	32.1098	31.6318	30.1695	30.6616	31.0024	30.6498	30.6119	31.9516	30.237	32.2347	32.6639	30.3954	31.6557	31.3719	32.3933	31.545	31.9406	31.8454	32.4079	31.9271	29.8872	31.1261	31.2592	30.6158		0	627000000000	2923	58	91.6	61.448	29	27	31	31	35	37	32	29	30
P58546	Myotrophin	MTPN	91.5	29.678	29.7515	30.3797	29.4762	29.59	30.1487	31.3302	30.3454	29.805	30.1967	30.4886	30.1361	30.729	30.7165	29.7136	31.2508	30.3753	30.2392	30.2256	30.0447	31.3428	30.8631	31.2144	30.8524	29.6302	30.4259	30.0921	29.531	30.7089	30.8815		0	311690000000	753	17	91.5	12.895	5	3	5	4	6	5	6	5	5
O75223;M0QZK8;B8ZZK2	Gamma-glutamylcyclotransferase	GGCT	91.5	30.111	29.8837	28.7338	29.1741	29.4201	30.6065	29.9054	28.4547	29.5925	28.743	28.7175	28.7637	29.167	28.4121	29.7567	29.0498	29.3084	29.6507	29.105	30.8447	29.6189	29.1958	29.905	28.6492	28.5798	30.7279	29.5714	29.6446	29.5566	29.5335		0	177460000000	709	19	91.5	21.007	6	7	8	9	9	10	7	6	7
Q15654	Thyroid receptor-interacting protein 6	TRIP6	91.4	29.3891	29.5546	28.5462	28.9627	29.7391	30.5012	29.9306	29.8193	28.8316	29.9573	30.1979	29.4349	29.7196	29.1804	29.3862	30.7265	30.5122	28.0114	29.5167	23.5314	29.8903	28.566	30.6028	30.4644	28.1742	29.8481	27.8834	28.7034	30.0646	30.2454		0	189460000000	1329	37	91.4	50.287	10	9	10	18	18	16	11	13	14
Q7L1Q6;C9IZ80	Basic leucine zipper and W2 domain-containing protein 1	BZW1	91.4	31.4831	31.3884	31.6362	31.3235	31.4754	30.9566	31.0603	31.4121	32.1264	31.5655	31.3821	31.3178	31.7623	30.9119	30.7388	29.9546	30.8711	31.8746	31.1284	31.9277	30.566	30.836	32.0663	31.5223	31.1235	29.498	31.7272	30.6636	31.5064	32.3875		0	542780000000	1696	47	91.4	48.043	17	16	18	21	23	22	21	20	24
Q04760	Lactoylglutathione lyase	GLO1	91.3	31.0097	32.0431	31.4968	31.277	31.6663	30.7048	31.7466	30.8234	31.5751	31.7893	32.0592	31.8583	31.6166	31.9572	32.3125	32.4231	32.0242	32.6698	31.5747	33.0692	30.8525	32.288	31.022	30.5972	31.8085	32.7427	32.6795	31.9457	32.1741	31.6037		0	787470000000	1433	19	91.3	20.777	8	7	9	9	11	10	9	10	10
Q9UBQ5;K7ERF1;K7ES31;K7EMQ9;A0A087WVB9;K7EQM4	Eukaryotic translation initiation factor 3 subunit K	EIF3K	91.3	29.9201	30.027	30.2556	30.0906	30.5397	30.5315	29.76	30.0072	30.722	30.1673	30.2921	30.4181	30.7322	29.6605	30.3322	30.12	30.2533	31.0308	30.8794	31.1041	29.751	30.526	29.9787	29.8477	30.1109	29.9939	30.3124	29.6731	30.4523	30.4984		0	253040000000	1105	15	91.3	25.059	7	8	6	10	11	11	9	10	9
O95817	BAG family molecular chaperone regulator 3	BAG3	91.3	30.4556	30.5535	30.2925	28.7794	29.7081	29.0454	28.258	30.248	30.6575	29.7654	30.3421	30.2007	30.5679	29.0691	28.4782	29.3251	29.9599	29.5537	30.3885	29.3353	29.3335	30.2781	29.6736	29.1981	29.4182	29.5388	28.3454	29.6354	31.1825	30.7764		0	206460000000	1574	45	91.3	61.594	22	24	22	27	25	28	29	26	27
O75368	SH3 domain-binding glutamic acid-rich-like protein	SH3BGRL	91.2	NaN	23.7859	29.6179	28.8103	29.8094	28.2907	30.0165	29.9735	28.6532	26.4519	29.4553	28.7347	28.7369	30.6579	29.1168	30.0129	28.2264	29.3781	28.7538	29.3938	30.0194	30.0125	28.6541	29.3983	30.1873	29.0125	31.0991	32.1703	30.8617	29.1666		0	181960000000	736	12	91.2	12.774	0	1	0	1	1	1	9	8	8
Q96AT9;C9J6A7;C9J9T0;C9IZU8	Ribulose-phosphate 3-epimerase	RPE	91.2	27.4829	27.4694	28.4247	27.9996	28.0055	27.785	29.3383	28.8165	28.954	28.0033	27.6449	28.4303	28.6156	28.2822	27.2262	28.8231	28.8916	28.2837	28.8856	29.1694	28.991	27.4208	28.5905	29.2497	28.3122	28.1559	28.6561	28.2266	28.0736	28.2996		0	74325000000	488	13	91.2	24.927	4	4	4	5	7	6	4	4	5
P26038	Moesin	MSN	91.2	34.2256	33.9598	33.958	32.5194	33.1001	34.3941	33.7686	34.3506	35.1642	33.9567	34.074	34.5659	34.2693	35.0993	32.8976	34.8745	33.7571	34.382	33.6754	34.035	34.4144	34.0755	33.9355	33.1236	34.5931	34.1265	33.4648	34.0478	34.9838	34.0278		0	4190200000000	9401	93	91.2	67.819	50	45	55	47	52	49	53	59	51
Q96C19	EF-hand domain-containing protein D2	EFHD2	91.2	30.5848	30.6936	30.3732	29.0465	29.6875	30.0237	29.5799	31.2883	30.7408	29.2777	29.7884	29.8218	30.0076	29.3827	29.4867	30.7125	30.4286	29.7298	30.7632	29.2923	29.8305	28.9656	30.6738	28.8361	29.9847	29.9141	28.5112	29.4601	30.4425	30.7994		0	249320000000	1219	34	91.2	26.697	12	13	13	17	17	15	13	11	12
P78371;F5GWF6;F8VQ14	T-complex protein 1 subunit beta	CCT2	91.2	33.5749	32.9206	33.3856	33.6234	34.0226	32.9362	33.2383	34.1189	34.3731	34.148	34.255	33.9479	33.6644	33.373	33.4448	33.4693	33.743	33.9704	33.4586	34.2214	32.9634	33.9636	33.5112	33.778	33.4616	33.5182	34.0147	34.0921	33.3598	34.0004		0	2850500000000	6842	59	91.2	57.488	31	33	31	35	34	34	33	37	37
P30041	Peroxiredoxin-6	PRDX6	91.1	32.855	33.4706	33.5677	33.3753	33.8469	32.2063	33.7743	33.1007	33.0312	33.1765	33.4279	33.0984	33.9741	33.5678	33.3646	34.4101	34.4474	33.5397	32.7086	34.1867	33.6106	34.6171	32.4237	33.1371	33.3918	33.7994	33.4053	33.1724	33.2931	32.9107		0	2580000000000	4436	36	91.1	25.035	17	18	19	22	22	20	22	23	24
P52272;A0A087X0X3;M0R019	Heterogeneous nuclear ribonucleoprotein M	HNRNPM	91.1	34.351	33.9028	34.1793	34.7832	34.3627	34.4036	34.0309	33.8125	34.3248	33.9995	34.2278	34.2123	34.1126	34.6146	34.0411	33.9037	33.2901	34.1791	33.8515	34.2236	33.8691	34.0746	34.6443	34.5586	34.1322	34.0092	34.4722	34.4135	34.0288	34.3943		0	4225900000000	9262	79	91.1	77.515	54	52	48	56	54	53	53	55	54
Q9BU89;K7EIV2	Deoxyhypusine hydroxylase	DOHH	91.1	26.4067	27.3261	27.7257	26.2462	28.1762	23.6857	26.4869	25.5558	26.8324	25.6014	26.5698	27.5064	26.0425	26.5229	26.8483	26.397	24.5982	26.6919	27.4994	25.0889	27.9412	26.7634	26.9381	26.4354	26.3343	26.0103	27.0785	26.6591	26.2391	27.7141		0	25689000000	281	20	91.1	32.904	5	5	7	8	6	7	9	10	7
Q9GZP4	PITH domain-containing protein 1	PITHD1	91	27.4389	27.8848	28.5122	27.916	28.3904	27.0527	27.6999	26.9549	27.8613	27.1242	27.3386	27.2225	27.988	27.5923	28.056	29.1491	27.7416	27.1679	28.357	27.4052	28.0057	28.227	27.0015	26.3837	28.4624	27.5406	27.2639	27.5146	27.2418	27.1059		0	55666000000	519	19	91	24.178	5	4	4	13	14	11	15	16	14
A0A087X0W7;P49753;A0A087WT95	Acyl-coenzyme A thioesterase 2, mitochondrial	ACOT2	91	29.5155	29.1537	29.3119	30.6581	30.1752	29.3105	27.3986	28.5058	28.5686	28.63	28.4746	29.3132	28.2615	30.0878	27.9865	29.2301	27.3879	28.8142	30.5332	29.0356	29.1417	27.3686	29.0891	29.4249	29.4808	28.9606	31.8592	31.1141	28.8763	29.2819		0	175740000000	716	30	91	46.292	7	6	6	16	17	14	14	15	16
P55072	Transitional endoplasmic reticulum ATPase	VCP	90.9	33.8725	34.1546	34.2343	33.6786	34.498	33.3788	33.3432	33.6621	33.7602	34.2981	34.3605	34.3116	34.2687	34.3948	33.7264	33.7069	34.3061	34.4426	34.4368	34.2787	32.7259	33.9364	33.9816	33.7503	34.974	33.8519	34.7182	34.5539	33.654	33.963		0	3785100000000	10302	100	90.9	89.321	53	52	53	68	73	72	62	70	66
P62328	Thymosin beta-4;Hematopoietic system regulatory peptide	TMSB4X	90.9	30.2078	30.4183	31.7057	32.1129	30.2173	32.0178	32.2407	31.6343	30.643	29.141	28.8414	30.803	31.8623	32.259	33.3574	31.8916	32.7961	32.3152	34.4468	29.4474	32.7024	31.2817	32.9598	31.388	31.702	31.7869	24.403	23.6865	31.2733	32.4761		0	1137500000000	2204	9	95.5	5.0526	4	2	4	2	3	2	2	3	2
O95861	3(2),5-bisphosphate nucleotidase 1	BPNT1	90.9	29.0716	30.1339	30.4434	28.7606	29.3034	29.5428	31.7839	29.458	29.7455	29.3866	29.5004	29.6895	30.1131	28.1068	30.554	31.2823	30.5178	30.5889	29.8148	30.2526	30.9024	30.5429	29.5996	30.2241	29.7274	31.0477	29.8481	29.7621	30.4481	29.825		0	266330000000	1333	28	90.9	33.392	11	8	14	15	17	16	16	16	15
O43399;A0A087WYR3;A0A087WZ51	Tumor protein D54	TPD52L2	90.8	32.0502	31.2728	31.2324	31.2397	31.6582	32.8511	31.2804	31.4075	32.6062	30.7917	30.962	31.2328	32.057	33.1541	31.8758	32.2661	32.2014	32.0024	31.8451	31.8311	32.3973	32.0949	32.1299	32.0606	32.1801	31.5615	31.1344	31.3971	32.546	32.8142		0	809690000000	2276	28	90.8	22.237	15	15	15	18	17	18	16	15	15
Q9ULZ3	Apoptosis-associated speck-like protein containing a CARD	PYCARD	90.8	30.1783	31.3726	23.5358	21.4855	NaN	27.4357	21.8418	26.8403	23.1157	NaN	NaN	26.6442	27.9693	26.3229	24.1291	20.6967	28.9501	20.6194	27.9494	21.4298	29.2559	20.4661	24.92	25.4486	23.9384	25.1031	NaN	21.3283	22.7534	NaN		0	54511000000	364	20	90.8	21.627	10	8	10	14	17	15	3	3	5
P02545	Prelamin-A/C;Lamin-A/C	LMNA	90.8	35.1626	35.2252	34.8788	33.1988	33.8821	34.5087	35.0282	35.0834	34.6408	35.2636	35.2223	33.9413	35.0451	35.8521	34.6535	35.6137	35.0022	35.6793	34.8846	35.178	35.5798	35.1423	34.4395	34.9149	34.7885	34.8532	31.2521	33.5428	34.8771	35.0856		0	6978800000000	10223	103	90.8	74.139	57	55	59	63	67	65	61	62	64
O75874	Isocitrate dehydrogenase [NADP] cytoplasmic	IDH1	90.8	32.4877	32.8278	31.4206	30.7154	32.0607	31.0676	31.823	31.0548	30.5341	33.184	33.2622	31.2303	30.9309	29.9682	31.7361	31.6886	31.9788	32.1193	32.5727	34.3398	32.4385	31.3693	30.7293	31.4386	31.9411	31.9391	32.0115	32.3956	32.3535	30.8419		0	1021900000000	3033	48	90.8	46.659	26	21	23	28	31	29	23	24	24
P08107;V9GZ37	Heat shock 70 kDa protein 1A/1B	HSPA1A	90.8	33.7798	34.2681	33.2976	29.7445	32.2922	34.8725	33.377	33.8871	34.0789	33.7949	33.3212	34.358	33.9723	33.5627	34.0173	33.5851	33.8284	34.809	34.7664	34.8157	33.7482	36.0128	33.9763	34.5864	35.0599	34.1359	34.0553	34.2408	33.7671	33.6557		0	3894200000000	7738	68	95.5	70.051	33	33	33	39	33	38	36	34	37
Q96EK6;G3V5E4;G3V4W4	Glucosamine 6-phosphate N-acetyltransferase	GNPNAT1	90.8	29.7791	30.0311	28.5718	31.5718	29.2972	28.2919	28.9672	29.0304	29.9995	29.6846	29.6894	28.1779	30.3016	30.1959	28.3968	27.9831	28.1099	30.0517	29.3436	29.6486	28.295	28.8059	29.3666	29.6165	29.2741	30.9033	28.3665	28.6487	29.0385	29.768		0	159850000000	844	16	90.8	20.749	6	7	8	9	9	10	8	9	6
O95433;H0YJG7	Activator of 90 kDa heat shock protein ATPase homolog 1	AHSA1	90.8	31.2763	31.0166	30.7958	31.5066	31.9449	30.6642	31.4654	31.6722	31.6336	32.2922	32.3654	31.8936	31.4511	31.755	30.4558	30.7328	31.4372	32.2156	31.8468	31.99	31.2037	31.2901	31.0878	31.9372	31.282	31.9274	32.898	33.0458	32.056	31.7939		0	713490000000	2593	38	90.8	38.274	18	19	19	21	21	22	19	19	20
P21266	Glutathione S-transferase Mu 3	GSTM3	90.7	23.1834	22.3311	31.3558	23.2137	25.0285	28.3799	31.2281	29.151	22.6531	30.2567	30.6491	30.1771	30.1512	29.0334	30.8871	32.6243	25.7124	29.3929	23.749	32.6083	28.3708	32.2033	23.0198	26.5764	28.6031	32.6585	26.4104	27.9238	23.1304	23.8155		0	287390000000	799	28	90.7	26.559	3	3	0	2	1	1	18	22	22
P22234;E9PBS1;D6RF62	Multifunctional protein ADE2;Phosphoribosylaminoimidazole-succinocarboxamide synthase;Phosphoribosylaminoimidazole carboxylase	PAICS	90.6	31.6292	32.7096	32.2156	32.3131	32.7416	31.9534	32.376	32.3977	32.8409	32.8337	32.84	32.6077	33.1393	32.4101	32.9139	32.7514	32.5122	32.4342	32.6113	32.6295	32.5449	32.1059	32.6339	32.308	32.566	32.4584	32.8045	32.7388	32.5645	32.5227		0	1200400000000	3261	47	90.6	47.079	18	19	22	25	28	26	22	19	22
Q9NR31;H0Y5E8	GTP-binding protein SAR1a	SAR1A	90.4	29.4561	30.3024	31.1443	29.8173	30.5356	30.5509	31.384	30.6922	30.8455	30.8964	30.7399	31.4767	30.8725	30.6499	31.1883	30.8901	30.629	31.168	30.7999	30.4526	31.8602	31.7349	28.6067	29.9217	30.2665	30.5901	31.1757	31.1964	30.5822	30.6201		0	387240000000	1381	23	90.4	22.367	7	7	7	9	11	11	15	14	14
P43686	26S protease regulatory subunit 6B	PSMC4	90.4	31.0339	31.5767	31.7814	31.129	31.901	30.8427	31.7784	31.2086	31.5632	31.7703	31.706	31.8337	31.5358	31.6276	31.6246	31.2433	32.0321	32.5672	32.2908	31.8215	31.3736	31.6377	31.5325	30.9411	31.8614	31.5144	31.4977	32.0821	31.6637	31.3354		0	662890000000	3412	46	90.4	47.366	25	21	26	29	33	30	30	35	33
Q9Y2Q5	Ragulator complex protein LAMTOR2	LAMTOR2	90.4	26.6807	25.8886	26.7682	27.6095	26.762	27.032	26.941	27.2613	27.1063	27.5296	27.8638	27.4686	27.6558	26.8073	27.3196	27.8671	28.3463	27.368	26.8024	28.0941	27.9342	26.6538	27.7425	26.7824	27.5038	25.9882	27.2636	26.6326	26.8034	26.6068		0	34945000000	292	8	90.4	13.507	6	4	4	4	6	5	3	4	4
Q99714;Q5H928	3-hydroxyacyl-CoA dehydrogenase type-2	HSD17B10	90.4	31.4168	31.3423	30.9046	32.6495	31.882	32.4799	32.3119	31.4776	29.8031	31.6721	31.5199	31.9457	31.6604	30.8056	31.9193	31.5905	30.9475	32.0197	31.6912	31.8288	32.2798	33.0645	32.1511	31.4965	32.1368	32.3947	32.3595	32.6404	31.5926	31.103		0	829430000000	2992	21	90.4	26.923	12	14	14	15	15	17	15	16	14
P00374;B4DM58	Dihydrofolate reductase	DHFR	90.4	29.4943	30.2999	28.2625	28.4439	28.577	28.8482	28.1153	28.2882	29.0612	29.468	29.586	29.025	29.2558	28.9875	28.6518	28.7476	28.5489	29.0162	29.2682	27.9094	27.9068	29.1854	30.1852	29.1971	28.5474	28.1536	27.0494	28.8309	29.4667	30.4186		0	101690000000	717	21	90.4	21.452	11	10	11	15	14	16	13	8	10
O95833;Q5SQ17	Chloride intracellular channel protein 3	CLIC3	90.3	22.1048	25.3176	21.4122	NaN	21.2155	25.7103	28.1753	23.0875	21.4295	NaN	20.9053	23.098	25.7893	27.9898	24.5282	21.4601	30.9056	21.243	27.8268	26.1538	30.8193	24.3851	19.964	25.712	28.5131	30.0663	21.4148	22.3354	21.2487	20.885		0	36441000000	326	21	90.3	26.648	3	1	1	7	7	5	2	0	2
P54920;M0R0Y2;M0R2M1	Alpha-soluble NSF attachment protein	NAPA	90.2	30.3654	30.109	30.2082	29.5083	29.7791	29.7534	29.7156	29.3392	30.0234	31.0778	30.2765	30.522	30.8189	29.9168	30.5714	31.1945	30.9273	29.3115	31.0132	30.8712	30.4058	29.8677	30.3701	29.9936	30.0049	30.5192	29.22	29.9372	29.8791	30.1024		0	260020000000	1770	29	90.2	33.232	13	14	13	17	16	17	14	15	17
P63244;J3KPE3;D6RAC2;H0Y8W2;D6RHH4;D6REE5;H0YAF8;H0YAM7;D6R9Z1;D6R9L0;D6RFX4	Guanine nucleotide-binding protein subunit beta-2-like 1	GNB2L1	90.2	32.7584	33.3233	33.272	33.2848	33.4434	32.8235	33.0678	32.8892	33.6879	33.2109	33.187	33.4431	33.6298	33.2059	33.3846	33.3522	33.763	33.428	33.6917	33.2342	32.8533	33.0596	33.7529	32.8858	33.0279	33.3021	33.3593	33.0732	33.337	33.2129		0	2107100000000	3939	34	90.2	35.076	19	20	19	23	23	24	22	23	23
Q9Y3D0;J3KS95	Mitotic spindle-associated MMXD complex subunit MIP18	FAM96B	90.2	26.9328	27.5042	27.9613	26.9202	27.4927	27.5083	27.4417	27.7081	27.8021	27.7221	27.727	28.2491	27.8285	27.2856	28.0506	27.01	27.3216	28.1565	28.14	27.9779	26.1017	27.3206	27.9697	27.078	27.3551	27.6139	27.7591	27.933	27.611	27.6677		0	40185000000	363	10	90.2	17.663	4	3	4	4	3	4	7	6	5
P05198;G3V4T5;H0YJS4	Eukaryotic translation initiation factor 2 subunit 1	EIF2S1	90.2	30.5935	30.7473	31.8472	31.5508	32.1026	32.0525	31.8563	31.5408	32.1729	31.5038	31.5837	32.0689	31.8883	32.0946	31.934	31.3608	31.4946	32.2769	31.9633	32.1011	30.8823	31.7554	32.1853	31.8955	31.5734	31.6119	31.9774	32.1105	31.7777	32.0604		0	744080000000	2597	45	90.2	36.112	14	16	15	17	21	22	24	26	23
P04637;A0A087WZU8;A0A087X1Q1;J3KP33;E7ESS1;A0A087WXZ1;A0A087WT22	Cellular tumor antigen p53	TP53	90.1	26.4169	24.0143	22.9738	27.8753	25.5361	NaN	22.1268	26.2734	22.0318	26.734	26.4193	31.6678	30.0647	22.8265	27.751	31.8888	23.9846	30.0234	21.4375	26.9321	24.7929	20.6042	30.1796	28.0646	22.9138	27.0214	29.7272	28.879	27.5117	28.1394		0	84984000000	408	37	90.1	43.653	3	0	2	4	1	2	2	2	1
P35244;B5MC59	Replication protein A 14 kDa subunit	RPA3	90.1	29.354	30.1763	29.0515	29.495	29.8473	28.6086	28.9074	28.532	28.7653	29.7848	30.045	29.4651	29.418	29.211	28.8637	29.9018	28.6583	28.5058	29.1942	29.0064	29.3784	28.7416	26.5028	27.2861	29.1757	29.853	29.882	30.2581	29.3227	29.0013		0	131980000000	766	12	90.1	13.569	6	6	7	8	8	10	9	8	10
Q16891;B9A067	Mitochondrial inner membrane protein	IMMT	90.1	32.5913	31.9782	32.0325	32.9918	32.8507	33.3158	32.8947	32.2025	31.942	32.1845	32.2283	32.3322	32.2985	32.5604	33.1592	33.0283	31.935	32.6485	32.8566	32.4648	32.4599	32.8979	32.4989	32.2545	32.3635	32.7995	32.5951	33.0941	32.5942	32.2869		0	1400700000000	5312	93	90.1	83.677	47	42	47	44	51	50	46	46	51
P10768;X6RA14;H7BZT7	S-formylglutathione hydrolase	ESD	90.1	30.2328	30.4813	31.6643	30.4448	30.2076	29.8059	30.5162	30.9666	30.8578	31.0986	31.2468	30.8711	31.0189	31.3504	31.7915	31.0962	31.0798	29.8822	30.8254	30.6239	30.8513	29.6777	28.3836	29.0268	31.0541	31.1004	30.9698	30.5959	30.6949	30.6608		0	432600000000	2002	22	90.1	31.462	10	9	11	13	15	14	14	14	14
P84077	ADP-ribosylation factor 1	ARF1	90.1	31.9083	32.1248	31.8357	31.7434	31.8192	31.2013	32.4753	31.9815	32.0728	31.9841	31.9025	32.3462	32.5538	31.7282	32.4407	32.8173	32.8497	32.2797	32.0003	32.0078	32.7674	32.3416	31.5572	31.9288	31.9524	32.9367	32.24	32.0544	32.3816	31.9565		0	1079500000000	2034	22	90.1	20.697	7	9	8	11	11	11	9	12	12
O00161;H3BM38;H3BR18;H3BV99;H3BP15;H3BQY9;H3BNE1;H3BPJ0	Synaptosomal-associated protein 23;Synaptosomal-associated protein	SNAP23	90	28.8977	28.648	27.4989	28.8204	28.6092	30.1338	29.4916	29.4238	29.0238	29.0493	29.2331	29.3546	29.2995	28.4452	29.2063	29.305	29.4309	29.1352	29.0737	28.9596	28.248	29.0274	28.6931	28.6172	29.222	28.6843	28.3205	28.7117	29.452	29.0781		0	111520000000	872	22	90	23.354	10	8	8	10	7	7	4	5	5
P15927;Q5TEJ7	Replication protein A 32 kDa subunit	RPA2	90	30.1244	30.1972	29.2733	30.3091	30.1386	29.282	29.2046	29.2716	28.545	29.8108	30.496	29.9408	30.4233	29.3361	29.0676	30.1905	29.113	28.782	29.9168	29.8029	29.5156	29.0712	29.3739	28.4139	29.9429	29.7387	30.6156	31.0435	29.829	29.5204		0	182170000000	767	16	90	29.247	6	5	5	12	8	10	6	5	6
P13797;F8W8D8	Plastin-3	PLS3	90	34.1917	33.9234	32.3759	31.4521	31.3313	32.6214	33.0995	33.3437	32.7245	33.708	33.9052	32.9369	33.5637	32.998	32.0348	32.3621	32.4364	31.4275	31.3808	34.2615	31.4368	32.1638	31.9663	31.2805	32.6283	33.6673	32.7591	33.599	32.2683	31.9877		0	1544300000000	4786	67	90	70.81	36	40	40	43	42	44	35	41	40
P50479	PDZ and LIM domain protein 4	PDLIM4	90	29.2925	30.5917	30.4564	23.0412	23.1143	29.7589	26.367	29.8744	27.4836	NaN	21.9799	30.623	30.5165	23.0682	21.9031	30.6708	29.4865	23.1212	29.0265	23.7336	28.7132	23.3068	26.0147	27.7464	23.427	27.6763	26.2777	27.2047	23.8552	23.8286		0	106990000000	578	24	90	35.398	7	8	8	12	10	12	16	13	17
O00151	PDZ and LIM domain protein 1	PDLIM1	90	32.9577	33.193	31.2267	22.6638	24.3228	32.775	30.3583	32.2872	31.0266	31.0608	30.6636	31.7531	32.1693	30.0709	32.9234	32.5887	32.5395	32.1653	32.1749	31.5186	29.6766	28.7502	31.4938	31.0297	29.9886	30.9163	28.9504	30.0769	26.7629	24.8625		0	671220000000	2323	27	90	36.071	20	19	19	19	20	18	17	17	19
P53602;H3BP35	Diphosphomevalonate decarboxylase	MVD	90	30.0624	31.8382	27.9976	29.2578	30.1169	28.2448	28.5215	28.0206	28.5853	30.6409	30.6597	29.4091	29.0996	28.5957	30.5467	28.7319	29.4765	28.3103	29.7163	29.3186	27.7115	28.5692	28.0469	26.6542	29.8857	29.1582	31.2947	31.2508	29.7778	28.9664		0	190560000000	1000	30	90	43.404	13	13	15	22	22	22	11	10	12
P49915	GMP synthase [glutamine-hydrolyzing]	GMPS	90	32.2947	32.4606	31.833	31.861	32.3191	31.1262	32.0521	31.706	32.7511	31.4681	31.7288	32.0983	32.0927	32.5939	32.2091	31.9797	31.8264	32.7486	32.2624	32.2153	31.8864	32.5477	32.9085	32.0455	31.9617	32.3825	31.5266	31.9715	31.9725	32.1556		0	913860000000	4271	69	90	76.715	32	34	36	41	44	44	35	40	39
O15144	Actin-related protein 2/3 complex subunit 2	ARPC2	90	31.1709	32.0551	31.9443	30.7701	31.1787	31.2281	31.478	31.1618	31.5621	31.2737	31.1928	31.9916	31.4664	30.7296	31.2032	32.1814	31.92	31.8095	31.8178	30.6694	31.3638	31.3809	31.0873	30.7423	31.3606	30.7191	31.0347	30.8653	32.1224	31.1558		0	654480000000	2289	43	90	34.333	14	15	17	27	30	25	22	25	23
P36952	Serpin B5	SERPINB5	89.9	32.8596	33.3535	NaN	19.3647	20.6518	31.0924	19.4975	31.3838	20.9057	20.8365	21.7681	20.478	20.3903	19.9808	19.9379	19.9173	33.2105	26.7694	27.757	27.3724	29.7479	22.3257	31.6716	30.1274	27.4168	22.7875	19.3359	20.0847	20.448	19.9873		0	206300000000	740	38	89.9	42.1	19	18	19	25	26	26	0	0	1
Q5TCU3		TPM2	89.8	32.2654	31.9527	32.4893	32.4734	32.8875	34.2501	34.8264	33.3728	32.768	32.3894	32.3375	34.0785	34.2008	33.1647	33.3846	34.6546	33.5585	32.9944	32.0466	32.2676	33.316	33.3391	33.616	33.453	32.8107	33.3577	33.5991	33.1423	33.1936	32.3912		0	2351100000000	3770	60	89.8	32.814	22	24	26	25	27	25	27	28	31
Q9H4A4;A6NKB8	Aminopeptidase B	RNPEP	89.8	31.1981	31.6088	30.7072	30.6048	31.756	29.5395	30.6423	31.0768	29.9097	32.1106	31.9532	30.3177	30.8982	30.3769	30.8922	31.8203	32.1249	31.4142	30.814	31.3692	31.4717	30.3974	31.3028	30.9841	31.4675	30.9927	30.631	30.2016	31.0035	29.7547		0	478680000000	2795	55	89.8	72.595	25	25	24	27	33	26	28	31	28
Q96AB3;K7EKW4;K7ENV7	Isochorismatase domain-containing protein 2, mitochondrial	ISOC2	89.8	28.0839	27.3669	27.342	27.6279	26.5908	27.3799	28.0097	28.7121	26.6337	28.1872	27.9951	27.0779	25.4094	29.3101	29.1812	29.9269	29.206	28.5614	29.853	29.7197	29.8742	29.7101	26.6469	26.9569	27.2376	29.1853	26.4808	26.4817	24.7335	22.3689		0	85679000000	599	12	89.8	22.337	3	3	4	4	6	5	5	5	5
P04080	Cystatin-B	CSTB	89.8	32.7952	32.5334	31.5978	31.6975	32.2135	30.7749	31.6016	31.7446	31.8907	32.1108	32.457	31.3843	31.9213	30.91	31.1493	31.7257	32.4044	31.5811	33.0321	33.528	32.1276	31.7003	30.777	30.2722	32.6137	32.3818	31.766	32.49	31.4733	30.9287		0	940890000000	2196	10	89.8	11.139	8	7	7	8	8	8	8	7	8
P60059	Protein transport protein Sec61 subunit gamma	SEC61G	89.7	28.826	28.5877	27.8395	29.2554	28.8396	27.4844	27.8353	29.4467	28.5043	28.925	28.8293	29.272	29.6319	27.6619	27.6017	27.8512	27.5004	27.6769	27.1889	29.7244	26.8503	27.9595	28.4488	28.254	28.8869	27.6812	28.4321	29.0687	28.3323	29.4916		0	79218000000	399	6	89.7	7.7412	4	3	2	2	4	2	4	3	4
Q14376;Q5QPP4;Q5QPP3;Q5QPP1;A0A088AWP6	UDP-glucose 4-epimerase	GALE	89.7	28.908	30.0655	30.2247	24.2871	27.8363	24.7182	30.0079	28.8639	28.2347	30.0908	29.4304	29.0732	28.4235	29.1767	29.6889	30.4344	29.7917	25.8378	30.8127	29.0921	30.2696	28.0235	28.9206	28.1247	30.7117	30.2196	27.9053	28.4861	27.968	26.5977		0	165510000000	823	30	89.7	38.281	9	10	12	16	17	18	13	16	18
Q96DA6	Mitochondrial import inner membrane translocase subunit TIM14	DNAJC19	89.7	27.8126	26.6772	27.0479	27.892	27.6522	28.6552	28.573	27.066	28.4613	25.3376	24.4825	25.6833	27.4568	27.9372	28.1624	27.1671	27.86	28.1093	28.4039	28.6055	28.1747	28.5465	29.2298	28.4222	27.3424	27.2463	27.0137	28.2463	27.8176	28.2002		0	51735000000	519	14	89.7	12.498	5	8	7	7	6	6	6	10	8
P56277	Cx9C motif-containing protein 4	CMC4	89.7	26.6455	24.204	23.7515	NaN	25.2962	25.89	23.8896	24.7545	23.8063	23.1836	NaN	23.3887	23.3255	26.8953	22.4557	NaN	NaN	23.4461	NaN	23.8298	23.2884	23.6272	22.025	NaN	23.9453	21.8805	24.6362	26.0463	24.8078	23.7551		0	4783300000	33	9	89.7	7.7469	1	1	1	1	1	1	2	2	2
P27797	Calreticulin	CALR	89.7	33.1167	33.0462	33.4796	33.6478	33.6046	34.7491	34.7888	33.7172	33.4519	33.9568	33.6437	33.8528	34.264	34.2786	33.5056	34.2022	34.0674	33.7153	33.4192	34.5497	33.8133	35.0467	33.5809	33.8184	33.8776	34.3766	34.0073	33.1984	33.273	32.4436		0	3237500000000	6857	49	89.7	48.141	22	19	22	27	30	28	24	25	26
P36954;K7EKS1	DNA-directed RNA polymerase II subunit RPB9	POLR2I	89.6	26.2738	25.6201	26.3764	27.0221	26.9336	27.0795	26.4724	26.8259	26.016	27.5582	27.6179	26.5217	26.2012	26.3319	27.1771	26.3724	26.4931	26.5809	27.2747	27.1919	25.8797	26.1202	27.0794	27.103	26.8914	27.0505	26.3304	26.7929	26.4382	26.7367		0	21946000000	312	9	89.6	14.523	3	2	7	5	5	4	5	5	6
O14519	Cyclin-dependent kinase 2-associated protein 1	CDK2AP1	89.6	26.2482	24.4083	25.579	26.4898	26.5203	26.1988	26.6988	25.1281	25.9679	25.8545	26.4344	25.4231	26.2433	26.0974	26.7752	25.0945	24.2457	26.4256	24.8572	23.0317	25.9172	25.2152	26.7112	26.5453	24.4958	24.7546	25.7041	25.4011	25.9381	25.7755		0	12188000000	103	8	89.6	12.365	1	1	1	1	2	2	1	2	1
P06493;A0A087WY43;A0A087WZZ9;E5RIU6	Cyclin-dependent kinase 1	CDK1	89.6	31.0022	31.1569	31.7152	30.8624	30.3294	30.5934	30.2578	30.7499	31.0188	31.2027	30.6829	31.5173	30.7334	30.0588	31.1253	30.385	30.3102	30.748	31.0964	30.4085	31.5567	31.0538	30.9496	31.1132	30.9001	31.1424	31.6619	30.8796	31.1131	31.1384		0	428730000000	2033	31	92.3	34.095	14	13	13	15	20	18	18	20	21
P47895;H0Y2X5	Aldehyde dehydrogenase family 1 member A3	ALDH1A3	89.6	33.5163	32.4592	30.704	27.8264	28.2197	29.7838	28.0353	34.0038	31.6587	26.9484	28.4431	33.2976	29.1621	28.8728	28.3343	28.2666	35.0069	26.392	33.1701	33.726	29.7848	28.648	33.7917	29.8804	27.0262	28.1865	28.7128	30.8802	27.3403	28.0578		0	851360000000	1956	55	89.6	56.108	31	31	31	29	31	32	29	31	29
P61088;F8VQQ8;F8VSD4;F8VV71	Ubiquitin-conjugating enzyme E2 N	UBE2N	89.5	31.1223	31.2077	31.2859	31.4343	31.1808	29.923	31.1891	31.1484	31.8	30.5008	30.5645	31.267	31.4793	31.8953	30.8733	31.5197	31.4177	31.9359	31.1369	31.3986	31.4727	31.382	30.6307	31.878	31.4254	30.9766	31.6203	31.2678	31.4509	31.4918		0	539210000000	1249	18	89.5	17.138	9	7	8	8	12	10	9	9	10
O95881	Thioredoxin domain-containing protein 12	TXNDC12	89.5	28.8422	28.6217	28.9799	29.4282	29.6656	30.0453	29.4581	29.237	29.7757	29.9481	29.9048	29.5497	29.4987	29.0433	28.2711	30.309	29.051	28.8947	29.5755	31.2158	29.0151	30.3354	28.484	28.7361	30.174	29.7947	30.0698	28.9291	29.3702	28.9263		0	158370000000	757	14	89.5	19.206	4	6	5	7	8	6	7	7	8
P61925	cAMP-dependent protein kinase inhibitor alpha	PKIA	89.5	NaN	NaN	24.5927	NaN	NaN	NaN	NaN	26.7799	26.4554	NaN	NaN	NaN	NaN	NaN	NaN	NaN	NaN	NaN	NaN	NaN	NaN	NaN	NaN	NaN	23.6343	NaN	NaN	NaN	NaN	NaN		0	1320400000	17	5	89.5	7.9884	0	0	0	0	0	0	2	2	2
Q9Y333	U6 snRNA-associated Sm-like protein LSm2	LSM2	89.5	29.65	29.9218	29.6754	30.07	30.0084	29.6471	29.5771	29.6641	29.3557	29.789	29.9952	29.9158	30.3506	29.9661	29.7037	29.7077	29.9205	29.7313	30.04	30.1198	29.1207	29.8277	29.3231	29.8424	29.995	29.6755	30.0283	29.5177	29.6424	30.2125		0	188460000000	809	12	89.5	10.834	6	6	7	7	7	7	7	6	7
Q9Y2Z0	Suppressor of G2 allele of SKP1 homolog	SUGT1	89.3	30.5189	30.8446	31.6067	31.1561	30.2795	30.2341	30.5533	31.6524	31.8219	31.3025	31.1046	31.5326	31.7382	31.0334	32.329	30.7686	31.007	29.7975	30.8589	30.5679	30.5863	29.4236	30.4687	30.668	31.0458	31.0056	30.8716	30.4684	31.3455	31.5816		0	454300000000	1846	40	89.3	41.024	13	15	15	20	20	20	19	21	23
O75964;E9PN17	ATP synthase subunit g, mitochondrial	ATP5L	89.3	29.677	30.0111	28.2675	30.9263	30.4915	30.0584	30.6526	29.9811	29.5871	29.6047	30.0677	29.6854	29.9736	30.4042	30.843	29.2723	30.1638	30.528	30.0984	30.4957	30.7244	31.1467	29.7788	28.2679	30.0901	30.263	29.5148	27.568	29.2101	30.1923		0	230200000000	703	11	89.3	11.428	4	3	4	6	5	5	4	4	3
P00966;Q5T6L6	Argininosuccinate synthase	ASS1	89.3	32.6251	33.4188	30.5268	22.8807	23.7018	32.1697	31.398	23.2999	25.4727	31.1951	30.2033	26.7699	26.6407	30.6755	32.1944	34.2625	26.597	33.9519	29.8355	32.3124	33.2222	33.2006	30.884	33.2069	31.1381	32.1236	23.8972	26.3817	23.3561	24.4344		0	1036800000000	2168	44	91	46.53	17	20	21	24	25	27	20	21	21
P54577	Tyrosine--tRNA ligase, cytoplasmic;Tyrosine--tRNA ligase, cytoplasmic, N-terminally processed	YARS	89.2	32.0099	31.2675	32.5362	31.7429	31.7612	31.792	31.708	31.2934	32.1221	31.7551	32.1153	31.5656	31.9485	32.0639	32.5546	32.2004	32.0873	31.7426	32.1631	32.1253	31.4677	32.1819	31.454	31.9611	31.4668	32.3355	32.5238	31.9122	33.3082	32.59		0	931990000000	3521	69	89.2	59.143	32	33	33	34	36	33	43	41	41
P22314	Ubiquitin-like modifier-activating enzyme 1	UBA1	89.2	34.225	33.5988	33.1388	33.574	34.5508	33.4181	34.91	34.2199	32.6334	34.1733	34.3318	33.8875	34.0249	33.3264	33.9587	33.7957	33.7052	33.6801	33.6493	34.0048	34.227	35.1913	33.7189	33.6942	34.117	34.0451	34.4196	34.5776	34.1747	33.7039		0	3716600000000	8559	83	89.2	117.85	42	39	47	51	54	52	50	54	48
P78417	Glutathione S-transferase omega-1	GSTO1	89.2	31.5312	31.9127	32.0886	30.8442	31.7665	31.0565	30.6113	32.0832	32.0213	31.3662	31.8424	32.126	31.6028	31.7694	31.2301	30.6805	31.2021	31.1185	31.0903	31.6895	30.5406	32.4187	31.3936	31.1661	31.4722	31.0103	31.7552	31.8162	31.5478	31.7447		0	629370000000	1768	31	89.2	27.566	12	14	13	16	19	18	13	15	12
Q9UHD8	Septin-9	SEPT9	89.1	32.577	32.0589	32.2311	31.1556	31.4052	33.1299	31.8403	32.5579	31.1243	31.7828	31.9001	32.0659	32.2604	32.9593	31.6477	32.2227	33.0279	31.7	32.7156	31.0143	33.025	32.0637	33.4234	32.9254	32.2212	31.0088	31.5043	31.9421	30.9019	31.6817		0	1057200000000	4113	76	89.1	65.401	37	34	38	38	42	37	41	42	42
Q04695;CON__Q04695;F5GWP8	Keratin, type I cytoskeletal 17	KRT17;JUP	89.1	36.2696	36.2015	27.9998	27.7084	27.2606	30.7824	29.8752	25.3321	26.6413	26.3286	27.32	24.0867	25.596	30.564	28.7473	27.5359	24.5161	29.7973	29.0673	26.8361	32.6875	25.901	29.228	32.742	29.5274	28.5742	23.8909	26.4749	24.5907	25.352	+	0	1582200000000	2140	46	95.1	48.105	35	34	36	39	43	42	16	9	11
O00429	Dynamin-1-like protein	DNM1L	89.1	31.5399	31.4138	32.1185	31.4239	31.3224	30.8355	31.2358	30.737	31.9458	31.5378	31.7551	31.6546	31.7508	31.196	31.4733	32.3564	31.6874	32.1348	31.2013	31.7276	31.0026	32.1178	30.6082	31.2636	33.433	31.2633	31.5379	31.8112	31.1385	31.4695		0	683300000000	4041	67	89.1	81.876	32	32	34	40	40	43	39	41	44
P67775	Serine/threonine-protein phosphatase 2A catalytic subunit alpha isoform	PPP2CA	89	30.6319	30.9869	30.7751	30.6969	31.0438	30.2645	31.107	30.8797	30.8147	30.9423	30.7227	31.2309	31.1328	30.773	30.4025	31.0163	31.309	30.4282	30.5332	30.0628	30.5099	30.7262	30.4938	30.3576	30.8455	30.9589	31.1192	31.1772	31.097	30.8594		0	385190000000	1499	25	89	35.594	11	12	12	12	17	17	14	15	15
Q13526;K7EMU7;K7EN45	Peptidyl-prolyl cis-trans isomerase NIMA-interacting 1	PIN1	89	29.0467	28.9814	28.151	28.0996	29.5344	28.8692	29.4218	29.2721	28.3667	28.9546	29.1112	29.0835	28.9082	29.6969	28.2642	28.6196	29.0291	28.3422	29.4794	29.2825	29.297	29.7077	29.5194	29.1503	29.3846	29.1456	28.5103	29.3128	29.0402	28.7719		0	116600000000	833	18	89	18.243	5	8	10	8	9	8	10	10	8
Q99623;J3KPX7;F5GY37;F5GWA7;F5H3X6	Prohibitin-2	PHB2	89	33.0328	32.4669	32.9494	33.6791	32.9586	33.7537	32.9889	32.5965	32.8927	32.783	32.6617	32.728	32.2582	33.519	32.953	32.353	32.5695	33.0219	32.8532	32.8543	31.8819	33.2766	33.0383	33.2924	31.7002	33.146	32.6306	33.1577	32.4984	32.9201		0	1758100000000	2831	34	89	33.296	20	17	20	23	23	22	21	23	21
Q9Y4Y9	U6 snRNA-associated Sm-like protein LSm5	LSM5	89	29.0717	28.412	27.5391	29.9018	29.3612	28.4245	28.1259	29.4628	28.8028	28.4343	28.4854	28.7858	29.3341	28.3223	27.8859	28.3132	28.1837	27.7478	29.4303	29.5678	28.1156	27.7868	29.5544	28.5136	29.2305	28.7604	28.5944	28.3355	28.9978	30.3377		0	97640000000	352	6	89	9.9374	2	2	2	2	3	2	2	2	2
Q99627;E9PGT6	COP9 signalosome complex subunit 8	COPS8	89	28.6316	28.6966	28.012	28.6969	28.8422	28.9027	28.8779	28.8267	28.9744	27.6452	28.2723	28.9293	29.7556	28.3752	28.8456	28.2592	29.2769	28.2237	29.3359	28.69	28.5696	28.7992	29.5987	27.9283	29.0377	27.8791	28.59	29.1332	28.549	28.9903		0	83608000000	602	11	89	23.225	5	6	5	4	11	8	7	6	8
Q9NYL9;H0YNJ8;H0YKU1	Tropomodulin-3	TMOD3	88.9	30.4113	30.7064	30.0149	29.8374	29.8728	31.2532	30.0902	31.3896	30.719	31.0058	30.985	30.7558	31.6867	30.5706	30.9084	30.2803	31.2821	30.5292	31.1017	31.406	31.0721	29.6545	30.4654	31.256	31.3199	30.2322	30.1838	30.4206	30.4299	30.7144		0	399340000000	2103	30	88.9	39.594	17	15	14	20	20	18	17	17	22
P00491;G3V5M2	Purine nucleoside phosphorylase	PNP	88.9	30.6	31.5527	31.2879	30.5608	31.4862	29.8978	30.7927	31.2307	32.0813	32.0867	32.0588	31.1843	30.754	29.8973	32.5385	32.0679	31.7682	32.1889	31.8018	32.15	31.1922	30.7621	31.6719	30.0471	32.2608	32.2364	31.7863	31.6404	33.1116	32.6399		0	718150000000	2535	27	88.9	32.118	15	15	17	19	20	19	19	19	19
B1ANH0;B1ANG9		GUK1	88.9	27.6525	27.9909	26.7266	27.0793	27.4406	28.0657	27.5822	27.8558	26.1725	27.6044	27.0914	26.6645	27.2012	27.4246	27.2886	28.5338	28.7431	26.6389	27.3863	27.1391	27.501	28.6277	27.5407	27.9189	27.3816	26.7107	27.1668	27.4071	27.2145	26.1547		0	42793000000	346	18	88.9	23.711	3	5	5	5	8	6	3	8	4
Q14061;H7C4E5;C9J8T6	Cytochrome c oxidase copper chaperone	COX17	88.9	28.4817	27.3474	24.9763	28.2508	28.2109	31.3535	29.5064	28.2104	27.8742	26.7883	26.7501	27.8035	27.144	29.4494	30.5996	28.4435	26.0632	30.9772	28.7207	29.157	29.9429	27.892	28.3139	28.3487	28.5682	28.5427	27.0009	27.9957	28.1183	28.4118		0	100090000000	402	8	88.9	6.9151	4	3	6	3	3	3	2	4	3
Q9Y696	Chloride intracellular channel protein 4	CLIC4	88.9	30.9425	30.267	32.7138	30.5371	30.3586	30.9091	32.7394	32.4564	33.023	31.1213	31.1983	32.3992	33.2846	32.9591	31.4112	32.7726	30.8769	31.4755	31.6365	31.1346	31.4134	31.335	31.8692	28.6936	32.0316	31.9041	31.1586	30.9348	31.8929	30.9584		0	772210000000	3099	33	88.9	28.772	15	12	17	14	18	15	22	23	21
P12429;D6RA82	Annexin A3;Annexin	ANXA3	88.9	32.1833	32.5446	29.4716	23.227	22.6833	31.9733	33.5391	33.3816	30.3443	32.2518	32.4043	31.1937	28.9375	31.5255	33.2379	33.0246	34.3086	32.3406	31.4374	32.9475	33.5737	31.1725	32.9901	29.7318	32.581	31.4978	24.3803	22.1746	24.7427	24.3374		0	1006100000000	2458	47	88.9	36.375	22	22	21	26	29	29	19	17	15
Q9P1F3	Costars family protein ABRACL	ABRACL	88.9	26.2074	30.2114	29.1346	24.2073	28.7828	26.5606	28.307	27.9425	26.5739	NaN	27.1413	29.0712	26.0229	27.1963	26.4441	28.8588	29.9397	27.3655	27.2263	27.3559	27.9	26.9734	28.2541	26.4483	26.6995	30.7512	30.3653	29.8864	28.9517	26.5064		0	99331000000	378	7	88.9	9.0564	3	3	3	4	4	4	4	4	4
P13984	General transcription factor IIF subunit 2	GTF2F2	88.8	29.5437	28.2541	29.5573	28.9441	29.0221	28.4451	28.7259	28.9106	29.4452	28.903	29.1628	29.9424	28.9348	29.7121	29.1775	28.7543	28.7527	28.2761	29.9157	27.9449	28.8226	27.3292	29.5584	28.0371	29.2766	28.7267	28.982	28.3126	28.477	28.6661		0	118890000000	735	33	88.8	28.38	12	13	13	10	12	9	18	22	22
P25685;M0R080	DnaJ homolog subfamily B member 1	DNAJB1	88.8	31.6381	30.95	29.9499	30.4331	30.7886	30.9669	31.9361	30.8694	31.2257	31.145	31.4571	30.5318	30.9398	31.8536	30.7308	29.9542	30.9337	30.7693	31.158	31.2436	31.3637	32.5269	31.4178	31.4478	30.9618	31.6204	30.2076	30.8446	30.0367	30.8606		0	467650000000	2127	42	88.8	38.044	22	22	24	23	22	24	22	23	21
Q12904	Aminoacyl tRNA synthase complex-interacting multifunctional protein 1;Endothelial monocyte-activating polypeptide 2	AIMP1	88.8	30.9441	30.8177	30.3773	30.8945	30.8737	30.7825	31.041	30.9168	30.7044	31.0042	31.2714	30.9498	30.4834	30.5124	31.3332	30.8477	30.9076	30.9662	31.5004	31.4044	30.7404	30.9542	30.5791	29.8623	30.813	30.5226	30.5468	30.6871	30.8016	31.0873		0	385400000000	1941	34	89.1	34.352	18	14	16	21	19	19	19	17	16
P17987;E7EQR6;E7ERF2;F5H282	T-complex protein 1 subunit alpha	TCP1	88.7	33.2061	32.9783	33.2201	33.4926	33.8327	32.8669	33.065	33.7278	34.0095	33.9098	33.7859	33.6726	33.5292	33.2261	32.632	33.3374	33.8486	33.0983	33.1989	34.1205	32.59	33.5217	33.4899	33.188	33.3029	33.2112	33.7907	33.807	32.7125	34.1326		0	2419500000000	6114	53	88.7	60.343	34	33	36	37	37	36	35	36	35
Q9UBE0;B3KNJ4;M0QX65;M0QZS6;M0R054	SUMO-activating enzyme subunit 1;SUMO-activating enzyme subunit 1, N-terminally processed	SAE1	88.7	30.7959	30.667	31.1667	30.045	31.0198	30.35	31.5544	30.3269	30.8749	30.3028	29.9249	30.7672	30.9488	30.8878	31.666	31.6074	30.9981	31.033	31.1412	31.3166	30.5177	31.3589	30.3278	30.8474	30.7776	31.3553	31.1943	30.7421	30.6069	31.1402		0	441530000000	1832	36	88.7	38.449	15	15	14	19	20	21	17	20	21
P49321	Nuclear autoantigenic sperm protein	NASP	88.7	31.9237	31.8169	31.8562	31.6736	31.8531	32.0695	31.3362	31.765	32.5179	31.9445	32.2158	31.831	32.2967	31.3849	32.0164	32.6273	31.0355	31.9767	31.8721	31.8236	31.6495	32.0702	31.6276	31.5896	31.9336	31.7092	32.1573	31.7297	31.1084	32.1164		0	781280000000	3202	72	88.7	85.237	32	30	34	35	36	36	39	42	40
P25398	40S ribosomal protein S12	RPS12	88.6	31.876	32.3839	32.9787	32.4858	32.7199	32.2315	32.7456	32.1155	32.8555	32.2231	32.3381	32.606	32.8278	32.6987	33	32.5779	32.4271	33.0327	32.9969	32.3658	32.2184	32.6809	33.142	32.3346	32.1561	32.6214	32.5573	32.1343	32.4176	32.4244		0	1313600000000	2747	18	88.6	14.515	9	9	10	10	9	9	10	10	10
Q9Y508	RING finger protein 114	RNF114	88.6	28.2914	28.4506	28.1455	27.6697	28.2355	29.8004	29.0368	26.4004	29.5015	28.0292	28.5237	28.2344	29.0192	28.1844	29.6437	29.2178	28.9766	29.3509	28.4657	29.3514	28.5926	28.3719	28.8871	28.2731	29.2515	29.041	27.9328	27.2466	28.3215	28.9479		0	85231000000	718	22	88.6	25.694	4	7	9	11	8	9	7	9	8
Q9NR45	Sialic acid synthase	NANS	88.6	31.5611	31.4721	29.9614	30.0723	30.3955	29.6032	29.7866	30.8292	31.0004	30.2617	30.4896	30.6969	31.5247	31.6824	30.5987	30.2814	31.5376	30.2458	30.8166	30.7715	31.4906	31.0806	31.0247	29.066	30.5462	31.6496	30.515	30.4061	30.3492	30.396		0	376860000000	1833	33	88.6	40.307	14	13	14	19	20	19	11	14	16
Q00796;H0YLA4	Sorbitol dehydrogenase	SORD	88.5	29.6578	30.3489	28.9838	30.4392	30.6143	29.2303	29.7226	29.5231	30.5286	30.511	30.3184	28.7136	28.9953	29.0406	29.0754	29.8008	30.0502	30.5189	31.3864	30.383	30.6842	28.7914	30.0904	30.3388	30.2333	30.381	30.4626	30.4799	30.504	30.9681		0	256240000000	1766	31	88.5	38.324	16	14	17	19	21	20	15	16	16
P62244;I3L3P7;I3L246	40S ribosomal protein S15a	RPS15A	88.5	31.1957	31.7878	31.3603	31.4429	31.769	31.4271	31.2879	31.1062	32.4068	31.5952	31.5482	31.9948	31.9358	31.7986	31.758	31.7801	32.282	32.1516	31.4072	31.4644	31.3514	31.1583	32.3429	31.1995	30.9231	31.3453	31.9341	31.3577	31.8759	31.9516		0	735030000000	1362	19	88.5	14.839	7	7	10	10	10	10	10	9	10
Q96A72;F5H6N1;F5H6P7	Protein mago nashi homolog 2	MAGOHB	88.5	29.8811	29.9783	30.0814	30.257	30.207	29.6568	30.1659	29.88	30.6331	29.9981	30.1441	30.2685	29.5788	30.1605	29.783	29.7633	29.7253	29.8768	30.0614	29.5285	29.8736	30.1534	31.5896	30.8308	29.5302	30.552	29.9205	30.3966	30.5322	30.0827		0	252880000000	1043	21	88.5	17.276	11	9	12	11	13	12	12	16	14
P00918	Carbonic anhydrase 2	CA2	88.5	31.2618	32.7226	26.1351	20.7015	25.7108	27.4762	23.7442	28.5855	27.4951	33.2524	32.9248	22.5674	24.0798	27.7738	28.9175	28.5784	31.3281	34.7109	27.3118	34.0353	33.4702	23.9869	26.268	28.8526	29.5781	31.1695	24.7421	21.3452	23.9618	20.5332		0	580440000000	1096	22	88.5	29.246	11	11	11	13	14	14	8	8	7
P36405	ADP-ribosylation factor-like protein 3	ARL3	88.5	28.0677	29.4093	29.6407	29.0496	29.9207	27.9296	29.3728	30.2412	28.2121	29.3926	29.2994	29.9467	29.6839	28.9805	28.541	28.9485	28.9194	30.12	30.0309	29.2941	28.6083	30.4519	29.0184	29.1264	29.6085	28.8281	30.1425	30.5822	29.0758	28.6832		0	142530000000	903	15	88.5	20.455	7	5	8	11	11	10	11	10	11
P50583	Bis(5-nucleosyl)-tetraphosphatase [asymmetrical]	NUDT2	88.4	24.2784	25.2391	25.9265	25.0996	27.2599	24.3298	24.2383	26.2381	25.5031	26.2883	25.9359	25.8075	26.1913	27.6358	26.7659	25.49	26.9957	27.8935	27.033	26.1487	26.1417	26.8116	24.9728	24.0754	27.3397	25.7416	25.929	24.6164	27.1652	26.9445		0	16537000000	183	11	88.4	16.829	2	2	3	1	3	2	4	4	5
Q9H4M9;A0A024R571;C9JC03;C9J2Z4	EH domain-containing protein 1	EHD1	88.4	31.2724	31.4659	31.6735	29.8658	30.0704	30.8307	31.1883	32.1366	31.5656	31.3706	30.863	31.8347	32.2446	32.4894	31.0463	31.9499	33.0658	31.1281	32.2187	31.5476	32.492	31.0908	32.0766	32.0827	31.1598	31.5576	29.487	30.0912	32.25	31.7025		0	682960000000	3615	59	88.4	60.626	30	24	27	36	34	36	34	40	36
Q9BSF0;H7BZ15	Small membrane A-kinase anchor protein	C2orf88	88.4	NaN	NaN	NaN	NaN	NaN	NaN	23.3836	NaN	NaN	25.0298	24.9111	NaN	NaN	NaN	23.1093	NaN	NaN	NaN	NaN	NaN	NaN	NaN	NaN	NaN	25.4974	NaN	NaN	NaN	NaN	NaN		0	2747400000	28	7	88.4	10.97	1	0	0	0	0	0	0	0	0
P40925;B9A041;C9JF79	Malate dehydrogenase, cytoplasmic;Malate dehydrogenase	MDH1	88.3	32.9964	32.7834	32.2828	32.3398	32.7828	32.9416	33.0759	32.3466	32.5526	32.5789	32.6996	32.4327	32.6405	32.7356	32.7899	32.7663	32.7676	32.612	33.0515	33.134	32.8937	32.6341	32.4254	33.2793	32.914	32.4578	32.9132	32.8535	32.2124	31.9767		0	1411300000000	2278	31	88.3	36.426	16	16	19	16	15	15	20	19	18
P28482	Mitogen-activated protein kinase 1	MAPK1	88.3	30.7977	30.7603	30.8969	29.7117	30.2613	30.5887	30.0689	29.7332	30.7484	30.9551	30.9486	31.3243	30.8701	30.328	30.6933	30.914	30.7675	30.497	30.6494	30.1721	30.7119	30.0293	30.8407	29.3228	31.1046	30.8038	30.0887	30.5132	30.5685	30.3353		0	345950000000	1766	32	88.3	41.389	15	16	16	17	20	18	19	18	21
Q9UK76;J3KT51	Hematological and neurological expressed 1 protein	HN1	88.3	30.9155	29.8557	30.5465	30.7284	31.2911	30.2876	30.0984	31.1623	31.4701	30.6439	30.8084	30.7675	31.0636	30.4708	30.2376	29.7651	31.4864	31.6117	30.6667	31.7852	30.937	29.8691	32.0871	31.3997	31.7684	30.5992	30.8189	31.4201	30.4796	30.7404		0	392950000000	1392	17	88.3	16.014	11	10	13	11	10	12	13	9	12
P51858	Hepatoma-derived growth factor	HDGF	88.3	31.9883	31.8228	31.6954	31.98	32.5375	31.4305	32.1274	31.5151	31.6181	31.8911	31.9017	31.1237	31.1312	31.8781	31.0641	32.6893	31.1305	31.6915	31.1669	31.9312	32.2492	31.5843	31.3879	31.6697	31.9405	32.7164	31.284	32.5577	31.8978	31.2337		0	841360000000	2397	36	89.2	26.788	16	14	20	19	17	18	18	19	18
P50991	T-complex protein 1 subunit delta	CCT4	88.3	33.0864	32.8795	33.2763	33.4745	33.8299	33.0683	33.2308	33.7777	34.1356	33.7447	33.6926	33.6884	33.647	33.352	33.4437	33.2602	33.9424	33.802	33.4744	34.227	32.767	33.819	33.5288	33.5204	33.4022	33.3325	33.9624	33.751	33.227	33.9974		0	2556500000000	5948	51	88.3	57.924	32	32	35	37	39	39	37	35	37
Q8NFV4	Alpha/beta hydrolase domain-containing protein 11	ABHD11	88.3	28.0271	29.1931	27.3778	28.4736	29.2883	31.1382	30.2072	28.4787	27.064	28.7826	28.8985	27.6321	27.4436	28.9142	29.934	29.888	30.0971	28.8267	29.7746	29.7571	30.567	31.7129	29.7278	29.1201	28.1928	30.8195	27.6842	28.3733	29.3397	27.7231		0	201060000000	999	21	88.3	34.69	6	5	9	8	9	10	5	11	9
Q9H9B4;D6RFI0	Sideroflexin-1	SFXN1	88.2	30.611	30.917	30.8095	31.7298	31.6667	31.6903	31.0563	30.8128	30.5912	30.6741	30.7568	31.074	31.157	30.882	32.4471	30.9004	31.1984	30.6137	31.8292	31.2428	30.9933	31.6842	31.0723	30.5761	30.8321	32.5591	31.112	31.3417	31.1387	31.156		0	535360000000	2332	23	88.2	35.619	16	13	15	17	19	17	16	16	14
P63218	Guanine nucleotide-binding protein G(I)/G(S)/G(O) subunit gamma-5	GNG5	88.2	26.6955	25.1508	22.5361	28.1362	27.8016	28.5774	26.2278	24.1639	27.1429	25.8525	24.2224	27.6235	26.5051	28.2835	28.7225	23.4606	27.296	29.6366	24.4799	28.1088	27.5067	29.3363	25.0714	27.0409	21.7562	24.81	27.1908	22.907	25.2105	25.4309		0	52688000000	203	6	88.2	7.3184	2	1	2	2	1	2	2	3	1
Q14232;F5H0D0	Translation initiation factor eIF-2B subunit alpha	EIF2B1	88.2	29.2807	29.1218	28.8945	29.2991	29.3466	28.5995	29.3815	29.051	29.6268	28.6263	28.6353	29.3216	29.3286	28.8697	29.7375	28.7883	29.9354	29.2208	28.458	29.1941	28.6331	29.2202	28.7492	29.4477	29.2088	28.8275	28.8727	28.8808	29.8605	30.4283		0	127930000000	849	29	88.2	33.712	12	11	14	12	15	14	12	15	13
Q16864	V-type proton ATPase subunit F	ATP6V1F	88.2	28.1635	27.5464	27.31	27.2487	28.4944	28.0883	27.8611	27.8671	27.2346	28.1847	27.7787	26.9187	27.9637	26.6294	26.2547	27.3271	26.4944	27.6763	26.8286	27.5466	27.8935	27.4244	26.3513	27.7787	27.3728	27.8272	27.1381	27.956	27.9837	28.1564		0	43146000000	342	9	88.2	13.37	5	4	4	5	5	5	3	5	4
O00244;E5RIM7;E5RGN3	Copper transport protein ATOX1	ATOX1	88.2	28.4602	28.4462	30.0333	28.1567	28.8925	28.9714	29.7465	29.8645	30.2286	28.7443	28.7268	29.5726	29.3866	29.5771	29.359	31.2058	30.1534	28.9389	30.958	28.7453	29.8715	30.0851	30.8844	29.0254	29.7458	28.2841	28.9158	29.7899	30.4431	30.0851		0	185760000000	679	11	88.2	7.4016	4	3	3	6	7	6	6	8	7
Q9Y5K5;H0Y6Y4;H0Y4E0	Ubiquitin carboxyl-terminal hydrolase isozyme L5	UCHL5	88.1	29.4796	29.873	29.6935	29.8129	30.2491	28.7027	29.4649	28.8402	28.9553	28.4988	28.6251	28.8067	29.1834	28.7181	30.1453	29.7231	29.3896	29.3109	29.1888	29.0178	28.6455	28.93	29.6672	29.1133	29.5313	29.5216	28.9112	28.3345	30.2849	29.7967		0	140230000000	1009	26	88.1	37.606	12	11	10	15	18	19	13	15	15
O43447;C9JQD4	Peptidyl-prolyl cis-trans isomerase H;Peptidyl-prolyl cis-trans isomerase	PPIH	88.1	29.3055	28.8594	29.1078	29.8348	29.4789	29.8919	28.7063	29.046	29.067	29.5071	29.5377	28.92	29.3696	29.3407	29.3889	29.668	29.2998	29.6836	29.0371	28.8702	29.5263	29.5089	29.3096	29.6981	28.669	29.0816	29.3923	28.9921	28.8351	29.8745		0	133020000000	814	19	88.1	19.208	8	8	6	11	10	12	11	13	12
Q08J23	tRNA (cytosine(34)-C(5))-methyltransferase	NSUN2	88.1	31.6347	31.5508	31.0552	31.5591	31.5498	31.4172	30.4824	30.3231	30.8896	31.0475	30.9892	30.7363	30.7647	29.9706	31.0613	31.1383	31.7735	31.3638	31.5561	30.274	31.2295	30.5085	32.2462	30.5198	30.3925	30.541	31.1062	31.0587	31.8207	31.6295		0	484940000000	3193	68	88.1	86.47	36	33	33	42	47	45	37	41	37
P60660;F8W1R7;G3V1V0;J3KND3;G3V1Y7	Myosin light polypeptide 6	MYL6	88.1	33.0608	33.282	32.6156	31.9019	32.3674	33.1454	33.8662	33.1028	32.4783	32.8386	32.4743	33.644	33.541	33.3209	32.7742	33.277	33.1104	32.8629	32.8839	32.8364	33.0124	32.4958	32.0834	32.143	33.062	33.1057	31.8543	31.865	32.0505	32.0894		0	1729500000000	2388	17	88.1	16.93	8	8	10	12	10	10	9	10	11
O75347;E5RJD8;E5RHG6;E5RIW3;E5RIX8	Tubulin-specific chaperone A	TBCA	88	30.7015	30.0893	31.1303	30.5053	31.337	30.3989	30.3337	30.7332	31.1271	30.3498	30.6848	31.0335	30.544	30.6524	30.3391	30.7534	31.7792	31.1576	29.5493	31.1363	31.4332	30.7388	31.192	30.776	30.4729	30.962	30.6839	31.3144	31.4706	31.3571		0	420330000000	1109	19	88	12.855	7	7	6	8	9	7	10	10	10
P46063	ATP-dependent DNA helicase Q1	RECQL	88	31.5479	31.1723	31.8422	30.8211	30.7258	30.2795	30.5536	31.8425	32.3038	29.9794	30.2469	32.0425	31.5318	32.6664	30.5384	30.4265	30.3724	30.6725	31.0498	29.8211	31.9068	31.6773	31.2368	30.7659	30.0213	30.189	31.6936	31.812	31.7554	31.8034		0	536450000000	3268	63	88	73.457	25	25	28	33	30	31	33	37	37
Q92598	Heat shock protein 105 kDa	HSPH1	88	32.3837	32.5031	33.1151	31.5028	33.4577	32.6847	31.9681	33.5141	33.9194	30.2281	29.4278	33.5853	33.5358	32.757	34.2456	32.9298	33.4422	31.974	32.8063	32.9399	32.6977	32.2351	32.7223	32.2187	32.753	33.6059	32.5718	32.1788	33.5209	33.4366		0	1660800000000	6152	90	90.2	96.864	40	38	42	43	43	44	50	52	52
P20042	Eukaryotic translation initiation factor 2 subunit 2	EIF2S2	88	30.6563	30.3734	31.4539	31.3855	31.4018	31.7532	30.8377	30.5876	31.2478	31.1606	31.3335	31.48	31.496	30.5042	31.0125	31.0765	31.0318	31.6013	30.9433	31.9698	30.4186	31.5941	31.4958	31.2881	31.1948	31.3238	30.9427	31.379	31.3415	31.3691		0	497260000000	2600	50	88	38.388	21	15	22	23	22	22	23	24	26
J3KNF8		CYB5B	88	30.8576	30.5438	29.6878	30.6911	31.3231	29.3092	28.5211	29.1251	28.6797	30.295	30.6343	29.4498	29.1939	29.0362	28.9701	29.8986	29.3778	27.9467	30.1221	29.4824	29.3455	29.1578	27.2669	28.0407	29.762	29.465	31.8579	32.7211	29.6738	29.4473		0	220160000000	899	15	88	16.694	6	6	6	7	9	8	6	5	6
P49591	Serine--tRNA ligase, cytoplasmic	SARS	87.9	30.9285	31.0756	31.529	31.064	31.3265	30.9425	30.7552	30.9739	30.9898	30.8369	30.9939	30.504	30.9455	31.2354	31.247	31.1446	31.9695	31.0198	30.1973	30.6613	31.3321	30.7431	31.9569	31.1488	30.934	32.887	31.1194	31.3685	31.8967	32.339		0	604420000000	2747	58	87.9	58.777	25	23	31	27	28	31	32	37	33
P51149;C9J592;C9J8S3;C9J4V0	Ras-related protein Rab-7a	RAB7A	87.9	31.8184	32.0635	32.0669	32.0291	31.9861	31.5326	31.4274	31.6899	31.7382	31.7318	31.61	31.7749	32.2681	31.2538	31.883	31.7516	33.0097	32.399	32.1928	32.1264	31.5399	31.9273	32.1093	31.651	31.7865	32.0741	31.2099	32.3158	32.1296	32.3293		0	823570000000	2059	25	87.9	23.489	14	12	14	15	16	17	14	17	17
Q9H910;B4DLH4;A6NGP5;H3BMV3	Hematological and neurological expressed 1-like protein	HN1L	87.9	30.8763	30.4707	29.8075	30.0665	30.547	29.6685	29.8312	31.0343	31.0987	30.0477	30.1346	30.472	30.7168	29.9017	29.9593	30.5318	30.0999	30.0133	30.5907	31.5323	30.7328	28.7238	30.4175	29.7287	31.0632	29.7414	30.0675	29.7258	29.0857	29.4479		0	258370000000	1287	16	87.9	20.063	11	10	11	10	11	11	12	12	11
O43324;D6RBD7;C9J1V9;H0YAL7	Eukaryotic translation elongation factor 1 epsilon-1	EEF1E1;hCG_2043275	87.9	29.8586	30.191	30.0684	30.2172	30.2776	30.6487	30.6504	29.582	30.1218	30.5278	30.8364	30.0287	30.1673	29.393	30.8562	29.9001	30.1475	29.9764	30.518	30.8804	29.6044	30.4525	29.3824	29.7736	30.2849	30.3285	29.557	29.4905	29.933	30.5556		0	235730000000	858	16	87.9	19.81	9	5	8	10	12	12	9	10	8
Q9BT78;D6RFN0;D6RAX7;D6RD63	COP9 signalosome complex subunit 4	COPS4	87.9	30.552	30.8315	30.0696	30.5241	30.7766	30.4487	30.5574	30.5381	30.3595	30.0638	30.0665	30.9326	31.1672	30.0865	30.6713	30.5656	30.8339	30.1912	31.0565	30.2704	30.4595	30.3371	30.9584	29.7981	30.6213	30.0204	30.5933	30.7741	30.5866	30.6521		0	303290000000	2212	36	87.9	46.268	23	18	24	21	20	20	22	20	23
P23396;E9PL09;E9PPU1;F2Z2S8;H0YCJ7;H0YEU2	40S ribosomal protein S3	RPS3	87.7	33.3565	33.3685	33.4568	33.5502	33.6262	33.2995	33.2895	33.0838	33.8637	33.4967	33.3954	33.6159	33.6821	33.4864	33.5878	33.3137	33.3506	33.6898	33.5893	33.299	33.0694	33.1138	34.1552	33.1614	33.0877	33.2653	33.1463	33.2963	33.6405	33.544		0	2427900000000	4807	34	87.7	26.688	21	23	22	25	21	22	25	26	29
Q99471;H3BPF6	Prefoldin subunit 5	PFDN5	87.7	29.962	29.5947	29.4246	29.9256	30.8653	30.2903	30.6592	30.7214	30.5891	30.166	29.9606	29.7637	30.5593	30.2225	30.6773	30.0688	30.6369	30.5264	30.8077	31.2019	30.3078	30.3212	30.0388	30.5073	30.9706	30.5362	30.4932	30.3796	30.8902	30.9715		0	285000000000	1240	15	87.7	17.328	6	6	7	8	9	7	8	9	8
Q15121;B1AKZ5	Astrocytic phosphoprotein PEA-15	PEA15	87.7	27.926	28.8658	30.6608	28.1792	28.9528	27.9144	30.5759	30.2037	29.9269	29.6389	29.2101	30.4606	30.2232	29.5157	29.1731	32.1658	30.4859	30.3613	29.6519	29.1643	31.5349	29.685	29.0828	28.5361	29.4448	31.4136	29.1786	30.5578	30.4377	29.7605		0	268210000000	822	14	87.7	15.04	3	3	4	8	8	7	9	8	10
P29373;Q5SYZ4	Cellular retinoic acid-binding protein 2	CRABP2	87.7	30.8357	31.0301	22.3612	21.2602	30.0456	24.892	29.1548	22.8552	21.607	20.4038	21.0944	23.2427	26.7605	24.035	31.3659	33.1051	31.9867	32.3522	29.4375	23.6509	31.8417	25.0244	23.4091	33.1319	21.2281	31.4246	21.5626	20.626	24.1557	20.2787		0	408770000000	877	20	87.7	15.693	11	11	13	11	12	10	1	2	3
Q99598;C4P0D6;C4P0D8;C4P0D4;Q5VVQ1	Translin-associated protein X	TSNAX;DISC1	87.6	28.5831	29.3233	29.8806	29.278	29.1359	29.3242	29.9344	29.4022	28.7052	29.3703	29.2871	29.8332	29.2466	28.8454	29.7575	30.0739	31.0276	29.2973	29.9566	30.7968	29.8205	29.5143	28.9097	29.6223	29.6293	30.4878	30.2905	30.2319	29.4444	28.8981		0	157100000000	985	28	87.6	33.112	12	10	10	15	12	13	10	17	17
Q15149	Plectin	PLEC	87.6	36.9135	36.3944	35.8074	33.1589	34.2358	35.422	33.6048	36.4605	36.0885	35.3788	34.9934	35.2231	35.2215	37.8957	35.1505	35.5577	36.6295	34.6755	36.5705	36.2122	36.3442	34.5473	35.0784	36.493	35.6855	36.4119	33.21	34.3391	34.8483	34.6135		0	12850000000000	37417	634	87.6	531.78	365	351	377	378	404	384	350	362	352
P52209	6-phosphogluconate dehydrogenase, decarboxylating	PGD	87.6	32.9344	34.581	34.0209	32.868	33.0925	30.9862	32.6966	31.0414	31.8087	33.611	33.595	31.9782	32.4745	31.5035	32.3649	34.0706	32.204	33.4012	32.4623	32.2842	32.3354	31.6959	31.8192	32.3779	32.7328	33.6727	33.057	32.8832	32.5594	31.8204		0	1702100000000	3815	45	87.6	53.139	26	24	25	30	35	36	32	30	31
Q9UQ80;F8VR77	Proliferation-associated protein 2G4	PA2G4	87.6	32.7914	32.9152	32.0406	32.9613	32.6495	33.3169	32.3361	32.5606	33.5198	32.7756	32.6256	32.7582	33.0476	32.9874	33.3798	32.2207	32.8335	32.8458	33.042	32.9563	32.6244	33.0134	32.9857	33.1115	32.6905	32.6981	33.191	33.2895	32.6358	33.3224		0	1626100000000	4159	44	87.6	43.786	22	21	27	26	27	27	27	27	24
P14866;M0QXS5	Heterogeneous nuclear ribonucleoprotein L	HNRNPL	87.6	32.6192	32.4409	32.8878	33.6848	33.1816	33.6662	32.4354	32.4948	33.1176	32.6935	32.8037	32.5598	32.7152	32.9751	32.874	32.8343	32.5331	33.0213	32.761	33.2123	32.6934	32.7439	33.1781	32.505	33.1431	33.1996	32.8893	33.0455	32.4268	32.6267		0	1652300000000	5220	44	87.6	64.132	23	23	26	28	27	25	24	26	26
P11413;E9PD92	Glucose-6-phosphate 1-dehydrogenase	G6PD	87.6	32.383	33.8154	33.7574	31.0048	31.2703	31.9151	31.8745	31.4308	31.0751	32.7539	32.9426	31.9906	31.8158	33.0767	31.5554	32.8327	33.8356	31.473	34.0552	31.0875	31.2823	32.0019	32.1869	31.584	32.8543	32.5933	32.2378	32.3568	32.0075	30.0532		0	1240500000000	3759	65	87.6	59.256	30	31	34	38	45	43	42	40	39
P62258	14-3-3 protein epsilon	YWHAE	87.5	34.2263	34.1657	33.3453	33.4643	33.6613	33.8843	33.4031	33.9668	33.3189	32.9241	33.1912	34.0841	34.31	33.9249	33.8975	34.382	34.0496	33.96	34.1134	33.7486	33.455	33.6655	33.7031	33.243	33.3629	34.6535	33.8691	33.8515	33.8685	33.8573		0	3353700000000	6722	29	90.6	29.174	18	17	18	21	21	18	18	19	20
O96033;E9PKT9	Molybdopterin synthase sulfur carrier subunit	MOCS2	87.5	NaN	26.652	24.285	NaN	NaN	26.2944	NaN	25.4854	25.5025	24.8294	25.9863	25.2503	26.3176	23.0256	26.227	24.5153	26.4186	24.3304	25.82	25.2983	26.4938	26.6144	24.3541	23.781	27.0991	25.3136	23.9756	22.8316	24.1622	24.4321		0	8856700000	51	6	87.5	9.7552	0	0	1	1	2	2	2	2	2
Q9NP97;B1AKR6	Dynein light chain roadblock-type 1	DYNLRB1	87.5	29.3034	30.0965	29.4853	28.916	29.5065	28.1013	29.2948	30.1901	29.658	29.2997	29.7251	30.0275	29.7888	29.5668	28.7307	29.5563	30.2615	29.3667	29.8649	30.3951	29.4782	29.8047	29.0442	28.5915	30.1569	29.1079	29.996	29.9443	29.8102	29.7811		0	167140000000	729	10	87.5	10.921	4	6	4	6	7	5	5	5	5
Q9UK41;E9PQR7;E9PM90	Vacuolar protein sorting-associated protein 28 homolog	VPS28	87.3	27.07	27.56	28.3415	27.38	27.2081	26.8559	26.9518	28.0519	28.1176	28.3074	27.9206	27.8914	28.0088	27.8217	27.3852	27.8315	28.167	28.2015	28.3614	27.9722	27.3674	27.9527	26.6202	27.2469	29.1468	28.5922	27.3925	28.0563	27.3256	26.4177		0	55156000000	413	22	87.3	25.425	5	7	5	7	7	7	11	10	8
Q13813	Spectrin alpha chain, non-erythrocytic 1	SPTAN1	87.3	34.1606	33.9034	33.5135	33.6445	33.7066	35.2749	34.6871	34.866	33.3235	34.2291	34.2635	33.8838	34.3327	34.1857	34.0686	34.5382	34.6057	34.0642	34.2978	33.9226	34.2395	33.1915	33.6609	34.2724	34.5524	34.3874	33.3869	33.2339	33.7223	33.6404		0	3730800000000	16591	312	87.3	284.54	142	136	138	158	167	165	161	153	153
Q9Y265;E7ETR0	RuvB-like 1	RUVBL1	87.3	32.147	32.4534	31.6826	32.4289	32.4639	31.5422	31.8133	32.5709	31.9931	31.679	31.6131	32.1921	32.3743	31.7313	32.8196	32.1249	32.7219	32.5152	33.1407	33.3181	31.7746	31.8641	31.9832	31.4163	32.1945	32.3003	32.5393	32.6149	32.2884	33.0391		0	1025600000000	3468	48	87.3	50.227	23	21	23	26	26	28	22	21	21
O95394;J3KN95;A0A087WT27	Phosphoacetylglucosamine mutase	PGM3	87.3	29.4258	29.7143	30.9813	28.3951	29.5346	30.5017	30.4552	30.1326	30.5444	30.683	30.4374	30.5548	30.6616	30.2307	28.692	30.7664	29.8875	29.6763	29.864	30.4549	28.624	29.2563	29.9537	29.5133	30.6391	29.4812	30.1902	30.1263	28.9652	29.6618		0	238350000000	1385	43	87.3	59.851	17	13	17	24	22	23	27	29	28
Q9UFG5;E7EP72;K7EK56	UPF0449 protein C19orf25	C19orf25	87.3	25.8603	26.2065	25.8582	25.0744	26.0551	26.1461	25.9854	26.4882	25.8508	26.1884	26.3378	26.4066	25.8595	25.6503	25.7015	26.0664	26.2659	25.0777	26.4087	25.0351	25.6821	25.4738	26.0156	26.0713	26.0225	25.1598	26.2516	25.566	26.4364	26.1611		0	11718000000	169	9	87.3	12.878	3	1	0	3	3	2	3	2	2
P04083	Annexin A1	ANXA1	87.3	35.0707	34.887	34.1691	29.7785	34.3898	33.1718	32.7372	34.6289	34.8823	33.7983	33.3188	33.359	34.6044	34.6201	34.0512	34.645	35.1388	34.5853	35.2504	34.5753	34.6698	33.0959	35.0779	34.9123	34.6425	33.4827	35.5534	35.2933	33.6715	34.681		0	4858900000000	7341	47	87.3	38.714	30	29	30	33	32	32	31	33	29
O14745;J3QRP6	Na(+)/H(+) exchange regulatory cofactor NHE-RF1	SLC9A3R1	87.2	31.5927	31.4158	29.0331	29.6318	29.9481	31.0545	29.4478	29.8328	30.1972	31.3692	31.3741	30.7081	30.0218	30.4088	30.5175	31.452	30.2949	30.5553	31.5371	30.1207	30.7616	29.285	31.9589	33.0522	29.7672	30.9149	30.2393	29.5556	29.4445	30.019		0	441710000000	1875	36	87.2	38.868	20	22	21	25	24	22	16	11	12
Q08257;A6NP24;C9JH92	Quinone oxidoreductase	CRYZ	87.2	29.34	29.8626	31.4206	31.5101	30.6545	30.4923	30.9397	32.3541	30.4191	31.3223	31.291	30.1488	30.1615	30.8951	30.2773	31.0335	30.326	30.2475	24.4733	31.9339	31.398	31.6651	30.611	30.6403	30.2452	30.6304	30.1766	30.3563	31.3448	31.1777		0	428110000000	1686	29	87.2	35.206	9	11	12	17	16	16	21	21	20
Q01518	Adenylyl cyclase-associated protein 1	CAP1	87.2	32.9378	33.0309	33.9097	32.7179	33.2949	34.0399	33.6576	33.9821	34.3372	33.3842	33.3701	33.7298	34.074	33.4337	33.3826	34.0022	33.9424	33.9074	32.9993	33.5449	33.7755	33.7028	33.3846	33.1139	33.6202	33.1743	33.1501	32.7967	33.7379	33.8874		0	2732800000000	5431	59	87.2	51.901	30	27	31	33	31	34	30	32	33
Q8IXM2;F8W038;H0YIS7	Chromatin complexes subunit BAP18	BAP18;C17orf49;RNASEK-C17orf49	87.2	28.7176	26.3897	26.2264	28.3387	28.0773	25.9542	25.1522	26.8454	27.3819	27.5562	28.1878	27.6769	27.1094	26.5818	26.3291	29.2652	25.4402	26.8755	27.3077	28.5008	26.0527	28.2294	27.0182	27.1528	28.8492	27.8948	27.7921	26.5682	24.731	25.1741		0	43425000000	366	13	87.2	17.9	6	4	4	3	3	3	4	4	4
P31948	Stress-induced-phosphoprotein 1	STIP1	87.1	33.4363	33.4487	33.564	33.7297	34.0399	33.1645	33.7765	33.8387	34.2888	34.2115	34.4787	33.7062	33.5387	33.9821	34.2651	33.5429	33.3128	34.1736	33.7855	34.2293	33.9268	34.3238	32.9353	34.1102	33.6204	34.3067	33.4951	34.0567	34.0401	34.4671		0	3281900000000	6967	94	87.1	62.639	43	39	45	43	42	40	46	45	43
Q01082;A0A087WUZ3	Spectrin beta chain, non-erythrocytic 1	SPTBN1	87.1	33.9068	33.6514	33.3934	33.4374	33.4257	35.1953	34.5467	34.7436	33.051	34.1906	34.3474	33.6451	34.1121	33.9521	33.7672	34.2388	34.3469	33.3646	34.0116	33.8447	33.8177	32.8019	34.0555	33.9264	34.6059	34.1013	33.0211	32.9562	33.3489	33.3854		0	3223800000000	15096	261	87.1	274.61	134	114	121	132	147	137	143	135	144
P52566;F5H3P3;H0YGX7;F5H6Q0	Rho GDP-dissociation inhibitor 2	ARHGDIB	87.1	29.8921	28.9283	28.115	23.9016	22.8692	28.1371	NaN	27.3461	31.5025	22.2906	NaN	28.7178	27.931	25.525	27.4056	23.9269	31.0388	28.2736	29.5924	19.9875	29.1907	21.7692	30.1966	26.3013	21.7797	23.1945	21.6049	NaN	30.0706	31.3873		0	170420000000	722	23	87.1	22.988	7	7	10	10	10	10	7	10	7
P61224;E7ESV4;F5H7Y6;F5GX62;F5H004;F5H6R7	Ras-related protein Rap-1b	RAP1B	87	30.6071	29.7601	31.2617	31.1609	30.7388	31.3642	30.8281	30.8678	31.2836	30.8572	30.6941	30.9459	31.5198	30.9596	30.781	31.0457	30.4328	30.9676	30.8287	31.6072	31.5178	30.7011	30.5038	30.304	31.077	31.6766	31.4268	30.8991	31.0928	31.4421		0	451640000000	1470	23	87	20.825	10	7	10	10	11	12	13	12	12
P28062;Q5JNW7	Proteasome subunit beta type-8	PSMB8	87	30.0333	29.8026	29.686	24.1451	NaN	28.5796	26.0766	29.5171	28.3244	27.9745	25.247	30.033	28.5103	28.5443	26.3059	29.8407	30.4973	28.4523	30.2783	28.6682	28.8423	28.1471	28.7118	29.067	30.0512	26.1731	23.7005	26.6022	27.3984	25.7021		0	140620000000	635	22	87	30.354	7	6	8	9	8	10	11	10	10
O75947	ATP synthase subunit d, mitochondrial	ATP5H	87	30.4145	31.4048	30.4813	31.6697	31.1772	30.8515	31.1134	30.9358	30.0748	31.4956	31.7141	31.054	31.3027	31.0116	31.564	31.2039	31.5554	30.9397	30.624	31.411	31.2262	31.9001	30.2527	30.2415	31.1864	31.9176	31.4354	31.5157	31.3591	30.9481		0	518040000000	1528	21	87	18.491	9	9	9	13	10	9	9	9	10
P06576;H0YH81;F8W079	ATP synthase subunit beta, mitochondrial;ATP synthase subunit beta	ATP5B	87	33.8059	34.4304	33.5688	34.5348	34.4179	33.4683	34.1543	33.9059	33.0954	34.4095	34.1903	34.0804	33.7332	34.1031	34.1937	33.9368	34.5583	33.8229	33.8178	34.2517	34.3244	35.1245	33.8048	32.821	34.4561	34.5556	34.2118	34.4154	34.1102	33.6948		0	4255400000000	9225	38	87	56.559	26	22	23	26	28	26	25	27	26
P27144;D3DQ64	GTP:AMP phosphotransferase AK4, mitochondrial	AK4	87	29.6994	30.061	29.0476	30.0882	29.3023	30.1967	28.5802	28.1709	29.0782	28.6332	28.5581	28.4989	28.0094	30.4466	27.2106	30.193	29.0995	30.2084	29.4125	29.992	28.8497	29.1413	30.23	29.6643	29.9666	28.2108	27.4842	28.4265	29.8938	30.0356		0	169610000000	1047	20	87	25.268	12	10	11	14	16	14	11	12	12
P68363	Tubulin alpha-1B chain	TUBA1B	86.9	34.7737	35.5057	35.323	34.4872	35.3046	34.2126	35.6464	35.7392	35.5275	35.0204	35.0337	35.4468	35.6755	35.5748	35.3663	35.8492	36.3221	35.5388	35.7959	35.6783	35.3363	35.5101	35.5032	34.7678	35.5491	35.5866	35.3791	35.1821	34.872	34.6645		0	9545200000000	14896	47	86.9	50.151	23	25	25	26	32	29	29	31	29
Q99426;K7EK42	Tubulin-folding cofactor B	TBCB	86.9	29.6127	29.1265	30.3613	29.8045	30.4507	29.8611	31.1428	29.8551	29.7479	31.2029	31.5107	30.1178	30.3516	30.0349	30.8607	31.2618	30.4244	30.7458	30.0331	32.304	30.1178	31.8806	30.8185	30.727	30.7735	31.1524	30.1887	30.6883	30.2776	30.2323		0	316870000000	1454	29	86.9	27.325	9	8	12	12	11	11	11	13	13
Q96HS1	Serine/threonine-protein phosphatase PGAM5, mitochondrial	PGAM5	86.9	29.1787	28.2052	29.4735	30.812	30.6464	31.122	30.0617	29.2466	30.0193	30.2085	29.9289	29.6036	29.3445	29.5066	30.8121	29.5026	29.4647	29.4062	29.5269	29.9708	28.8329	30.1498	29.9788	30.4676	30.012	29.3522	30.5459	30.1581	30.3514	30.3143		0	214890000000	1288	29	86.9	32.004	12	11	16	15	14	12	17	18	16
P52758	Ribonuclease UK114	HRSP12	86.9	27.3161	27.9484	27.1565	28.7569	28.0305	27.2041	23.3437	27.2296	29.043	28.2241	28.3482	27.6402	27.7565	26.9404	27.5825	28.3589	27.684	27.8361	28.5208	29.7866	28.5727	25.6446	29.1262	29.2928	28.2902	26.9228	28.2421	27.5104	29.1779	29.4957		0	55892000000	338	9	86.9	14.494	4	3	3	6	7	6	5	6	3
P60842;J3KT12;J3QS69;J3KTB5;J3QL43;J3KSZ0	Eukaryotic initiation factor 4A-I	EIF4A1	86.9	33.7713	34.2173	34.1789	33.9516	34.1276	33.1541	33.8173	33.9573	34.3841	34.4269	34.377	34.6409	34.4866	33.801	34.2763	34.1981	34.3396	33.9778	34.5858	33.9199	33.4645	33.8982	34.2193	33.8243	33.7047	33.9648	34.1289	34.4718	34.2408	34.5258		0	3913800000000	7096	44	86.9	46.153	32	29	30	30	33	30	29	32	30
Q9P000	COMM domain-containing protein 9	COMMD9	86.9	27.7177	27.2918	28.4324	26.3666	27.4762	26.9479	26.9013	28.5469	27.6404	27.9836	28.056	28.7661	29.0148	27.9156	28.1623	27.4498	28.1078	27.9766	28.3752	28.1362	27.7619	27.8065	27.9821	27.7181	29.0639	27.6319	27.9665	28.4514	28.257	28.1843		0	54491000000	510	14	86.9	21.819	5	7	5	7	4	7	7	11	9
Q13155;A8MU58	Aminoacyl tRNA synthase complex-interacting multifunctional protein 2	AIMP2	86.9	29.9058	30.2263	30.2526	29.7549	29.9679	29.9982	31.1759	30.0058	30.4069	30.5186	30.3601	30.1065	30.43	29.9123	31.3673	30.1333	30.3734	30.5167	30.5328	30.8504	30.3028	30.8442	30.2572	29.3988	30.1727	30.4897	30.26	30.2929	30.6748	30.5506		0	291740000000	1470	22	86.9	35.348	10	7	10	12	15	14	14	15	13
Q9BUP3;E9PI87	Oxidoreductase HTATIP2	HTATIP2	86.8	27.8062	28.368	30.0728	25.4145	24.7177	29.5025	27.7188	28.7361	28.115	28.6398	28.7806	26.5973	27.462	29.7366	25.6392	26.2788	28.7333	28.2283	29.7777	29.4228	29.107	27.0631	29.5792	28.4671	27.4855	27.6578	25.8975	23.8769	28.3842	28.9698		0	86901000000	410	26	86.8	27.049	4	10	9	10	9	9	12	10	10
O43768;A6NMQ3;Q5T5H1	Alpha-endosulfine	ENSA	86.8	30.0812	30.0784	28.8504	29.5424	30.0625	29.6141	29.7646	28.5756	29.9237	29.1727	29.3936	29.3341	29.2077	29.833	29.5218	30.2965	29.0156	30.206	29.0649	29.5515	30.3125	29.6027	29.229	30.1747	29.4905	30.6413	30.3213	30.5665	30.798	30.0279		0	187240000000	1077	19	86.8	13.389	9	10	10	12	10	12	8	7	9
Q9Y315;E9PPM8;G3V158;E9PML7	Putative deoxyribose-phosphate aldolase	DERA	86.8	29.3886	29.5324	27.4337	28.2352	27.8395	27.7596	28.1941	28.4882	28.4612	28.4926	28.2149	28.5531	28.2724	29.4479	28.0058	28.2072	28.4148	29.1559	28.6526	29.1881	28.2284	27.7665	28.8148	28.6239	28.1031	28.8595	27.7561	27.9736	28.0448	28.5801		0	75145000000	742	23	86.8	35.23	14	12	17	17	14	15	7	11	10
Q09666	Neuroblast differentiation-associated protein AHNAK	AHNAK	86.8	36.4637	36.6346	35.5567	33.2782	35.9765	36.2411	36.0758	37.0202	36.3345	35.9016	35.5778	35.2671	36.6975	37.5359	35.3552	35.8263	36.0069	36.2747	36.575	36.2775	36.5774	34.7616	35.375	36.1111	36.1182	35.6537	33.272	33.2286	35.1526	36.0169		0	14583000000000	49112	570	86.8	629.09	318	288	316	345	339	342	289	298	293
P42166	Lamina-associated polypeptide 2, isoform alpha;Thymopoietin;Thymopentin	TMPO	86.7	31.5865	31.1893	31.0404	32.5936	32.5057	31.5636	31.4262	31.8791	32.4134	32.089	32.4572	31.942	32.1155	31.9207	32.0255	31.3787	31.1591	32.0184	32.2807	32.0695	31.7578	31.2798	32.2751	32.0971	32.7995	33.1497	32.6851	32.0755	32.8578	31.7412		0	870330000000	3597	58	86.7	75.491	27	24	29	30	29	28	37	29	31
Q15813	Tubulin-specific chaperone E	TBCE	86.7	29.0107	28.8743	29.7862	29.6115	29.6257	28.0457	30.5479	28.8453	28.9581	29.4285	29.8715	29.3149	29.1895	27.8514	28.8606	29.8989	29.6018	29.7337	28.9705	30.1413	30.0044	29.477	28.5827	29.2649	30.3484	29.6322	30.214	30.24	29.6902	29.0937		0	147860000000	1144	49	86.7	59.345	13	9	11	11	18	15	22	28	29
Q15019;B5MCX3;C9J2Q4;H7C2Y0	Septin-2	SEPT2	86.7	31.5756	31.6147	32.3562	31.1796	31.7913	32.3524	32.1306	32.3277	31.7538	31.5314	31.7414	32.1621	32.2594	31.6477	31.4224	32.0218	32.5776	30.9861	32.2851	31.7034	32.1538	31.5162	32.3697	31.7964	31.6444	31.9359	31.8118	32.1687	32.3835	31.2179		0	831600000000	2859	35	86.7	41.487	17	18	18	20	24	23	22	21	22
Q9UMS4;F5GY56	Pre-mRNA-processing factor 19	PRPF19	86.7	31.7287	31.4652	31.9579	32.2842	31.765	32.3919	31.8959	31.5681	31.9435	31.5566	31.6345	31.6664	31.8757	32.094	32.1095	31.2067	31.6776	31.9967	32.469	31.7853	31.0131	31.9071	31.8618	31.7227	32.1531	31.9886	31.8674	31.8293	31.8135	32.3489		0	774690000000	2602	34	86.7	55.18	19	15	19	17	21	21	20	23	23
P41567;K7EM18	Eukaryotic translation initiation factor 1	EIF1	86.7	30.6633	29.8788	30.4144	30.5521	30.7765	29.5351	29.823	30.3225	30.4519	30.6732	31.0688	30.3429	30.9878	29.7259	29.9369	29.4757	30.588	29.7858	29.8314	30.0217	29.781	29.7358	29.491	30.2826	30.5	30.4282	30.2552	30.7672	29.6284	29.9143		0	243710000000	958	16	86.7	12.732	5	6	6	8	8	9	8	8	7
P26196	Probable ATP-dependent RNA helicase DDX6	DDX6	86.7	31.4226	30.8323	30.6827	31.3107	31.6839	29.9736	30.5034	31.0482	30.9845	31.0358	31.1564	31.5938	31.1981	31.0879	30.7528	31.1644	31.3867	30.8591	31.1851	30.7664	30.7816	30.921	31.6948	30.6315	31.3535	30.9234	30.7707	31.0434	31.0073	30.3851		0	425380000000	2659	43	86.7	54.416	22	22	24	23	23	24	23	22	23
P47897	Glutamine--tRNA ligase	QARS	86.6	31.9182	32.0678	31.1016	31.1097	31.4664	31.2981	31.801	31.697	31.6227	32.3398	32.2425	32.0911	31.7135	30.9962	31.6835	31.9722	31.4357	31.8878	31.9748	31.7751	30.656	31.6858	31.3771	31.2999	31.2576	31.5491	31.6056	30.8903	31.1045	31.3928		0	665630000000	3578	77	86.6	87.798	33	31	39	45	48	48	37	46	42
P62993;J3KT38;J3QRL5	Growth factor receptor-bound protein 2	GRB2	86.6	29.2238	28.8608	29.1856	28.2847	29.6105	29.9157	28.8024	29.4795	30.0188	29.9524	29.8658	29.7726	29.9534	29.722	29.1097	29.2224	29.8225	30.1862	30.0143	30.05	30.1816	30.2518	30.502	31.3296	29.4512	29.475	29.6514	29.8874	29.3826	30.1347		0	207710000000	999	24	86.6	25.206	8	11	8	13	12	11	9	12	11
P68104;Q5VTE0;A0A087WVQ9;A0A087WV01	Elongation factor 1-alpha 1;Putative elongation factor 1-alpha-like 3	EEF1A1;EEF1A1P5	86.6	35.4557	35.5536	36.3417	35.3662	35.9884	35.2693	36.2484	35.6477	35.9546	35.6757	35.5549	35.6093	35.9229	35.6433	36.2725	36.0764	36.6384	35.8364	35.783	35.8493	35.6099	36.3816	35.7615	35.9912	35.8752	35.9159	35.6059	35.9545	35.1674	36.1974		0	14339000000000	20391	56	86.6	50.14	32	27	31	34	31	31	32	34	32
P40227	T-complex protein 1 subunit zeta	CCT6A	86.6	32.9779	32.6242	33.1214	33.0229	33.55	32.3543	32.8886	33.415	33.6279	33.7538	33.6904	33.281	33.3539	32.8851	32.4925	32.9069	33.3761	32.8226	33.248	33.8676	32.2838	33.1936	33.1176	32.3825	32.9112	33.2101	33.5883	33.492	32.7807	33.7358		0	1959500000000	4540	53	86.6	58.024	26	27	25	28	28	30	27	29	28
Q9Y5J7;G3V502;G3V2F3	Mitochondrial import inner membrane translocase subunit Tim9	TIMM9	86.5	28.4416	27.736	27.5836	28.9406	28.282	28.9488	29.257	28.2069	28.6547	27.0536	27.9068	28.2268	28.1756	29.2844	29.2538	27.5954	27.4125	28.8462	28.5129	28.1585	27.7357	28.1446	28.309	28.8318	28.3027	29.1936	26.9892	26.8361	28.1042	28.3789		0	71605000000	425	8	86.5	10.378	4	2	6	4	4	6	4	4	4
P61106;X6RFL8	Ras-related protein Rab-14	RAB14	86.5	31.1482	31.6321	30.4773	30.6636	30.4245	31.803	30.3068	30.8783	31.2348	30.5799	30.7961	30.6934	30.7531	31.2322	30.7663	31.2093	31.0567	30.6264	31.0774	30.7497	32.4549	30.3347	31.3342	31.0907	31.2506	30.9081	30.2357	30.586	30.6828	30.5747		0	430500000000	1845	25	86.5	23.897	15	16	18	19	20	21	15	15	14
O43242	26S proteasome non-ATPase regulatory subunit 3	PSMD3	86.5	31.806	31.6247	32.0196	31.6735	32.0982	31.6961	31.5869	31.5946	31.8584	31.7958	32.1877	32.0511	31.6157	31.5405	31.6169	31.1393	31.8303	31.589	31.6607	31.5886	31.331	31.2416	32.2285	31.6215	31.8539	31.3851	31.5539	31.5606	31.5493	31.6891		0	692630000000	3007	61	86.5	60.977	33	33	31	36	39	37	35	37	37
Q9Y617	Phosphoserine aminotransferase	PSAT1	86.5	30.7579	30.7402	30.6001	32.1672	32.084	30.1208	32.1055	31.0842	31.9088	32.692	32.7533	29.8501	30.5405	30.9466	32.8428	32.1793	31.32	31.9877	31.1181	33.0392	31.1257	32.1278	33.1854	30.5293	30.9017	33.0141	32.8341	30.9979	32.0806	30.9053		0	786070000000	2348	32	86.5	40.422	16	17	17	18	21	20	16	20	19
P33176	Kinesin-1 heavy chain	KIF5B	86.5	32.0302	31.9209	32.4217	31.5736	32.5524	32.5067	32.3324	32.3546	32.2953	31.6292	31.8241	32.3117	32.5053	31.9503	32.0092	32.3391	31.6385	31.968	32.0332	31.7832	32.4273	32.2926	32.5099	32.2304	32.7204	32.4024	32.7124	33.0826	31.9926	32.2123		0	1028800000000	5297	117	86.5	109.68	50	46	49	55	62	53	57	54	59
P62807	Histone H2B type 1-C/E/F/G/I	HIST1H2BC	86.5	35.1178	33.7673	35.2606	35.9373	35.3715	36.1226	35.7189	35.3019	35.5035	33.3752	34.8244	35.4182	35.1596	35.982	35.9227	34.9136	35.5189	35.8902	35.0116	35.1112	35.7968	35.9644	35.9291	35.5479	35.4127	35.0986	34.6945	33.3578	34.4231	35.3534		0	9898200000000	6711	25	86.5	13.906	12	10	13	14	14	15	12	13	12
P13639	Elongation factor 2	EEF2	86.5	34.9838	35.2134	34.7779	35.3761	35.279	33.8777	35.2278	35.1908	34.7242	35.4576	35.3514	35.7679	35.638	35.1251	35.094	35.4154	35.4229	35.3145	35.8061	34.9179	35.2953	35.0548	35.3331	34.3927	34.8059	34.8344	35.4915	35.2723	35.3469	35.2793		0	8109700000000	15036	105	86.5	95.337	62	57	60	70	70	73	63	64	65
Q96KP4	Cytosolic non-specific dipeptidase	CNDP2	86.5	29.9575	29.6588	29.6397	29.0647	31.3453	30.394	30.7028	32.3541	30.2392	33.007	32.264	31.2783	31.0178	30.6474	32.5892	30.7592	31.9821	30.8523	31.0673	33.8098	31.295	30.5238	31.2673	31.5658	31.7839	30.7921	31.303	31.3801	31.1638	31.3409		0	704600000000	2940	45	86.5	52.878	12	12	17	23	23	22	18	21	21
Q9Y5J6;F2Z2B0	Mitochondrial import inner membrane translocase subunit Tim10 B	TIMM10B	86.4	23.8387	23.3362	23.3788	25.6287	25.2294	25.3983	25.364	23.7273	25.7797	NaN	23.3697	25.9943	24.6898	26.8526	25.5798	22.378	23.9853	25.8102	25.398	25.2761	24.3721	25.6435	23.7314	NaN	25.2862	23.2559	24.8829	NaN	23.9089	23.3138		0	5874100000	87	8	86.4	11.586	1	2	0	1	0	1	1	0	1
Q9NRX4	14 kDa phosphohistidine phosphatase	PHPT1	86.4	28.83	30.019	28.5409	28.1724	28.6794	27.0831	29.0403	28.7935	28.8593	29.0887	29.0847	29.1651	27.8464	29.7837	28.7206	30.3641	30.4518	29.2984	29.9719	29.1379	30.1564	28.7669	29.3453	27.5609	28.4448	29.6402	29.7549	29.3426	28.4128	27.7477		0	144150000000	1064	13	86.4	13.832	10	10	10	9	9	9	8	8	9
Q07065	Cytoskeleton-associated protein 4	CKAP4	86.4	32.0483	31.9386	32.0226	32.7375	31.6463	32.7114	32.4672	33.3193	32.5596	32.5735	32.6712	33.6112	34.0114	32.3427	31.7788	32.5859	32.2062	31.5887	32.3709	32.93	32.0466	32.0947	31.2322	31.886	32.8189	31.2327	33.1995	32.4557	32.2467	30.7429		0	1180700000000	4648	74	86.4	66.022	36	31	33	38	41	40	41	42	38
P15121;E9PCX2	Aldose reductase	AKR1B1	86.4	31.0343	32.2924	33.851	31.5575	32.0412	32.2639	32.1479	31.8451	30.1493	32.3209	32.298	31.9111	31.269	31.7204	29.5965	33.7018	32.9446	30.4058	33.2037	22.7369	30.3535	34.0399	32.626	31.5301	32.9644	30.9202	31.8939	32.2831	32.6462	31.4972		0	1108200000000	2290	31	86.4	35.853	12	15	11	23	24	23	23	23	24
P42765;K7EME0	3-ketoacyl-CoA thiolase, mitochondrial	ACAA2	86.4	30.895	30.4336	30.3272	32.5381	31.3034	31.4938	30.7535	31.7244	27.7014	30.5727	30.0002	30.3545	29.6331	28.473	30.3825	30.4814	28.5902	29.4903	30.8018	29.977	29.6915	31.4655	31.7068	30.8056	25.3057	30.9948	30.6952	31.9366	30.8168	31.0382		0	364580000000	1928	36	86.4	41.924	17	18	18	20	16	17	18	22	19
P49588	Alanine--tRNA ligase, cytoplasmic	AARS	86.4	32.4046	32.7367	32.3145	32.0321	32.916	32.0059	31.8166	31.9178	32.085	32.3355	32.2928	32.3288	32.5483	32.6912	32.4625	32.1358	31.9975	31.3152	32.7319	32.8809	32.4177	32.0416	32.453	31.6349	32.4249	32.792	33.4027	33.526	33.3726	32.5378		0	1253400000000	4991	82	86.4	106.81	38	33	39	51	51	45	47	49	47
O95059	Ribonuclease P protein subunit p14	RPP14	86.3	25.7201	26.6566	26.8082	26.5357	26.2427	24.9866	26.8895	25.3559	25.8971	25.7717	25.6416	26.8126	26.1447	25.5344	26.9591	26.0916	26.9811	26.3525	26.7974	25.8624	25.1295	26.8032	NaN	26.8714	25.9823	24.8468	25.5958	25.7827	25.8616	27.4658		0	13051000000	133	9	86.3	13.693	0	2	3	3	2	2	7	4	7
Q9UHA4	Ragulator complex protein LAMTOR3	LAMTOR3	86.3	27.0375	26.894	27.2009	27.5017	27.351	25.5333	27.84	28.5568	27.0621	28.0792	27.9797	27.6746	27.7107	27.2857	28.2847	28.4005	28.7129	28.3827	28.8118	28.0632	28.9246	27.5966	26.349	26.4691	28.085	27.1363	28.0101	28.2522	27.2481	26.6617		0	48655000000	343	7	86.3	13.623	2	3	2	4	3	3	3	2	2
Q86UP2	Kinectin	KTN1	86.3	33.2906	33.24	32.952	32.4802	32.2298	32.41	32.7078	32.7927	32.4002	32.8878	33.1047	32.2878	32.0924	33.0947	31.1706	32.23	31.2873	32.8431	31.8404	32.2988	32.7349	31.9412	32.0521	32.177	33.3633	33.591	31.9676	31.7963	31.6187	31.3791		0	1270000000000	6740	158	86.3	156.27	80	77	89	90	85	92	82	87	80
P01583	Interleukin-1 alpha	IL1A	86.3	20.4246	25.4027	NaN	NaN	NaN	19.9098	NaN	29.8423	28.687	NaN	20.2965	23.4448	NaN	NaN	NaN	18.9947	19.7609	20.5886	NaN	19.164	NaN	20.4552	NaN	NaN	NaN	20.2536	18.5432	17.9466	31.5763	30.508		0	34188000000	143	16	86.3	30.606	2	1	2	3	7	4	0	0	0
P23919;H7C312;H7BZ20	Thymidylate kinase	DTYMK	86.3	29.7924	30.6462	30.3214	30.1344	29.7399	29.1573	30.6505	30.3407	31.0341	29.2338	29.7349	30.6506	30.5677	29.0505	29.6772	30.7199	29.9442	29.7019	30.7783	29.8179	29.3172	28.5178	30.1237	29.5885	30.2675	29.8979	30.4311	30.3813	30.7806	30.3633		0	231240000000	1057	24	86.3	23.819	12	10	10	14	14	15	17	16	16
P61981	14-3-3 protein gamma;14-3-3 protein gamma, N-terminally processed	YWHAG	86.2	32.1146	32.8924	31.7201	32.0816	32.6828	32.6043	33.4314	32.3892	32.1049	32.4522	31.7277	32.4573	32.7839	32.5794	32.6763	33.0501	32.9708	33.1692	32.1383	32.4369	32.7877	33.3873	31.9704	32.4414	32.3778	32.5794	32.0342	32.2752	32.6394	33.061		0	1321300000000	2057	23	91.5	28.302	10	11	9	12	12	10	10	11	12
Q13228	Selenium-binding protein 1	SELENBP1	86.2	18.8021	NaN	24.0652	20.2044	NaN	23.8653	27.3606	NaN	19.2703	19.379	20.8228	23.5269	27.853	26.1193	25.1283	33.0708	19.7059	28.6193	28.5553	NaN	31.0707	20.5918	NaN	21.4349	22.0542	29.4693	20.3607	NaN	20.0402	NaN		0	208590000000	868	43	86.2	52.39	3	0	1	0	1	0	7	7	6
P46926;D6R9P4;D6RFF8;D6RAY7	Glucosamine-6-phosphate isomerase 1	GNPDA1	86.2	30.6699	30.5704	30.026	28.5171	30.0129	28.9171	30.5921	30.1314	30.489	30.8262	30.6668	29.5893	30.099	30.1985	30.3054	30.5754	30.7752	31.2177	30.8095	31.3261	30.1214	30.9873	30.5386	29.9683	30.325	30.3018	30.3618	30.7216	30.7226	31.1773		0	284930000000	1482	21	86.2	32.668	12	11	12	14	17	16	11	17	16
R4GMR5;P48556	26S proteasome non-ATPase regulatory subunit 8	PSMD8	86.1	30.0726	30.1629	30.095	30.077	30.631	29.9173	30.3401	30.1388	30.4581	30.1848	30.3573	30.4612	30.2159	30.1143	30.2571	29.4617	29.9632	30.1695	30.5068	30.1683	29.916	30.0159	30.1263	30.29	30.5718	30.1995	29.986	29.9342	30.1188	30.3547		0	246400000000	1272	24	86.1	32.551	12	8	9	13	16	15	13	15	15
P17980;E9PM69;E9PKD5;E9PMD8	26S protease regulatory subunit 6A	PSMC3	86.1	31.7682	32.3209	31.47	31.1	31.5736	32.0123	31.6881	31.5856	31.9097	31.9292	31.9587	31.7101	31.812	32.046	31.452	30.9438	31.6246	32.236	31.8268	32.1267	31.6015	31.6459	31.5045	32.011	32.129	31.8919	31.6374	32.2406	31.6918	31.845		0	733480000000	3566	46	86.1	49.203	23	23	27	29	27	28	27	24	27
Q9Y266	Nuclear migration protein nudC	NUDC	86.1	32.1255	31.8576	31.8049	32.5409	32.6559	32.0376	31.8909	31.6916	32.7625	32.8114	33.0033	32.1485	32.4389	31.2603	31.435	32.3091	31.6939	31.2584	31.9251	32.3187	31.7846	31.153	32.02	31.4885	32.7354	32.199	32.0116	32.1034	32.7197	32.5623		0	971970000000	2826	45	86.1	38.242	22	18	22	20	22	22	21	20	24
Q6XQN6;G5E977;C9J8U2	Nicotinate phosphoribosyltransferase	NAPRT1	86.1	29.3982	29.7044	25.934	25.6631	22.8466	30.3594	29.329	23.4706	21.0104	27.6245	26.1009	22.9086	26.9483	21.2046	30.8325	29.2131	31.7507	28.8156	30.3312	22.8358	30.2984	22.1532	28.5047	30.2396	29.9781	32.907	23.105	23.2788	28.4826	27.8493		0	174720000000	871	41	86.1	57.578	13	13	13	17	17	18	7	11	11
P23368	NAD-dependent malic enzyme, mitochondrial	ME2	86.1	29.1843	29.0315	28.8928	30.9974	31.9694	29.38	30.0812	30.7251	29.0875	30.1534	30.505	29.8184	29.9766	29.379	30.6666	29.8039	30.3	28.875	29.0891	29.7523	29.2446	29.9986	30.8829	29.7309	30.4134	30.0845	30.1616	30.6516	30.3055	29.8467		0	233580000000	1770	40	86.1	65.443	17	14	14	15	20	20	16	15	15
Q9NUQ9;E5RI16	Protein FAM49B	FAM49B	86.1	31.2131	31.0657	30.6362	30.0583	30.7686	30.4197	29.7449	31.0571	31.1914	31.2224	31.4754	30.1716	29.8533	30.8542	31.6196	32.1227	30.6147	30.8058	30.9578	31.7035	31.1165	31.1374	31.3783	31.1637	31.5645	32.3062	30.5628	31.2016	30.4155	30.2648		0	470060000000	1897	30	86.1	36.748	14	15	14	17	20	18	17	17	17
Q00610;A0A087WVQ6	Clathrin heavy chain 1	CLTC	86.1	33.8589	34.2807	34.9284	34.3559	34.9071	34.2555	34.5093	34.6972	34.3246	34.8863	34.7043	34.4957	34.4925	34.6798	34.2043	34.7914	35.2766	34.7282	34.5929	34.761	35.3207	34.4193	33.7629	34.3541	34.9391	33.9364	34.8868	34.9804	34.2003	33.3435		0	5153100000000	14700	163	86.1	191.61	68	67	68	92	106	98	89	105	102
P00568;Q5T9B7;H0Y4J6	Adenylate kinase isoenzyme 1	AK1	86.1	30.7745	31.9386	29.6137	29.2413	30.3141	26.9117	29.45	30.255	30.0733	29.4783	29.3693	30.2097	29.3945	30.6216	28.9977	30.834	30.6699	30.088	30.099	28.4718	31.2495	24.5243	29.6521	29.9217	30.0799	30.2211	30.2128	31.053	30.4943	29.6941		0	270390000000	1182	23	86.1	21.635	10	12	12	13	14	16	13	13	13
P04179;F5H4R2;F5GYZ5;F5H3C5	Superoxide dismutase [Mn], mitochondrial	SOD2	86	30.5604	30.488	31.7074	31.4286	30.1087	32.6537	30.7633	32.4623	30.1604	31.6988	30.3919	31.6314	28.9096	30.3048	28.3294	31.0638	27.8172	29.4519	31.1553	31.4535	30.4893	30.8762	30.5064	28.2475	30.9272	29.5598	30.0888	30.7931	29.8422	30.282		0	597720000000	1421	19	86	24.722	8	8	7	9	12	10	11	11	12
P62913;Q5VVC8;Q5VVC9	60S ribosomal protein L11	RPL11	86	32.0908	32.0479	32.2812	32.1303	31.9646	32.5509	32.6784	31.8944	33.33	32.4319	32.694	32.6086	32.7913	32.6334	32.8853	32.2949	32.6842	32.9228	32.3657	32.285	32.5001	32.5817	32.9833	32.8491	31.7426	32.0354	32.3541	32.1963	32.687	33.0084		0	1265600000000	1602	25	86	20.252	9	8	8	13	13	11	12	13	12
P42704	Leucine-rich PPR motif-containing protein, mitochondrial	LRPPRC	86	33.4302	32.6987	33.285	34.5346	34.3122	33.8254	33.7969	33.2924	33.1669	33.9051	33.8022	33.1306	32.6723	33.6755	34.2559	33.6251	33.4447	33.2828	34.0781	34.1035	33.5864	34.0876	33.4335	33.5517	33.2164	33.9817	33.9952	33.8498	33.7129	33.4249		0	2786800000000	10472	139	86	157.9	65	64	69	69	79	75	77	80	82
P13010	X-ray repair cross-complementing protein 5	XRCC5	85.9	33.4232	33.5487	33.59	33.6916	33.566	33.0138	33.3674	32.7476	33.2717	33.6353	33.5398	33.6625	33.2115	33.179	33.031	33.3469	33.2658	33.1138	33.6643	33.1549	33.3174	33.1549	33.1813	33.421	33.4119	33.0474	33.6682	33.4681	33.1292	32.946		0	2284100000000	6732	75	85.9	82.704	26	33	33	39	47	44	41	47	43
P16949;A2A2D0	Stathmin	STMN1	85.9	32.3334	32.2243	32.9973	31.1895	31.983	33.0132	32.7216	31.805	33.2807	32.3537	31.8723	32.4561	32.4338	32.9621	32.7114	32.2227	31.3568	32.5283	31.1732	31.7281	33.4072	33.3031	31.6597	31.7592	32.2861	32.418	32.8376	33.0296	32.3624	32.8318		0	1173000000000	1408	29	85.9	17.302	10	10	10	9	11	8	11	10	11
P09661;H0YMA0	U2 small nuclear ribonucleoprotein A	SNRPA1	85.9	30.2054	30.6168	30.4693	30.9181	30.7836	30.7401	30.506	30.3962	30.377	30.3967	30.7404	30.59	30.2638	30.5227	30.8296	30.7236	29.9873	30.5882	30.9671	30.1501	30.5031	30.4473	30.1667	30.6282	30.4265	30.4328	30.6371	30.7696	30.474	31.1514		0	305400000000	1497	34	85.9	28.415	13	12	13	14	14	14	14	14	14
Q06323	Proteasome activator complex subunit 1	PSME1	85.9	32.0097	32.4911	32.3178	30.3523	31.5059	32.0452	32.2758	32.5045	31.3296	32.3951	31.9819	31.8252	31.5288	31.8098	32.4684	33.0761	31.926	32.648	33.1735	32.7366	32.9591	33.1624	32.5543	33.1574	31.7668	32.5234	30.6878	30.7099	31.0339	30.3739		0	1147800000000	2803	30	85.9	28.723	16	15	15	19	18	19	16	19	18
P62191	26S protease regulatory subunit 4	PSMC1	85.9	31.7344	31.9503	31.7433	31.6604	32.1784	32.4398	31.5555	31.8644	32.1586	31.7151	31.8895	31.9361	31.8513	31.7643	31.6244	31.1806	31.9114	32.041	32.0423	31.7665	31.7505	31.429	31.8735	31.7162	31.7016	31.6496	31.7547	32.0755	31.6411	32.3282		0	761620000000	3276	52	85.9	49.184	25	16	29	27	25	28	26	26	27
Q99436	Proteasome subunit beta type-7	PSMB7	85.9	30.899	31.2497	31.0373	30.5187	31.1796	30.4638	30.5317	30.5578	31.331	30.9	30.956	30.5457	30.4823	30.5901	30.5534	31.0353	30.6068	30.962	30.4465	31.3079	30.7329	30.7754	30.2932	29.9553	30.9122	31.1301	31.3122	31.4012	30.6678	31.0899		0	376700000000	1333	19	85.9	29.965	11	9	10	15	14	15	13	15	14
Q9NTK5;J3KQ32	Obg-like ATPase 1	OLA1	85.9	31.6221	31.5908	32.361	30.9532	31.7971	31.3476	32.2996	31.6715	31.836	31.3802	31.4186	31.448	31.3527	32.2554	31.611	32.4219	32.0748	31.924	31.8815	31.4886	32.6448	31.816	32.3504	31.6876	31.4677	32.2188	31.4112	31.8355	32.2829	31.5334		0	791900000000	2372	44	85.9	44.743	17	19	21	24	26	23	22	24	25
P16152	Carbonyl reductase [NADPH] 1	CBR1	85.9	31.7305	33.4059	31.6656	22.9993	30.3839	32.1074	31.133	31.7207	31.8301	33.1969	33.2222	32.1724	32.134	30.2746	31.4101	31.6505	32.2112	31.9611	32.4407	33.0712	32.4428	31.889	25.3087	31.0463	33.5286	31.6781	30.7007	32.4725	31.8062	31.263		0	801050000000	2592	25	85.9	30.375	16	17	18	20	19	19	19	19	18
P55263	Adenosine kinase	ADK	85.9	30.8102	31.5056	30.8434	29.3383	29.529	30.2929	29.697	30.7948	30.7924	29.3822	29.0847	30.6885	30.5844	30.8106	30.7424	29.9031	30.7962	30.4362	30.9972	30.614	31.9757	30.9741	30.146	31.2871	30.2852	30.445	30.1652	29.7606	29.6087	29.8322		0	320870000000	1877	36	85.9	40.545	14	16	17	22	23	24	22	23	23
P07311	Acylphosphatase-1	ACYP1	85.9	26.5848	27.3765	23.2978	26.5531	26.9232	25.2369	27.4887	26.2905	25.6852	25.9924	25.8714	26.044	26.3392	26.8547	24.4559	27.2999	27.8618	26.0579	26.3083	26.0442	27.8939	26.4761	NaN	24.4463	27.4246	26.5938	27.3876	27.9416	25.2606	25.3048		0	19943000000	189	11	85.9	11.261	2	4	6	3	5	6	1	1	2
O60701	UDP-glucose 6-dehydrogenase	UGDH	85.8	32.1046	33.6168	32.1856	30.8821	31.223	31.2826	30.5006	32.085	30.5258	31.6833	31.4822	31.4818	32.7785	30.1665	31.8485	30.9835	30.7849	31.8833	31.4863	31.6586	29.8687	29.9923	31.0837	29.7718	32.2629	32.2225	30.9451	30.595	30.5917	30.3054		0	583570000000	2497	49	85.8	55.023	22	19	23	37	40	40	26	32	28
Q9Y244	Proteasome maturation protein	POMP	85.8	26.7953	28.0384	27.6824	24.4703	24.942	24.6448	26.7516	25.503	26.8687	27.5887	27.413	27.0339	27.0023	28.8534	28.8651	24.3965	26.4075	28.1907	28.1514	28.486	25.5357	27.4174	26.6239	25.1897	28.1133	26.1189	23.8254	24.9955	28.0004	27.8428		0	28387000000	268	12	85.8	15.789	3	5	4	4	5	5	7	5	5
P28161;E9PHN7;E9PHN6;F6XZQ7;E9PLF1	Glutathione S-transferase Mu 2	GSTM2	85.8	22.179	NaN	25.6976	26.8109	NaN	27.7698	20.6457	NaN	23.1888	26.7793	27.4268	28.4694	28.6314	23.2159	29.4827	30.5487	26.2803	28.6786	22.2591	25.9461	29.4652	30.3536	22.5308	25.1394	22.3962	31.2689	29.4711	30.8087	NaN	22.3902		0	109420000000	610	21	89.9	25.744	3	3	1	0	1	0	5	5	4
Q8NCW5;Q5T3I4	NAD(P)H-hydrate epimerase	APOA1BP	85.8	29.8917	29.715	29.9413	29.7855	30.8929	29.9204	32.7508	29.5409	28.9491	30.7208	30.6944	29.7868	29.6779	30.2993	29.7325	30.9235	30.5027	30.5228	30.4564	30.8674	31.2526	32.0994	30.1708	30.2306	31.0611	31.2945	31.0788	31.378	29.9163	29.1547		0	337480000000	1577	21	85.8	31.674	10	11	12	10	11	11	13	12	12
P07919	Cytochrome b-c1 complex subunit 6, mitochondrial	UQCRH	85.7	28.2419	27.7684	29.236	30.0908	29.1749	28.9087	27.8522	27.5418	28.538	27.9769	27.8712	27.5001	27.2415	28.0874	29.4629	29.2261	28.5842	28.8392	28.5647	NaN	28.4426	21.9396	27.0436	30.2647	19.3285	20.2877	28.5027	28.2482	27.9576	28.4328		0	113230000000	402	8	85.7	10.739	3	3	4	6	5	5	6	6	6
Q9Y3F4	Serine-threonine kinase receptor-associated protein	STRAP	85.7	31.5469	31.3024	31.8754	31.1357	31.5052	31.4794	31.1336	31.3613	31.8202	31.3092	31.6953	31.7321	32.0351	31.8245	31.3711	31.5478	31.2111	31.4184	31.353	31.7413	30.3924	31.356	31.9198	31.3177	30.8688	31.1561	31.3915	31.5836	31.1661	31.6245		0	597650000000	2299	31	85.7	38.438	20	17	18	20	20	18	15	17	17
Q9NRV9;F5GWX2	Heme-binding protein 1	HEBP1	85.7	28.5226	28.6195	30.2809	29.7835	30.8792	29.7191	27.9733	29.2489	30.2892	29.6061	29.7645	29.4159	29.8171	29.8609	28.0078	29.1244	26.9684	28.334	29.0993	29.8755	25.2683	27.9778	30.0096	28.6798	29.1188	30.8111	30.2385	29.759	29.4195	29.0731		0	164570000000	938	19	85.7	21.097	7	7	8	9	9	10	11	12	11
P06744;K7EQ48	Glucose-6-phosphate isomerase	GPI	85.7	34.5903	34.9907	33.6818	33.3059	33.7441	32.7905	34.5468	33.0889	33.3714	34.6533	34.593	33.6367	33.5218	33.5714	34.0223	34.9192	33.9621	34.2324	34.2347	34.4405	33.4785	35.1345	33.9092	33.964	33.7313	34.2468	33.0364	33.1222	33.6885	33.9307		0	3837200000000	6538	60	85.7	63.146	28	29	28	32	38	35	32	28	31
P07099	Epoxide hydrolase 1	EPHX1	85.7	30.0375	31.8818	32.2707	29.9709	31.8935	30.2456	29.9143	28.6229	25.2552	32.2787	32.3558	29.4649	28.6349	29.0254	32.0547	32.2837	32.0243	30.8158	32.2719	28.8921	33.1378	31.3455	28.2662	29.7973	30.6622	32.8181	30.8582	30.3151	28.8056	24.7644		0	600080000000	2408	48	85.7	52.948	16	14	17	27	27	28	24	27	24
Q86VP6	Cullin-associated NEDD8-dissociated protein 1	CAND1	85.7	32.667	31.7807	32.5575	32.795	32.839	31.9341	32.5864	32.7883	32.6257	32.9095	33.0047	32.9853	32.8767	33.0435	32.9516	32.7846	32.9266	33.0802	32.8297	32.971	32.7908	33.1861	33.0274	33.0293	33.1557	33.2747	33.0782	32.9373	32.2881	32.4138		0	1562800000000	6402	103	85.7	136.37	44	41	42	49	52	51	54	60	57
O75083;D6RD66	WD repeat-containing protein 1	WDR1	85.6	32.1955	32.3902	32.8166	32.4268	32.5522	32.1102	33.0723	32.9907	32.202	33.373	32.9597	33.3788	33.6628	31.2322	32.3396	33.2118	33.5001	33.3555	32.8735	32.8327	33.6519	32.1972	33.0134	33.3709	32.3213	32.6464	32.3702	32.3447	31.9907	31.809		0	1649300000000	4392	60	85.6	66.193	25	23	28	32	31	30	30	31	30
O14933	Ubiquitin/ISG15-conjugating enzyme E2 L6	UBE2L6	85.6	26.7831	28.3399	27.6365	24.3219	24.8921	26.9376	23.5913	27.341	25.6893	24.1929	22.642	27.6323	26.8104	26.6431	26.8467	29.3142	28.8085	26.8781	28.3084	23.4408	27.6893	26.3304	28.6121	27.8249	26.1347	25.7702	25.6671	28.2369	26.9915	25.1902		0	44142000000	368	15	85.6	17.769	2	2	2	6	7	7	5	7	8
P62081;B5MCP9	40S ribosomal protein S7	RPS7	85.6	31.8236	33.0309	32.9847	31.9725	32.9891	32.2968	32.9544	32.7029	32.892	33.5331	33.1219	32.938	32.5	32.6373	33.0925	32.4887	33.2425	33.0127	33.2893	32.511	32.7621	32.781	32.1999	31.3993	32.385	32.4207	32.9282	33.3239	32.6142	32.2691		0	1563800000000	2658	31	85.6	22.127	13	12	16	16	18	14	15	17	16
P40937	Replication factor C subunit 5	RFC5	85.6	29.6148	30.2	28.8255	29.5763	29.5362	29.4014	28.1277	29.5928	28.8207	29.5016	29.8303	30.2475	29.3742	28.8654	29.4624	28.6582	29.4262	28.7065	29.685	29.4046	29.1271	28.8742	30.1486	29.0787	29.6006	29.4125	29.3892	29.8676	29.5773	29.5133		0	132970000000	1014	31	85.6	38.496	12	10	13	18	19	20	16	14	12
P30086	Phosphatidylethanolamine-binding protein 1;Hippocampal cholinergic neurostimulating peptide	PEBP1	85.6	31.7601	32.3813	31.4977	31.1834	31.8425	31.5677	31.3541	32.3425	32.2358	32.3184	32.3411	31.6537	31.7142	32.1397	32.403	32.0008	30.5055	30.5318	31.6804	32.0369	32.3992	32.296	32.0638	31.7657	32.3652	32.0464	32.543	31.8469	32.0787	31.9123		0	935300000000	2000	16	85.6	21.057	8	9	10	10	13	11	9	12	10
P68402	Platelet-activating factor acetylhydrolase IB subunit beta	PAFAH1B2	85.6	28.6841	29.6809	30.1114	29.0294	29.2822	26.9711	30.5254	29.429	29.7658	29.4486	29.3802	30.06	28.6734	30.3045	29.8115	30.4458	30.2922	29.302	29.8135	28.6569	30.2769	30.1718	29.7759	28.7385	29.1344	30.1494	30.3412	30.1887	29.9791	29.4124		0	206960000000	847	15	85.6	25.569	7	6	6	7	8	7	10	10	11
Q9Y221;J3QLW7	60S ribosome subunit biogenesis protein NIP7 homolog	NIP7	85.6	28.3367	28.4547	29.1228	29.02	28.9589	27.7489	28.2279	27.9152	29.4909	28.6886	28.6714	28.9405	28.7806	28.9892	28.6555	27.6625	28.0954	28.4657	29.2603	28.0989	27.3762	28.1366	28.4021	27.8494	27.1145	29.1606	29.3666	29.2322	28.8784	28.7307		0	82659000000	465	16	85.6	20.462	3	4	5	4	7	4	5	4	6
O43598;H0Y8X4	2-deoxynucleoside 5-phosphate N-hydrolase 1	DNPH1	85.6	27.8566	29.0097	27.498	27.4418	28.079	28.8508	27.884	27.1143	27.9815	28.6802	28.3779	28.3343	26.4093	28.1424	27.7131	29.1296	29.0969	27.9042	28.6875	28.2459	27.6068	29.8211	27.6048	28.4748	28.723	28.6102	28.8756	28.6982	28.0958	28.2157		0	82354000000	448	14	85.6	19.108	4	3	5	8	9	7	6	6	8
Q99653;H0YNG9;H0YKE7;F5GX29	Calcineurin B homologous protein 1	CHP1	85.6	28.8553	29.5532	28.5953	28.5023	28.5715	27.2958	27.3725	28.5419	28.3736	30.1833	29.8664	28.662	28.8258	27.5469	28.7076	28.849	29.4409	28.0967	29.4435	29.3283	28.129	26.4977	28.1693	28.7244	29.8897	29.8654	28.2442	28.9638	29.4382	29.2129		0	115090000000	671	17	85.6	22.456	7	4	8	8	9	9	8	9	9
O75348	V-type proton ATPase subunit G 1	ATP6V1G1	85.6	28.8949	28.439	28.6053	28.2789	28.8877	29.3463	27.762	28.7157	28.2822	28.5042	28.699	28.7183	28.6297	27.7293	27.1259	28.0805	28.6599	28.7158	27.5293	28.7076	29.0607	27.3002	28.6916	29.1679	28.0106	28.5306	28.4077	29.4152	28.5517	28.9575		0	77714000000	374	13	85.6	13.757	4	4	4	5	4	6	4	4	4
P31947	14-3-3 protein sigma	SFN	85.5	35.0409	34.991	30.7425	29.9351	29.8228	33.3653	30.5916	32.0115	32.1839	33.631	33.4481	30.7141	29.2297	32.0317	32.2493	29.8148	33.7677	30.2475	32.053	33.607	33.77	30.089	32.9307	32.422	33.34	32.8332	29.952	30.3815	31.5428	29.9787		0	1486800000000	2193	26	91.5	27.774	14	15	14	18	19	19	3	3	4
P63220;Q8WVC2;Q9BYK1	40S ribosomal protein S21	RPS21	85.5	31.6725	31.5655	31.0544	31.5679	31.7584	31.587	31.0465	30.9638	31.9027	31.3625	31.4	31.5502	32.277	30.923	31.334	31.4858	31.686	31.7041	31.6898	32.1579	30.9734	30.8763	32.045	31.7362	31.3799	31.1102	31.6009	31.5417	31.346	31.9591		0	674930000000	1797	12	85.5	9.1113	7	7	7	7	6	7	9	8	7
P08134;Q5JR08;E9PQH6	Rho-related GTP-binding protein RhoC	RHOC	85.5	30.5063	31.4061	31.3639	29.8434	30.4762	30.2195	32.0995	31.5943	31.5004	31.6326	31.3686	31.4905	31.6493	31.4804	31.6487	31.2952	32.4208	31.6654	31.3451	31.2543	32.6839	31.3697	31.2442	30.8614	31.6739	31.6162	30.8917	30.5587	31.925	31.497		0	613300000000	2120	21	85.5	22.006	11	10	13	15	14	17	15	14	14
Q15293	Reticulocalbin-1	RCN1	85.5	31.0574	30.8911	31.5778	31.2806	31.3636	30.5809	29.7804	30.8941	30.6936	31.5607	31.8772	32.3119	31.44	31.6005	31.5318	31.8375	31.4107	30.9475	31.8836	32.1278	31.4184	31.0709	31.4218	31.069	31.4036	32.5026	31.4642	29.9386	31.1501	30.7275		0	622420000000	2147	31	85.5	38.89	16	12	13	16	16	15	16	19	18
Q9UHB6;F8VQE1;F8VRN8;F8VS07	LIM domain and actin-binding protein 1	LIMA1	85.5	32.5397	31.5611	31.3168	31.7246	30.0351	32.9764	28.1217	31.2942	31.5247	29.2116	29.9362	31.577	32.5916	31.2543	30.7277	30.2227	33.0441	29.9139	31.9918	31.8873	30.0245	27.916	30.6956	28.7512	30.9818	30.6698	30.1183	30.1023	29.4874	30.2157		0	526010000000	2660	92	85.5	85.225	43	43	44	38	44	39	35	43	34
P05161	Ubiquitin-like protein ISG15	ISG15	85.5	27.7697	27.1058	30.3913	30.6753	29.3919	29.4755	31.6537	27.8761	26.7591	30.1014	28.2614	28.8834	28.2099	27.402	29.7073	32.3597	28.6661	28.3116	30.6511	27.1951	30.7087	27.6065	29.5792	31.9222	27.7447	27.5543	28.9403	30.012	31.3239	30.208		0	248520000000	646	12	85.5	17.887	6	4	7	7	7	6	7	9	10
P60981;F6RFD5	Destrin	DSTN	85.5	30.4669	31.4002	31.6322	30.7641	31.0136	31.2141	33.1306	30.9311	29.5955	30.323	30.2432	30.884	31.7737	31.0434	31.7879	31.0122	31.5497	32.0357	30.7809	32.4571	31.9721	31.9325	30.2646	30.2454	31.5049	31.7703	31.7185	31.0848	32.1196	31.6562		0	590400000000	1601	22	92.7	18.506	8	9	11	12	13	13	11	11	12
P35606	Coatomer subunit beta	COPB2	85.5	31.7342	31.7853	32.16	31.7968	31.8311	32.4556	31.9477	31.956	32.5498	32.0381	31.88	32.4483	32.5463	32.2173	31.9914	32.4008	32.3255	31.8229	32.1855	32.3238	31.8393	32.5289	31.9835	31.7133	31.8786	32.0766	31.7824	31.8258	32.1593	32.0582		0	929080000000	4423	83	85.5	102.49	33	39	47	47	44	40	46	45	51
P35520	Cystathionine beta-synthase	CBS	85.5	27.5603	23.8444	29.368	30.7409	30.5808	30.3935	30.135	26.8682	28.4096	31.3321	31.1059	27.1761	27.812	25.7787	31.8127	28.7609	30.2187	30.7998	30.4948	30.1835	31.8559	31.4065	30.5832	29.6467	23.9081	32.3786	31.2171	30.3718	30.5015	30.62		0	288940000000	1424	41	85.5	60.586	11	6	8	3	3	2	19	17	19
P63279;H3BQQ9;B0QYN7;H3BPC4	SUMO-conjugating enzyme UBC9	UBE2I	85.4	29.7883	29.9031	30.5523	29.8468	30.2058	29.0723	30.1023	30.1267	30.0874	29.9951	30.4684	30.1918	30.2032	30.1202	29.7285	30.2038	29.4665	29.4858	31.1161	30.2245	30.4514	29.9273	29.8206	30.3223	30.3803	30.0081	29.9836	30.3158	30.0916	30.4493		0	269340000000	1130	18	85.4	18.007	6	8	8	9	9	11	9	11	11
Q9BRA2;I3L2R6	Thioredoxin domain-containing protein 17	TXNDC17	85.4	30.9839	31.1182	29.5154	29.5944	29.883	29.3816	29.1136	29.7219	29.5031	29.8217	29.5271	29.757	29.5624	29.6017	29.3812	31.0584	29.7607	29.2979	29.7477	29.4	28.7093	30.7053	29.9702	29.7696	29.5446	31.1533	30.6396	30.2995	30.4057	30.4437		0	238100000000	736	11	85.4	13.941	6	6	7	7	7	7	9	9	8
Q9BYD1;E5RJI7	39S ribosomal protein L13, mitochondrial	MRPL13	85.4	29.1147	29.49	29.5228	29.2965	29.5024	28.825	29.5905	28.7687	29.124	29.1036	29.4619	29.001	28.5185	29.5114	29.1653	29.703	29.4695	29.5771	30.7058	27.4251	29.2986	30.3316	29.7491	29.2134	28.9213	29.5731	28.9951	29.6301	29.5611	29.3417		0	131390000000	583	15	85.4	20.692	8	5	6	10	10	8	11	9	9
P14923	Junction plakoglobin	JUP	85.4	32.8933	33.1894	30.4727	27.1651	26.6435	32.3867	31.2992	31.3446	27.5385	30.8099	31.1404	30.0739	28.6302	29.2638	31.6987	31.6317	32.5335	31.7135	31.4162	32.2139	31.9199	29.4924	32.3589	32.3755	32.0681	32.4166	29.1934	29.4933	28.3064	28.3416		0	733530000000	3189	57	85.4	81.744	39	35	41	43	45	44	35	35	39
O95571;M0QXB5	Persulfide dioxygenase ETHE1, mitochondrial	ETHE1	85.4	30.4462	28.4992	29.4553	27.5073	29.0734	30.826	26.494	29.2511	28.8198	31.0353	30.5026	28.979	29.6127	28.7637	29.3237	29.2394	29.9296	28.0023	29.2876	30.5618	27.8709	28.5804	29.2902	28.0152	30.9205	29.8535	27.3171	27.9908	28.5953	28.4852		0	156560000000	804	17	85.4	27.873	8	9	9	6	8	9	10	13	10
P04632;K7ELJ7;A0A075B7C0;U3KQE2;K7EKD8;K7EIV0;K7EM73	Calpain small subunit 1	CAPNS1	85.4	32.5545	32.1374	31.5836	29.9786	30.7946	30.6117	31.9028	32.5661	31.6517	31.6594	31.4014	31.3371	31.7276	31.0508	31.7608	32.7628	33.0157	31.8965	32.586	32.5578	32.4625	31.1971	31.6392	31.9002	31.762	32.6815	30.605	31.4047	32.0078	32.0312		0	941110000000	2702	23	85.4	28.315	11	14	14	16	17	17	12	13	15
O75531	Barrier-to-autointegration factor;Barrier-to-autointegration factor, N-terminally processed	BANF1	85.4	30.6908	31.5143	31.7375	30.7842	31.3004	30.5444	31.2609	30.4391	31.3702	31.3716	31.4855	31.5775	30.7592	32.4468	31.977	31.7272	31.2892	31.1472	31.2431	30.7414	31.6596	31.5287	31.4517	31.8866	31.0628	32.2326	31.6427	30.291	31.3178	30.902		0	631020000000	1785	19	85.4	10.058	6	7	7	12	12	12	10	10	12
P53396	ATP-citrate synthase	ACLY	85.4	34.1498	34.7292	33.0246	33.5525	33.6412	31.8183	33.4302	32.9715	33.125	34.2258	34.7778	33.4694	33.6407	32.3481	32.5805	33.1285	32.8647	31.8586	32.7042	33.2398	31.3449	31.7189	33.581	33.037	33.2785	33.1169	34.2263	34.5081	33.834	32.1994		0	2240600000000	6855	97	85.4	120.84	53	54	55	67	73	67	56	59	58
Q99614	Tetratricopeptide repeat protein 1	TTC1	85.3	29.5518	29.6459	29.3733	28.7942	29.2827	30.5406	28.9917	29.2826	29.6189	28.2413	28.9533	29.1361	29.5187	29.7362	29.9751	29.5265	29.2009	29.7329	29.7997	28.9705	29.7783	29.4425	29.5291	29.6625	29.3652	29.06	28.7203	29.2991	29.4472	29.9917		0	141290000000	1112	28	85.3	33.526	13	11	14	13	15	14	16	14	16
Q9GZT3;A0A087WUN7;H0YJ40;G3V4X6;G3V2S9;H0YJW7	SRA stem-loop-interacting RNA-binding protein, mitochondrial	SLIRP	85.3	30.5431	29.6369	30.2438	31.1377	31.0366	31.3663	30.9833	29.7924	30.2336	30.8789	30.8668	30.2323	29.0645	30.6244	30.8174	30.4506	29.716	30.6486	31.2818	30.5619	30.5853	30.9764	30.8974	30.9594	30.0095	30.6645	30.683	30.2643	30.3208	30.2302		0	333520000000	963	17	85.3	12.349	9	6	5	12	9	9	8	9	11
O00764	Pyridoxal kinase	PDXK	85.3	29.9743	30.769	29.9271	28.1268	29.1765	28.6649	31.1117	31.1478	29.7896	31.1435	31.1795	30.6676	30.1276	30.0465	31.977	31.3191	30.8105	30.837	31.3031	32.2026	31.2871	31.0732	29.9958	30.4597	32.8741	32.593	29.9443	30.6044	29.2534	27.1082		0	406390000000	1621	25	85.3	35.102	12	8	11	15	16	14	10	14	11
Q14195	Dihydropyrimidinase-related protein 3	DPYSL3	85.3	26.7318	28.7411	32.6635	28.5192	29.0649	28.6545	29.0434	34.1498	30.4352	30.3676	29.3772	32.7563	32.1896	30.6081	27.8812	32.7232	30.0067	25.677	29.0366	27.5437	29.067	28.953	31.3788	28.5201	31.0363	29.4331	30.7138	30.1663	30.1972	29.9143		0	619660000000	2182	43	85.3	61.963	8	5	6	11	9	7	28	29	30
P51397	Death-associated protein 1	DAP	85.3	28.451	28.2487	28.7918	26.3599	25.9895	29.9628	28.9767	28.3991	30.122	28.0759	28.2914	27.9055	28.1772	29.5049	28.3519	28.2378	28.0402	28.8947	25.818	27.7691	29.5205	29.413	27.7518	28.1727	27.9641	26.7362	27.3346	28.0992	26.8379	29.4413		0	83040000000	507	11	85.3	11.164	5	3	6	7	5	6	6	6	6
O60493	Sorting nexin-3	SNX3	85.2	29.4972	29.2653	30.2473	29.0414	29.792	29.0273	29.6858	30.0572	30.7031	29.9341	29.9781	30.2276	30.0625	30.0178	28.9526	29.5871	29.5374	29.0772	28.9272	29.2566	28.9038	29.8909	29.7854	30.3141	30.0705	28.9768	29.3511	30.2691	29.355	30.0354		0	181050000000	640	17	85.2	18.762	5	5	7	8	10	8	9	10	9
P60983;G3V4P8	Glia maturation factor beta	GMFB	85.2	29.1804	29.3114	29.2941	28.1863	28.5231	27.8863	29.5976	28.7658	28.7658	29.4711	29.2771	29.1578	29.0017	30.3097	28.1232	28.8754	28.446	29.8901	28.8959	29.5496	28.8143	28.7711	29.8697	29.3634	29.4402	30.1582	28.7509	29.1027	27.7425	29.2503		0	128050000000	617	17	85.2	16.713	5	6	4	8	9	9	9	10	11
P14868	Aspartate--tRNA ligase, cytoplasmic	DARS	85.2	32.0958	32.6938	32.2902	31.9503	31.8748	32.0441	32.625	32.0357	32.383	32.1654	32.2629	31.9592	31.6507	31.8962	32.6368	32.7128	31.5957	32.1729	32.9915	32.4979	32.1421	32.377	32.7753	32.0594	32.1599	32.9075	32.1116	32.2565	32.6154	31.8132		0	1105800000000	4277	56	85.2	57.136	35	38	36	40	37	39	41	43	42
I3L4C2;B4DWA1;I3L2M4		BAIAP2	85.2	30.5177	30.4696	29.6876	29.125	28.7808	31.5086	30.5558	29.7982	28.918	29.5345	29.3517	29.2622	30.2293	30.4316	31.2565	30.3641	31.292	30.4658	30.2202	30.4153	31.0599	29.8813	30.7353	31.8167	30.9901	30.9032	28.2078	28.3414	27.1722	26.3877		0	285340000000	1873	53	85.2	61.381	19	25	23	26	27	25	23	17	25
P20618	Proteasome subunit beta type-1	PSMB1	85.1	31.4938	31.6452	31.7513	30.8599	31.2394	30.7808	30.7854	31.0122	31.4261	31.1622	31.5054	31.2344	31.3968	30.7545	30.931	31.4978	31.1411	31.0113	31.9082	31.5888	31.0514	30.966	31.1907	31.0431	31.5661	31.4147	31.166	31.5281	30.8573	31.428		0	562820000000	1872	20	85.1	26.489	8	11	11	11	12	12	14	15	15
Q9H2H8;B8ZZ77;C9K058	Peptidyl-prolyl cis-trans isomerase-like 3;Peptidyl-prolyl cis-trans isomerase	PPIL3	85.1	28.3758	29.074	28.4543	28.0229	28.01	28.1241	27.5335	27.1975	26.6251	27.1917	28.0649	27.9067	27.9898	27.2857	28.0906	27.6256	27.7682	27.7203	28.3591	27.5557	28.4084	27.3438	28.2289	28.1823	27.226	25.4926	27.4333	27.3327	28.8835	29.0553		0	54347000000	445	12	85.1	18.154	7	7	7	6	7	6	5	8	6
P11586	C-1-tetrahydrofolate synthase, cytoplasmic;Methylenetetrahydrofolate dehydrogenase;Methenyltetrahydrofolate cyclohydrolase;Formyltetrahydrofolate synthetase;C-1-tetrahydrofolate synthase, cytoplasmic, N-terminally processed	MTHFD1	85.1	33.2846	33.3195	32.6295	33.0239	33.1343	32.8348	32.5946	33.2012	33.0946	33.0254	33.0894	32.8072	33.0087	33.5062	33.1588	32.535	32.0582	32.3772	33.9455	33.6355	32.1145	32.6496	33.3302	33.1293	32.5657	32.9614	34.0284	33.9773	32.8691	33.5248		0	1802700000000	6081	89	85.1	101.56	44	47	44	57	57	57	49	50	49
Q9NQT5	Exosome complex component RRP40	EXOSC3	85.1	28.0031	28.8058	28.0913	29.3263	29.0146	28.1383	27.4757	28.3595	28.4239	28.1791	28.2403	28.3856	28.7319	28.389	28.2419	27.58	27.6895	27.7255	29.0289	27.9492	27.7799	27.4731	27.6053	27.6019	28.6068	28.331	28.2494	27.9839	28.1815	29.157		0	62697000000	598	20	85.1	29.572	4	4	5	8	11	9	10	8	8
P26641	Elongation factor 1-gamma	EEF1G	85.1	33.6776	33.7725	34.063	33.5758	33.7163	33.6281	34.0757	33.2563	33.879	33.5635	33.4208	33.6615	33.5308	33.6801	34.016	33.9638	33.8053	33.9046	33.7458	33.1998	33.3374	33.6933	34.0312	33.4731	33.3334	34.184	33.2647	33.5124	33.8614	34.1028		0	2891400000000	5255	45	85.1	50.118	23	20	25	27	35	29	24	32	33
Q13200	26S proteasome non-ATPase regulatory subunit 2	PSMD2	85	32.4367	32.5883	32.9555	32.4598	32.9484	32.9758	32.3605	32.9584	33.825	32.8886	32.9731	32.9089	32.6275	32.789	32.3442	32.1637	33.2539	32.9757	32.6805	32.6802	32.7651	32.5252	33.0141	32.6317	32.5318	32.6444	32.4665	33.1461	32.8178	33.1132		0	1434700000000	5605	85	85	100.2	38	39	38	52	50	51	45	56	51
Q9NRY5;E7ESJ7	Protein FAM114A2	FAM114A2	85	28.1163	27.7643	28.5497	27.5949	28.1068	27.1019	28.0638	28.1244	28.451	27.6608	27.7981	27.3754	28.7011	27.0517	28.5377	27.8163	27.9783	27.1894	29.1062	27.9927	27.9559	26.8455	25.4774	26.6468	28.8554	26.8319	28.3298	28.6479	28.3312	28.2206		0	51048000000	489	39	85	55.468	8	5	10	14	14	13	11	11	9
Q13542	Eukaryotic translation initiation factor 4E-binding protein 2	EIF4EBP2	85	25.8072	25.2167	25.0051	26.1767	26.3791	24.8307	25.7069	25.2809	25.6564	26.9832	27.2671	25.6777	25.1624	24.796	25.2944	24.5831	25.5258	25.9579	25.9142	25.4709	25.7586	25.4874	NaN	26.0465	26.1038	21.6901	25.4369	25.7057	24.9574	25.9073		0	10489000000	139	5	85	12.939	3	2	3	3	3	3	1	2	1
Q9H223;A0A087WUA5	EH domain-containing protein 4	EHD4	85	31.4678	30.8102	29.2771	29.1806	30.2338	29.691	29.8727	31.1575	31.4065	29.0825	29.2864	30.9878	30.7433	29.7317	29.5031	30.531	30.9212	30.1672	30.3632	31.2149	31.2234	29.0054	30.6146	30.0061	30.9286	30.1682	29.2269	28.8416	31.583	31.1487		0	311220000000	1742	44	88.5	61.174	23	18	21	20	22	23	19	20	22
Q13838	Spliceosome RNA helicase DDX39B	DDX39B	85	31.8274	32.5973	32.7438	32.9003	32.7961	31.149	32.5352	31.8052	32.4691	32.473	32.4212	32.9877	32.0876	32.7626	32.7218	32.6549	32.4465	32.9102	32.9173	32.351	32.4866	32.6113	31.5353	31.4522	32.5397	32.6579	33.1204	32.8822	32.2692	32.0852		0	1310100000000	3864	43	85	48.991	21	19	23	26	26	26	20	25	25
Q9UIJ7	GTP:AMP phosphotransferase AK3, mitochondrial	AK3	85	29.6352	28.2685	27.021	29.2893	29.1324	28.6827	29.0375	28.9271	28.4658	28.7858	28.5696	28.7058	28.3048	29.8059	27.5373	29.8979	29.4366	29.9401	31.6222	29.3999	28.9363	29.77	28.5151	27.5001	28.7704	31.1139	28.8009	29.1434	29.4107	28.3427		0	185450000000	962	22	85	25.565	13	12	11	10	9	7	6	8	9
P23381;G3V3H8;G3V3Y5	Tryptophan--tRNA ligase, cytoplasmic;T1-TrpRS;T2-TrpRS	WARS	84.9	31.7359	31.7175	32.3661	31.2256	31.3939	32.5768	31.6941	30.7664	30.9841	32.427	32.1554	31.8445	31.9121	31.3497	31.7909	31.6904	32.3882	31.7901	31.9947	33.4725	31.3011	32.1004	31.2455	32.242	32.1493	32.085	31.9397	31.446	31.4334	30.9773		0	912050000000	3217	45	84.9	53.165	26	17	21	27	28	25	25	28	29
P61011;G3V4F7	Signal recognition particle 54 kDa protein	SRP54	84.9	30.4185	30.7989	30.6712	30.3234	30.9297	30.2939	30.6636	30.6651	30.6793	30.5142	30.5893	30.652	31.0517	30.544	30.6108	30.0482	30.3819	31.1079	31.3165	30.6751	30.7482	30.9936	30.8819	30.8019	30.8866	30.4207	30.6095	30.7266	30.3417	30.2423		0	335900000000	1771	45	84.9	55.704	19	21	20	25	27	26	24	26	27
Q7KZF4	Staphylococcal nuclease domain-containing protein 1	SND1	84.9	32.535	32.7595	33.6337	32.9827	32.6994	33.3338	33.5111	32.4761	32.1179	32.1687	31.8538	33.0456	33.0174	32.2563	32.4355	33.8022	32.6864	32.507	33.4298	32.5924	32.828	34.2929	32.9087	32.8488	32.1576	33.1153	32.6493	32.4903	33.708	33.0485		0	1787900000000	6303	88	84.9	102	48	40	41	54	59	57	57	60	57
P62820;E7END7	Ras-related protein Rab-1A	RAB1A	84.9	32.1274	32.0892	31.8258	32.2222	32.2219	33.1869	32.9175	32.3426	32.4041	32.7345	32.6594	32.4225	32.4224	32.2747	32.5888	32.065	33.1446	32.2828	32.6848	32.9337	32.9865	32.6948	32.0695	32.6191	32.5729	32.675	32.3329	32.5969	32.7212	32.4404		0	1245000000000	2744	24	84.9	22.677	17	16	16	16	17	16	17	17	17
P48147	Prolyl endopeptidase	PREP	84.9	31.2142	31.5396	29.8633	30.7981	30.297	28.3242	31.0435	30.2822	29.8146	30.0981	30.1354	30.2748	30.2537	29.7474	30.3168	31.4721	30.5434	30.2099	30.8052	30.0496	29.9198	30.1458	29.8296	30.2482	30.9551	30.2755	31.0468	30.9744	29.1044	30.3664		0	317030000000	2180	57	84.9	80.699	26	26	26	34	37	36	27	30	26
Q6YN16	Hydroxysteroid dehydrogenase-like protein 2	HSDL2	84.9	30.0902	30.1755	29.9832	29.3963	29.3035	30.8517	28.3144	29.4359	28.9354	29.7149	29.575	29.5839	29.5479	30.0929	28.8027	29.8126	29.6014	28.9527	30.9749	30.7367	30.3217	30.0882	28.7244	26.5813	30.4187	28.9103	29.2796	29.6963	27.84	26.7197		0	166650000000	1255	41	84.9	45.394	19	18	19	25	22	25	24	25	25
Q9NQR4	Omega-amidase NIT2	NIT2	84.8	30.0185	30.9847	29.8698	30.2419	30.5387	30.2721	29.7286	29.5609	29.8871	29.8856	29.6446	29.3363	29.5031	29.7997	29.5708	30.1814	29.5252	30.8948	30.1979	30.807	30.0803	29.6974	29.9134	29.3248	30.3413	30.1856	30.1676	30.7478	30.0464	30.1427		0	232050000000	1533	24	84.8	30.608	14	13	17	17	18	18	15	17	17
P23921;E9PL69	Ribonucleoside-diphosphate reductase large subunit	RRM1	84.7	31.3886	31.8162	29.8068	31.5675	31.8628	28.6773	29.5469	30.6427	31.8111	29.3548	29.3678	31.7577	31.89	31.5594	30.495	30.153	30.8676	30.7712	30.6608	30.3689	28.7965	30.0835	30.2587	29.9632	31.1581	30.1742	30.8678	29.9237	29.7064	31.1983		0	329030000000	2273	59	84.7	90.069	24	26	28	32	42	35	27	28	26
P35579	Myosin-9	MYH9	84.7	35.8605	36.0301	36.0392	35.079	35.215	35.7435	36.9088	36.3783	35.5013	35.8106	35.6068	37.0344	36.9322	36.2788	35.3922	36.7557	36.3258	36.0968	35.964	35.8192	35.7623	35.3395	35.1712	34.7438	36.2443	35.4983	34.5994	34.7707	35.3435	35.1658		0	14430000000000	32753	304	84.7	226.53	149	144	152	169	173	171	152	158	152
P07203;A0A087WUQ6	Glutathione peroxidase 1	GPX1	84.7	26.43	27.2534	26.7152	22.9139	21.8454	26.6337	28.3588	27.5119	22.2237	27.9587	27.713	24.672	25.5742	29.3369	28.4644	28.883	26.2571	23.4869	24.6518	27.567	28.99	29.7646	28.9742	28.4836	27.1187	28.2167	28.8444	27.8373	26.1318	28.0748		0	113210000000	637	16	84.7	22.088	4	4	6	8	5	9	5	7	5
O75821;K7EL20;K7ENA8;K7ER90	Eukaryotic translation initiation factor 3 subunit G	EIF3G	84.7	31.2503	30.7263	30.6122	30.9434	31.2704	31.7682	30.99	30.8524	31.3818	30.8527	30.9321	30.8994	31.3437	30.4095	30.5211	30.6945	30.4276	30.8378	30.5261	31.4961	30.414	30.7114	29.8344	30.79	30.4134	30.706	30.7827	31.0446	31.2677	31.7434		0	390590000000	1779	38	84.7	35.611	19	16	13	19	18	18	17	16	16
P01040;C9J0E4	Cystatin-A;Cystatin-A, N-terminally processed	CSTA	84.7	32.3001	31.6396	24.7107	22.7243	23.7585	22.9402	17.6062	22.4473	23.1352	NaN	22.9503	NaN	24.1441	21.4587	NaN	NaN	NaN	18.3375	26.6823	23.0031	20.7682	20.1295	23.3669	24.6882	24.3588	NaN	20.3695	NaN	NaN	22.0195		0	49490000000	110	10	84.7	11.006	7	7	7	9	8	8	2	1	3
P54578;A6NJA2;B7Z4N8	Ubiquitin carboxyl-terminal hydrolase 14;Ubiquitin carboxyl-terminal hydrolase	USP14	84.6	31.2674	31.4916	31.3288	31.3441	32.2714	31.7997	30.0388	31.8334	31.5414	30.8294	30.9091	31.6296	31.8891	31.3665	30.9417	30.5238	31.4474	32.0263	32.8141	32.3099	31.1405	31.0992	32.1096	31.7277	32.0801	31.9067	31.4522	31.8028	31.5429	31.8454		0	667780000000	3108	54	84.6	56.068	24	21	20	25	29	29	27	31	25
Q15631;E9PGT1;H7C1D4	Translin	TSN	84.6	30.055	30.0193	31.1692	30.2187	30.0756	29.8606	30.8022	30.3613	30.2358	31.0333	30.6576	30.704	29.9781	30.1122	30.7183	30.9277	30.4484	30.2061	30.6845	32.8202	30.9605	30.6285	30.5908	30.4124	31.1507	31.5529	30.8758	31.0684	30.7262	30.1492		0	367550000000	1273	25	84.6	26.183	8	10	8	12	14	12	10	13	13
Q9BZK7	F-box-like/WD repeat-containing protein TBL1XR1	TBL1XR1	84.6	29.83	29.9671	29.3622	29.7155	29.7684	29.9502	29.5142	29.3952	30.5435	29.1347	29.5245	29.4969	29.5274	30.963	29.5586	30.1582	29.1067	30.7737	30.4629	30.3533	32.5179	29.7509	29.6994	30.4003	30.8701	31.8194	29.8383	29.1707	29.1394	29.3652		0	267380000000	1653	32	84.6	55.594	14	15	15	16	19	16	16	18	20
P43487	Ran-specific GTPase-activating protein	RANBP1	84.6	31.8223	31.1996	30.6031	31.9158	32.1181	32.7146	31.3178	31.597	31.2097	31.8435	31.7535	31.7723	31.8004	31.1708	31.8392	31.2341	30.8163	31.4045	31.4928	31.3951	30.5032	31.3435	31.2587	31.0474	31.9903	31.7764	31.496	31.8508	31.4912	32.0671		0	638770000000	1643	23	85.6	23.31	10	13	12	15	13	13	10	11	10
Q9UKX7	Nuclear pore complex protein Nup50	NUP50	84.6	30.5739	29.6419	29.3798	30.6488	30.3605	30.8162	28.9267	30.3114	30.3758	30.6478	30.433	30.2452	30.0296	28.9774	29.7169	29.0544	29.2909	29.3029	30.8675	30.3883	28.5031	29.0077	30.465	29.2955	30.305	29.5272	29.8176	29.6489	29.6721	29.8013		0	190790000000	1602	43	84.6	50.144	24	21	21	20	19	19	16	17	18
Q93077	Histone H2A type 1-C	HIST1H2AC	84.6	35.0274	33.8881	34.2766	35.038	34.8177	35.1906	35.113	34.7719	34.9169	33.6245	33.755	34.0006	34.9162	35.5718	35.3219	35.0287	34.224	35.4431	35.2481	34.6827	35.3325	35.3353	35.1672	34.349	35.0077	34.9808	33.6134	33.9717	33.1126	34.4232		0	6353800000000	4787	22	84.6	14.105	9	9	8	7	7	7	8	9	9
P42771;J3QRG6;K7ES20;K7ENC6	Cyclin-dependent kinase inhibitor 2A, isoforms 1/2/3	CDKN2A	84.6	27.6751	28.8767	NaN	24.5508	23.5495	27.0902	29.8189	21.2423	22.5912	20.9685	NaN	31.2227	30.3808	21.7062	20.5565	29.7564	23.006	30.1807	20.1767	29.4425	23.5466	27.03	21.5483	21.3715	21.2036	31.2127	20.7255	22.1769	22.1215	20.933		0	79673000000	378	12	84.6	16.532	4	5	5	11	9	10	0	1	0
Q7Z6I8	UPF0461 protein C5orf24	C5orf24	84.6	24.054	23.6073	25.3639	25.9698	25.5184	25.8418	25.6566	24.5103	24.8414	24.6845	25.2923	25.3968	24.3984	25.2685	23.8422	22.9461	23.7679	NaN	24.0198	25.0973	24.458	24.0501	24.3284	24.8597	25.8117	22.8156	25.3329	25.1094	24.2622	26.7989		0	6167600000	75	12	84.6	20.132	2	1	2	4	4	3	2	1	2
P14550;Q5T621	Alcohol dehydrogenase [NADP(+)]	AKR1A1	84.6	31.5631	31.5599	30.9169	29.2803	30.0322	30.1647	30.2229	30.8478	31.0849	31.4886	31.6918	30.6205	30.5516	30.7035	29.0433	32.5973	31.0372	32.0579	30.8979	32.6497	30.6018	31.2139	30.0456	30.021	31.8079	28.7644	30.9306	30.9585	29.7889	29.6483		0	481830000000	1947	27	84.6	36.573	16	16	15	16	16	17	15	15	17
Q15404	Ras suppressor protein 1	RSU1	84.5	29.3142	29.1394	30.738	31.3572	30.9931	29.7439	29.4516	30.8445	30.2885	30.0513	29.9007	30.7493	30.9143	29.5087	29.27	30.3538	29.6786	27.896	29.8709	29.9457	29.9144	29.6944	29.368	29.7106	30.3002	29.3581	30.9083	30.7067	31.93	31.4192		0	271700000000	1495	23	84.5	31.54	12	13	12	14	11	15	12	14	14
P54136	Arginine--tRNA ligase, cytoplasmic	RARS	84.5	32.0803	32.4747	32.2669	31.9807	32.2434	32.0106	32.2692	31.9658	32.3796	32.3128	32.3742	32.3406	32.2657	32.3308	33.0759	32.3326	32.4372	32.5497	32.492	32.8111	32.285	33.2559	32.0546	31.8615	32.0827	32.4312	32.1944	32.0321	32.1681	32.4137		0	1078900000000	4854	77	84.5	75.378	39	32	36	44	41	40	41	46	44
Q8IVD9	NudC domain-containing protein 3	NUDCD3	84.5	26.6777	26.915	28.1746	26.7154	27.3443	28.3483	27.4752	29.2243	28.0415	27.876	28.1241	28.4342	28.9843	28.3231	27.5936	26.6524	29.1271	27.371	29.6887	29.0678	28.1463	26.8888	28.7516	28.6286	27.3242	27.9021	27.6921	28.3364	29.3293	28.2433		0	66585000000	597	33	84.5	40.822	9	2	8	11	11	9	12	14	12
P50579;B4DUX5;F8VRR3;G3V1U3	Methionine aminopeptidase 2;Methionine aminopeptidase	METAP2	84.5	29.2586	29.5323	29.872	30.5738	30.0181	29.3454	29.6279	28.9652	29.8631	29.6328	29.6364	29.5302	29.5054	30.1089	29.4398	28.7648	29.4752	28.6253	30.0014	28.7076	28.9997	28.0511	30.5087	29.9993	29.0863	28.5627	30.1642	30.2834	29.6442	29.6213		0	166570000000	1506	39	84.5	52.891	14	16	18	24	22	21	19	21	19
P17174	Aspartate aminotransferase, cytoplasmic	GOT1	84.5	31.6832	31.9551	30.8378	31.5849	32.0286	31.3349	32.4974	30.5459	30.8179	31.1216	31.359	31.3131	31.3473	31.7085	32.794	31.4173	31.4164	31.3793	32.3203	32.3909	30.3609	32.6723	31.3823	31.533	29.8843	32.5721	31.4659	31.5829	30.9732	30.8204		0	696050000000	2532	32	84.5	46.247	19	20	23	20	22	23	23	21	24
Q7L2H7;J3KNJ2	Eukaryotic translation initiation factor 3 subunit M	EIF3M	84.5	29.8272	31.3312	31.1701	30.8539	30.6487	29.4274	30.6893	30.9377	31.2276	31.1226	31.2842	31.3288	31.2156	30.3832	31.2465	30.6618	31.1809	31.1333	31.256	30.9458	30.5071	31.0824	30.5816	29.8283	30.9052	30.8335	31.267	31.204	31.0143	30.9587		0	408890000000	2204	31	84.5	42.502	13	15	14	18	19	20	21	19	22
Q8WUH6	UPF0444 transmembrane protein C12orf23	C12orf23	84.5	27.8012	27.3861	27.5995	27.9384	28.1374	27.4477	28.7924	28.4335	28.7108	27.9781	28.2102	29.0344	29.327	29.9376	27.8793	28.7191	28.077	27.1896	27.8947	28.649	28.5791	28.3839	26.7722	28.0967	29.4275	27.7655	28.7355	28.3383	28.8122	28.4715		0	69503000000	590	7	84.5	11.748	2	3	4	6	4	4	5	5	5
Q00169;F5GWE5;I3L4H1	Phosphatidylinositol transfer protein alpha isoform	PITPNA	84.4	28.6582	28.0802	28.3776	27.7341	28.9775	27.5301	27.7232	28.2457	27.9961	27.5709	26.8281	28.4705	28.5167	28.0337	28.268	29.3799	27.4329	29.0025	28.8798	27.8481	28.7464	29.1021	26.3289	26.4972	28.3965	28.4242	28.5974	29.1782	28.4649	28.7628		0	85450000000	687	30	87.8	31.806	10	6	8	8	7	10	10	14	12
O60925;E5RGS4	Prefoldin subunit 1	PFDN1	84.4	29.5137	29.6139	28.7509	29.3041	29.2454	29.8243	29.7798	28.9958	30.1564	28.5512	29.1006	28.7772	29.4249	29.9719	30.0338	29.3401	29.6884	29.5143	29.489	29.9906	29.4906	29.9564	30.4925	30.1005	29.5368	29.4035	29.4443	28.8733	29.8591	30.3439		0	156400000000	633	15	84.4	14.21	9	7	7	7	5	7	7	8	7
Q9NPE3	H/ACA ribonucleoprotein complex subunit 3	NOP10	84.4	28.1682	27.3712	27.66	28.4956	28.3054	27.4344	27.7862	27.3361	27.5623	28.5803	27.6787	27.669	27.7544	27.4751	28.3198	27.7996	28.083	27.9195	28.6705	28.4812	26.9192	27.9833	28.5709	28.1081	27.5849	27.8309	28.2747	28.2785	27.8715	28.5366		0	57098000000	306	7	84.4	7.7059	2	2	2	4	3	4	4	4	5
P51161	Gastrotropin	FABP6	84.4	24.1206	NaN	NaN	NaN	NaN	NaN	27.7821	NaN	22.4965	28.1203	28.1053	NaN	NaN	23.524	23.8202	NaN	NaN	21.4854	22.9567	28.585	20.9653	24.8927	22.6371	NaN	22.9679	NaN	NaN	NaN	NaN	NaN		0	9018200000	59	9	84.4	14.371	0	3	1	1	0	0	2	0	0
P08133;E7EMC6	Annexin A6;Annexin	ANXA6	84.4	25.9231	24.5066	33.7817	32.3499	32.1152	31.0905	30.8348	33.4606	33.6621	32.6867	32.3684	33.5528	33.6053	30.4862	31.0595	33.4774	31.6396	28.9953	32.2578	31.727	30.5056	33.0495	29.8483	29.4887	31.8622	30.2392	32.529	32.7384	30.8824	26.3969		0	1123200000000	3938	77	84.4	75.872	6	5	6	6	9	7	54	53	53
P51148;K7ERI8;K7ENY4	Ras-related protein Rab-5C	RAB5C	84.3	31.3857	31.0376	31.282	30.942	31.0087	30.3004	30.5626	31.4693	30.9074	31.7288	31.7589	31.3236	30.8105	30.8508	31.0223	30.5506	30.4339	29.7043	30.8959	32.0432	30.2419	30.464	31.2555	31.1427	31.7142	31.099	30.8526	31.4102	30.8028	30.0272		0	434810000000	1414	18	84.3	23.482	10	9	9	9	10	10	10	12	11
O00567	Nucleolar protein 56	NOP56	84.3	31.6333	31.357	32.1435	32.6366	32.1118	32.1132	31.5523	31.1704	32.3011	31.5901	31.6276	31.9306	31.9045	32.0239	32.1452	31.836	31.5312	32.3364	32.2912	32.0488	31.5834	32.0441	32.5669	31.3947	31.5793	31.6244	32.1525	32.0628	31.8458	32.1925		0	925790000000	3896	56	84.3	66.049	30	27	27	30	33	31	32	35	37
O75608;E5RGR0;A0A087X1K9;B4DP64	Acyl-protein thioesterase 1	LYPLA1	84.3	28.8382	29.4798	31.1721	29.5777	29.8096	28.8281	29.3003	28.9011	30.4962	29.7006	29.6562	28.7916	28.3035	28.4637	29.5422	30.4654	30.5136	30.1305	29.7312	29.7597	29.2912	29.5037	28.4825	28.9387	29.601	29.3753	28.5329	28.7343	30.4262	29.9495		0	205840000000	582	13	84.3	24.669	6	2	5	5	8	6	7	9	9
P50402;Q5HY57	Emerin	EMD	84.3	30.9686	30.2336	29.701	30.1628	30.4589	30.1715	29.5684	30.2102	29.5039	29.9745	30.1442	30.3435	30.1034	31.0008	29.7602	29.9964	30.0124	29.4895	30.2474	29.9156	29.7188	30.6133	30.1135	30.3016	29.814	29.839	30.5079	30.748	30.8159	30.3382		0	237570000000	1365	27	84.3	28.994	21	13	15	18	15	17	15	14	14
Q99828	Calcium and integrin-binding protein 1	CIB1	84.3	25.9611	24.1106	NaN	NaN	NaN	26.0193	NaN	24.8122	23.202	25.3776	24.75	22.4594	NaN	23.3819	25.5552	NaN	25.742	27.58	27.3418	24.768	27.4597	22.7134	23.9908	26.8343	25.1662	24.3502	NaN	NaN	22.9784	22.7486		0	9699900000	119	12	84.3	21.703	1	1	1	2	3	1	0	0	0
Q99832	T-complex protein 1 subunit eta	CCT7	84.3	32.4483	32.3929	32.9108	33.1437	33.1772	32.2712	32.5762	33.3115	33.5631	33.273	33.3586	33.2389	33.1751	32.7556	32.4945	32.6882	33.3621	32.8543	32.7221	33.6311	32.1275	33.0451	33.3991	32.8537	32.8074	32.9409	33.3839	33.091	32.688	33.6241		0	1806400000000	5972	58	84.3	59.366	31	33	28	36	37	37	37	38	40
P05386	60S acidic ribosomal protein P1	RPLP1	84.2	29.4808	31.0907	31.22	31.1165	31.7769	31.4739	31.9883	31.6895	32.2087	32.0265	31.6171	31.2392	32.1459	31.8346	32.0416	31.0355	32.164	32.3175	32.4225	32.3833	31.7959	32.1231	30.7783	32.2093	31.8974	31.2887	31.457	32.5284	31.1585	31.4579		0	717100000000	1047	5	99.1	11.514	3	3	3	3	3	3	3	3	3
Q9Y316	Protein MEMO1	MEMO1	84.2	29.2472	29.7828	29.1428	29.3372	28.8881	27.9744	29.5402	29.4515	29.6831	28.864	28.9477	29.7144	29.4739	29.3136	29.0371	30.5919	30.2481	29.1173	30.2505	29.3917	29.286	27.9766	30.1044	28.8488	29.8675	30.2955	29.9671	29.976	30.1262	29.398		0	168420000000	761	22	84.2	33.733	8	7	8	10	14	10	9	15	12
Q8WZA0;K7ES95	Protein LZIC	LZIC	84.2	27.8812	28.1599	28.9534	27.7818	27.8043	26.8393	28.8901	27.6409	28.0163	27.6771	27.9233	28.1151	28.5508	28.3681	28.0902	28.9445	27.2812	28.5938	28.2384	29.3766	28.7721	27.8294	27.5749	28.2562	29.0749	29.2525	28.0707	28.4445	28.3062	28.4468		0	68904000000	575	17	84.2	21.494	4	5	7	7	9	7	8	10	6
Q9NX08	COMM domain-containing protein 8	COMMD8	84.2	26.4407	27.2287	26.6759	25.8768	26.9483	25.9845	27.3696	27.2339	26.9465	26.949	26.5363	27.272	27.1161	27.0232	26.9752	26.3477	27.7156	26.8787	27.6133	26.9933	27.3189	27.0691	25.6741	26.344	27.2185	27.5523	27.77	26.6869	26.5091	27.2792		0	28376000000	249	13	84.2	21.09	2	2	4	5	5	5	2	4	3
P00352	Retinal dehydrogenase 1	ALDH1A1	84.2	27.8528	25.5629	25.0263	20.3647	32.7541	21.2072	24.8607	20.5746	21.5254	27.8614	30.5855	23.4196	21.0725	23.516	28.3772	23.7504	22.9876	26.5444	31.4272	31.5613	22.6861	26.9678	21.4628	21.871	26.2804	25.9032	35.1478	35.2317	22.9456	23.6298		0	542400000000	1458	40	86	54.861	13	10	10	14	4	7	9	3	7
Q9BRG1;K7ENE3;K7EKV4	Vacuolar protein-sorting-associated protein 25	VPS25	84.1	27.2889	26.5062	28.4165	27.8234	27.4718	25.6163	27.2843	26.9039	27.4251	27.5048	27.7955	26.7725	26.6623	27.7851	27.6968	27.9431	26.8488	27.6446	26.5057	26.7344	26.8798	26.4806	26.7586	26.7083	27.4439	27.8926	27.8196	27.3089	26.9827	26.8307		0	38355000000	403	17	84.1	20.747	6	4	4	7	8	5	9	11	9
O43809;H3BND3	Cleavage and polyadenylation specificity factor subunit 5	NUDT21	84.1	30.1136	30.4324	30.3352	30.6984	30.2358	30.8758	30.153	29.6678	30.2681	30.0911	30.1392	30.0711	30.0124	30.9371	30.673	30.2119	30.0156	30.4892	30.4353	29.4771	30.1946	30.3192	29.432	30.5573	29.9615	30.7714	30.4979	30.6274	30.1998	30.9323		0	276210000000	1026	22	84.1	26.227	8	8	9	9	12	11	10	11	10
O95182;M0R0N0	NADH dehydrogenase [ubiquinone] 1 alpha subcomplex subunit 7	NDUFA7	84.1	26.9984	25.4626	26.9765	27.2222	26.9347	29.6834	27.339	27.7613	27.3189	26.6847	26.464	27.4021	26.7898	27.1745	26.7524	26.0843	26.9183	27.6678	28.2283	26.4648	26.4718	26.676	27.9605	27.581	27.6144	25.9912	27.3615	26.8448	26.8383	27.6961		0	37625000000	294	17	84.1	12.551	4	6	4	4	4	1	4	6	4
P48163	NADP-dependent malic enzyme	ME1	84.1	29.6079	31.9876	31.7411	28.7389	29.6945	28.2512	27.0319	29.9316	29.3122	23.5585	24.4371	29.3477	29.7301	28.9023	28.8333	28.9862	30.5742	29.6787	29.7958	30.846	28.4515	21.3521	28.7236	29.4693	30.1967	28.6215	24.5491	23.4448	23.4677	23.5577		0	174220000000	1005	39	84.1	64.149	14	11	11	23	31	30	23	24	23
O00410;H0Y8C6	Importin-5	IPO5	84.1	31.4067	32.1118	33.6735	32.3964	32.0168	31.5493	32.4099	33.2273	33.1631	33.1594	33.105	33.4024	33.8447	32.8154	32.6739	31.958	33.1066	31.9285	32.3114	32.4077	32.9187	33.4282	32.3782	31.7787	32.5029	32.1065	32.5412	31.8379	32.72	32.5871		0	1455000000000	6328	77	84.1	123.63	34	32	32	45	50	50	51	57	57
Q16836	Hydroxyacyl-coenzyme A dehydrogenase, mitochondrial	HADH	84.1	29.0595	31.231	30.5694	30.3012	29.484	28.5159	29.9535	29.7579	29.0034	30.9494	30.5876	30.2202	29.6566	29.4615	30.1235	30.7052	31.3554	29.8434	31.323	29.8153	31.203	30.31	29.2419	28.732	30.0343	31.0641	30.4858	30.7374	30.1428	28.8715		0	351590000000	1581	26	84.1	34.293	13	11	13	11	13	14	13	12	12
P52943;H0YFA4	Cysteine-rich protein 2	CRIP2	84.1	29.6293	31.2641	30.5196	27.7045	30.7891	30.5782	33.0196	31.3989	30.0289	22.9642	23.1266	30.2107	30.408	31.132	31.1665	32.8152	31.0887	33.2633	31.1742	26.1897	32.5391	32.135	31.2205	31.1069	32.6679	31.4064	29.5176	29.2674	29.3285	30.6377		0	528610000000	1511	20	84.1	22.492	7	9	8	11	14	12	11	11	11
O15511;B1ALC0	Actin-related protein 2/3 complex subunit 5	ARPC5	84.1	30.3333	30.5438	30.911	30.1039	30.8218	30.6171	30.1915	30.6622	30.4821	30.4496	30.4181	30.758	31.1942	29.3383	29.8344	31.1844	29.7868	30.0927	30.6406	29.3851	29.94	29.7403	29.9011	29.9376	30.8631	29.9542	29.9573	29.9344	30.6687	29.8718		0	313790000000	950	18	84.1	16.32	11	10	11	10	11	9	10	10	11
Q96DI7	U5 small nuclear ribonucleoprotein 40 kDa protein	SNRNP40	84	30.1504	29.7369	29.9478	30.7201	30.2648	30.3527	29.7751	29.5583	30.162	29.9671	30.223	30.0513	30.0278	29.9833	29.9017	29.8389	29.3006	29.6695	30.4515	29.736	29.5252	29.8879	29.9457	29.6946	30.1261	30.2351	30.1609	30.0262	29.9777	30.4244		0	217180000000	1341	30	84	39.31	14	13	16	16	17	16	15	18	15
Q9NP72;A0A087X163;H0Y6T8;Q5W0J0	Ras-related protein Rab-18	RAB18	84	28.7404	29.4352	29.9386	29.3771	29.7111	30.5779	29.0592	29.3095	28.8251	29.7535	29.7382	29.2341	29.8389	28.3615	29.4703	29.7053	29.9338	29.3775	28.6028	28.895	29.8354	29.9294	30.2172	29.4602	29.1741	29.9101	29.0887	30.3437	29.1165	29.1473		0	165700000000	1059	21	84	22.977	8	5	8	11	11	8	12	14	15
Q6P996;H3BND4;Q86XE2	Pyridoxal-dependent decarboxylase domain-containing protein 1	PDXDC1	84	30.2693	29.5209	29.0565	28.4673	29.4553	30.6885	30.2752	29.7667	29.0019	30.4144	30.5285	29.8624	30.7135	29.6945	30.4961	30.3064	29.9359	29.8957	30.9137	30.6113	31.3017	30.2943	30.5005	30.7241	30.7192	29.9081	29.5031	29.5083	27.2114	28.3957		0	224960000000	1603	56	84	86.706	19	16	23	18	18	19	16	21	24
Q9H840	Gem-associated protein 7	GEMIN7	84	25.2236	25.6615	25.406	NaN	25.1335	23.297	24.9676	25.2507	25.436	25.0253	25.4711	26.1608	26.0264	24.8791	25.6054	25.0011	25.4768	24.8775	25.7591	26.1119	25.2855	23.8986	26.7691	25.2367	25.5088	24.7324	25.8733	26.4547	25.925	25.9645		0	8747300000	110	6	84	14.536	1	1	2	2	2	2	2	2	2
Q14315	Filamin-C	FLNC	84	32.0413	31.2974	34.329	29.765	30.3472	32.7187	34.0224	35.3218	35.4836	33.9705	33.55	35.0714	36.4223	33.126	31.2316	35.3901	35.8609	31.6765	31.1854	30.7122	32.2302	31.8609	32.3916	30.7591	31.3153	34.8211	29.8451	29.7715	32.5251	32.2981		0	3024900000000	9118	238	86.2	291.02	26	23	21	19	19	21	131	139	132
Q13501;E7EMC7	Sequestosome-1	SQSTM1	83.9	31.3742	30.9467	32.0246	30.4082	29.5194	32.5281	29.0159	29.5269	30.3413	31.3869	31.4932	29.1858	30.702	30.0444	30.6932	29.5633	31.5701	29.891	30.8316	29.8466	31.7521	29.8794	31.3813	29.0341	30.5639	31.6438	28.2501	29.4707	29.4311	29.3689		0	394200000000	2037	30	83.9	47.687	18	15	16	16	16	20	22	22	20
Q9H299;A0A087WV23;Q5T123	SH3 domain-binding glutamic acid-rich-like protein 3	SH3BGRL3	83.9	30.9202	30.4913	31.9472	29.3754	30.8714	30.3147	31.0341	30.4944	30.7893	30.6542	30.9643	30.6707	31.2241	30.2697	29.3953	32.1198	31.5913	29.4157	29.198	30.299	30.9098	31.1237	28.7277	30.5344	30.6761	30.9411	29.6045	29.4271	31.2507	31.0758		0	407170000000	553	8	83.9	10.438	4	4	4	6	5	5	6	8	8
Q16401	26S proteasome non-ATPase regulatory subunit 5	PSMD5	83.9	31.0306	31.1873	30.2333	30.4735	30.8159	30.6575	29.14	30.7197	31.0104	30.6027	30.4714	30.5534	30.6714	30.7227	29.8766	31.0383	28.925	30.5192	30.4498	29.3499	30.9158	29.3731	31.7995	30.7886	30.9931	30.0162	30.19	30.4713	30.0989	30.2145		0	310230000000	1767	38	83.9	56.195	18	20	19	21	20	22	17	20	16
Q96GX9;S4R3D6	Methylthioribulose-1-phosphate dehydratase	APIP	83.9	28.5717	28.3433	28.7222	26.5517	28.1835	27.5186	25.8257	28.2998	27.3351	27.9273	28.7438	28.4853	28.5772	28.4165	27.9202	28.77	27.7326	27.3856	28.3881	28.859	27.5727	27.9044	28.464	28.3652	29.4955	24.1822	26.2619	24.8874	26.9071	28.1455		0	60196000000	523	22	83.9	27.125	8	10	10	8	10	7	11	13	11
P48739	Phosphatidylinositol transfer protein beta isoform	PITPNB	83.8	29.8443	29.7942	30.0299	29.211	29.8086	30.6735	29.9488	29.2236	29.8662	29.8583	29.7026	30.4591	30.2366	29.1546	29.9017	30.3028	29.8431	30.5805	30.9191	30.0794	29.4568	29.7484	30.4882	29.3508	30.194	28.8139	30.2334	30.2673	29.7312	29.9915		0	220050000000	1254	34	83.8	31.54	13	9	10	13	14	14	18	19	16
Q56VL3	OCIA domain-containing protein 2	OCIAD2	83.8	28.8082	28.5536	29.1123	22.1611	22.5376	30.0453	27.182	30.3049	30.0002	29.3155	28.8857	28.8106	25.3775	28.6571	28.69	27.0787	30.3538	30.3982	28.3146	28.0879	28.5091	22.8829	29.946	29.0866	29.8887	27.6151	26.7782	23.4413	29.7851	29.2675		0	124310000000	668	17	83.8	16.953	6	8	7	6	9	7	7	7	8
P20591;F8W8T1	Interferon-induced GTP-binding protein Mx1;Interferon-induced GTP-binding protein Mx1, N-terminally processed	MX1	83.8	20.6679	24.5337	23.8651	21.8788	21.5297	23.7253	28.4505	24.7774	20.8153	19.7429	20.2869	23.536	19.353	21.0596	30.3023	34.1935	29.7327	23.0772	30.8801	20.1005	29.5088	23.9202	21.6662	32.5684	20.8423	19.9923	18.8503	23.1748	21.7206	20.6601		0	329100000000	972	53	84.9	75.519	4	2	4	7	5	5	7	6	6
P30084	Enoyl-CoA hydratase, mitochondrial	ECHS1	83.8	30.678	31.0572	31.7112	31.6484	32.0609	32.5559	31.769	31.2918	31.1528	31.3517	31.0834	31.2977	31.0716	31.4024	32.3847	31.8552	31.5368	32.6252	32.2668	31.9057	31.3157	33.0901	31.0758	30.3824	32.3121	32.0541	31.6262	31.6954	30.9446	30.811		0	780900000000	2219	26	83.8	31.387	11	13	15	13	12	12	13	14	15
Q9UMY4;A0A087X0R6	Sorting nexin-12	SNX12	83.7	29.7314	29.1379	29.2288	28.1392	28.8862	29.0461	29.5276	29.1554	29.3609	28.4629	28.9681	29.6014	29.4728	29.9978	28.9477	29.4738	28.5499	28.972	28.8329	28.9434	29.4996	29.2548	29.6347	29.5946	28.7722	28.6951	29.2769	30.0347	30.2288	29.6674		0	133900000000	762	20	83.7	19.73	10	9	10	10	12	11	8	8	9
P06748	Nucleophosmin	NPM1	83.7	33.7818	34.0363	35.0473	34.7039	34.8118	34.7332	34.5608	34.3276	34.7913	34.1463	34.1028	34.2672	34.1795	34.9099	35.1976	34.5956	34.5112	34.9312	34.3785	34.8948	34.4312	35.1553	34.6178	34.4253	34.252	34.5556	34.1715	34.4594	34.3201	34.9499		0	5832900000000	7923	40	83.7	32.575	17	16	18	20	20	19	16	19	15
O14950	Myosin regulatory light chain 12B	MYL12B	83.7	32.0619	32.0959	32.0799	31.1615	31.4855	30.3122	32.2771	32.3289	30.6361	32.1251	31.8403	32.9886	32.5581	31.7555	31.2366	32.9629	32.5247	31.4113	31.4415	31.475	31.6277	31.0406	30.4133	29.9981	32.0695	32.5695	31.0483	31.274	31.2725	30.2254		0	851830000000	2693	19	83.7	19.779	13	12	12	15	16	17	15	15	15
Q14764	Major vault protein	MVP	83.7	31.3379	31.4883	31.4837	26.4141	30.4601	32.8021	26.6827	33.2934	31.8093	33.5353	32.9619	31.9122	32.6071	31.2027	29.0027	31.8821	31.8207	27.9347	32.9762	32.2843	32.1992	30.9853	30.7499	30.7011	33.6174	32.1379	27.617	30.1987	32.4197	31.631		0	1005800000000	4045	84	83.7	99.326	32	32	30	40	40	41	40	42	38
Q93052;A0A087WZF1;C9JUT4	Lipoma-preferred partner	LPP	83.7	29.4212	29.4197	29.0785	29.2619	29.3786	24.2432	30.6125	31.2775	29.4658	30.1762	30.4344	30.1025	30.1209	30.2605	29.4111	30.7983	30.6775	30.3878	30.7605	31.0367	30.8357	29.5921	29.8302	28.6458	30.8958	31.4352	29.3417	29.3667	30.4373	29.6006		0	255900000000	2074	46	83.7	65.746	11	16	16	22	19	19	17	20	20
Q9NZL4	Hsp70-binding protein 1	HSPBP1	83.7	28.5356	29.0002	29.0994	28.4746	28.8516	28.6829	28.9733	29.3601	29.0074	29.7697	29.3118	29.5839	29.1078	29.1057	30.0608	28.9223	29.1013	29.1514	30.0845	29.5201	29.7579	28.2678	29.3138	29.4591	29.2323	30.2032	29.0568	28.3274	28.4505	27.9512		0	127020000000	1050	22	83.7	39.474	12	8	9	11	10	11	11	15	15
P17844;J3KTA4	Probable ATP-dependent RNA helicase DDX5	DDX5	83.7	32.8126	32.7054	33.0773	33.8543	33.4735	33.4492	33.0941	32.7771	33.5159	33.3464	33.3873	33.138	33.0548	32.9725	33.0782	32.6094	32.6562	33.8286	33.3427	32.8968	33.0311	32.3865	33.7909	33.349	32.9266	32.9646	33.3746	33.3258	33.1578	33.3118		0	1889600000000	5107	74	83.7	69.147	38	38	36	41	42	40	46	43	46
P14854	Cytochrome c oxidase subunit 6B1	COX6B1	83.7	28.7172	28.9252	27.1891	29.2794	28.8339	29.4307	28.9747	28.6841	28.0907	28.3671	28.7349	28.1953	28.1766	28.7764	29.4977	29.8685	29.2987	29.7186	29.5839	28.1313	28.287	29.4178	27.907	28.5908	28.1498	29.5174	29.4096	27.7174	28.3505	28.0689		0	112200000000	693	10	83.7	10.192	6	5	5	9	7	8	7	8	5
P54819;F8W1A4;F8VY04;F8VZG5	Adenylate kinase 2, mitochondrial;Adenylate kinase 2, mitochondrial, N-terminally processed	AK2	83.7	30.8415	31.1877	30.9187	31.0347	30.9172	30.9155	31.5186	30.7329	30.2623	30.7677	30.7661	31.4045	30.0303	31.9354	31.6165	32.2323	31.2462	31.5745	31.8364	31.8593	31.6863	32.1356	30.8396	31.5973	30.8461	31.7034	31.0087	31.2853	32.0577	31.2327		0	611350000000	2348	31	83.7	26.477	17	15	17	17	19	19	16	19	21
Q9P0U1;A0A087WZY2;A6NIV2	Mitochondrial import receptor subunit TOM7 homolog	TOMM7	83.6	23.7957	26.1197	26.3434	26.6417	26.8038	23.776	26.4702	24.8529	25.0168	26.3194	26.4198	24.745	26.4826	25.1598	26.2002	27.2927	26.6728	24.9776	26.3068	26.579	25.2868	25.4057	25.5511	25.3697	26.2156	26.9874	28.1657	27.4821	26.8653	23.8171		0	17712000000	192	5	83.6	6.2484	3	1	3	4	3	3	2	2	3
Q9Y446	Plakophilin-3	PKP3	83.6	31.3562	30.5761	24.9044	24.2147	22.5546	30.4942	24.1197	26.4949	24.7411	29.139	29.1476	24.1979	22.5975	28.1684	29.5067	23.5805	30.7252	30.7359	30.1533	30.7887	30.5503	24.2174	30.7911	30.8408	30.5479	29.7351	23.0787	23.4492	23.1579	23.3716		0	190270000000	1282	62	83.6	87.081	32	29	33	31	33	31	13	11	11
Q7RTV0	PHD finger-like domain-containing protein 5A	PHF5A	83.6	27.5537	28.1188	29.0575	29.2317	28.7474	30.0817	29.276	27.4792	29.0732	28.1063	28.2045	28.4056	28.8696	29.1216	29.0191	28.3255	28.4773	28.7378	28.0731	28.0807	29.0299	29.0614	28.9779	28.5101	28.3884	28.6774	28.7789	28.2444	28.53	28.6753		0	90742000000	458	13	83.6	12.405	6	3	5	7	10	9	5	7	7
P43304	Glycerol-3-phosphate dehydrogenase, mitochondrial	GPD2	83.6	30.7674	31.5613	31.0727	24.9202	31.346	31.1171	33.0482	30.2606	29.8632	30.8556	30.9654	30.5083	30.6738	30.7847	31.4136	32.1091	31.1425	31.2007	32.3751	30.7131	31.9812	30.976	30.0556	30.9603	30.1046	31.8693	30.4036	31.1521	31.4336	29.9425		0	698120000000	3404	74	83.6	80.852	30	28	35	40	40	37	30	39	32
Q96CP2;I3L1Y9;I3L4I0	FLYWCH family member 2	FLYWCH2	83.6	28.0356	26.7046	25.423	27.0714	28.4601	26.8826	28.6183	27.3757	26.3621	26.4644	26.9586	27.0803	27.1656	27.6823	27.1253	27.0635	25.3194	26.3123	27.5738	27.3922	28.1075	27.678	27.557	27.664	28.6465	26.6458	27.4371	27.5475	27.002	27.0182		0	33407000000	346	10	83.6	14.563	5	4	7	5	5	4	4	5	3
Q9Y490	Talin-1	TLN1	83.5	34.0741	33.655	34.5235	33.0496	33.0192	34.2176	34.1421	34.983	34.5802	34.5712	34.4866	35.2587	35.6093	34.7725	33.837	35.2758	34.2174	34.4132	34.5331	33.8839	33.3229	35.3332	34.4765	34.9234	35.6581	33.2625	33.9123	34.0143	34.3302	33.2788		0	4903200000000	17469	219	83.5	269.76	123	110	123	132	129	131	141	146	135
Q96KB5	Lymphokine-activated killer T-cell-originated protein kinase	PBK	83.5	28.5159	28.6471	29.062	28.7151	29.8136	27.8131	28.4883	29.7362	29.7385	29.9911	30.222	29.5922	30.114	28.0218	29.9916	27.909	28.819	28.8198	27.1877	28.0521	28.7994	28.2524	29.9304	30.5974	28.8939	29.2937	29.4546	30.2703	30.5133	30.8769		0	142040000000	936	27	83.5	36.085	11	9	13	12	13	13	13	11	15
P25205;J3KQ69	DNA replication licensing factor MCM3	MCM3	83.5	32.4198	32.7099	31.6472	32.6628	32.2781	32.3217	31.4352	31.3879	31.8547	32.1091	32.1994	32.2274	31.739	30.9583	32.1623	31.2264	31.4018	31.2893	32.1783	30.4406	31.4138	30.6424	31.4702	31.6576	31.3154	32.1359	32.6631	32.4857	32.4114	32.4184		0	806020000000	3968	78	83.5	90.98	46	36	43	55	51	53	45	43	44
P53621	Coatomer subunit alpha;Xenin;Proxenin	COPA	83.5	32.2722	32.4278	32.8769	32.4032	32.5264	32.5779	32.7883	32.7255	32.7967	32.6828	32.5458	33.0956	33.2142	32.9661	32.7989	33.1121	33.0731	32.7084	32.7611	32.9349	32.7264	33.4781	32.2919	32.3116	32.7382	32.7804	32.6061	32.6222	32.9399	32.516		0	1463100000000	6312	115	83.5	138.34	49	53	56	65	66	69	69	67	71
Q9Y2T2	AP-3 complex subunit mu-1	AP3M1	83.5	29.2931	29.3117	29.176	29.6746	29.3609	28.735	28.5465	29.8309	29.4988	29.4422	29.3549	29.4384	29.5121	29.3725	28.7873	29.0012	29.9066	28.5545	29.9666	29.7027	29.0677	29.259	28.9962	28.8383	30.0482	28.7276	28.9177	29.2779	29.3167	29.5293		0	129400000000	1214	25	83.5	46.939	15	10	13	17	12	15	15	15	14
P23193	Transcription elongation factor A protein 1	TCEA1	83.4	30.2275	30.4016	32.6941	30.7164	31.0278	30.2745	30.04	30.4869	30.847	30.9902	31.4606	30.3811	30.5469	29.4764	29.9859	30.5308	29.2386	30.3927	29.7975	31.1784	29.5568	29.268	29.2093	30.1455	31.2709	29.8012	30.0728	29.9772	30.7081	30.2675		0	359510000000	1704	35	83.4	33.969	15	16	17	17	17	17	21	21	20
P19623	Spermidine synthase	SRM	83.4	29.5557	29.6284	30.0207	30.554	30.9302	29.0572	30.1627	29.2923	29.7185	30.3913	30.2251	29.9798	30.6359	30.215	29.1089	30.2133	29.573	29.4538	30.0567	30.3275	29.2629	30.2621	29.8874	30.2043	28.8011	29.475	29.901	30.0045	30.4077	30.5587		0	213470000000	1237	22	83.4	33.824	9	9	7	14	12	13	13	11	14
Q9BUL9	Ribonuclease P protein subunit p25	RPP25	83.4	28.1977	24.8364	27.2147	24.8982	26.9639	27.0759	26.6655	26.5422	26.6544	27.1612	27.3731	25.4798	26.7684	24.9712	26.008	26.4324	26.2804	26.7839	27.5289	28.0936	26.6693	26.5296	27.8382	28.2745	27.5921	26.8104	NaN	25.2449	27.4549	28.0763		0	25226000000	148	13	83.4	20.632	4	2	3	1	2	1	5	6	6
P09525;Q6P452	Annexin A4;Annexin	ANXA4	83.4	32.2871	31.5982	29.7506	29.9217	30.4864	29.3339	33.6293	32.4582	30.0795	34.1355	33.8043	30.084	29.9418	30.6439	31.391	32.429	31.4059	29.9355	31.3004	34.6733	31.3679	30.9476	29.9365	29.6772	34.6861	31.7924	30.1133	30.145	30.874	29.5709		0	891150000000	2552	38	83.4	35.882	21	20	22	23	28	26	17	18	18
CON__P08729			83.4	27.9025	31.2429	32.502	24.2392	24.6856	35.7668	35.6279	35.6395	33.8432	31.107	30.6552	33.884	30.6769	34.9213	34.497	25.2175	36.654	35.2003	35.0795	35.1744	36.2062	32.6467	35.879	33.7089	34.372	35.358	23.7741	25.2443	25.3122	25.3977	+	0	5172900000000	7185	60	91	51.417	6	7	5	7	11	11	36	37	35
P26639	Threonine--tRNA ligase, cytoplasmic	TARS	83.3	33.2236	32.9967	33.0721	31.8536	32.2085	32.5127	32.0463	31.8192	33.0827	32.4443	32.4682	32.2642	32.0298	31.9142	33.0143	33.0185	32.8316	32.8976	31.301	31.7293	31.6355	31.5742	32.9476	31.2472	31.617	32.424	32.2072	32.0024	32.9157	32.9528		0	1221100000000	4188	81	83.3	83.434	34	35	35	46	51	53	42	51	47
P52788;H7C2R7	Spermine synthase	SMS	83.3	29.2947	29.8776	29.5804	28.6443	29.1042	28.369	28.8498	30.1266	30.1881	29.2886	29.3617	30.2598	30.3072	30.6993	29.539	29.3791	29.6966	29.4837	29.8069	30.5997	29.6168	29.5204	30.5623	29.6069	30.3274	28.366	28.7243	28.3844	29.9657	30.0802		0	184280000000	969	34	83.3	41.268	10	7	11	15	18	16	16	13	17
Q9P2E9;A0A087WVV2;F8W7S5	Ribosome-binding protein 1	RRBP1	83.3	32.6688	32.1075	31.3404	32.537	32.3766	33.8648	33.349	32.5893	32.4008	32.0531	31.9289	33.056	33.6484	32.7777	32.8332	32.1216	32.9209	32.383	32.7569	33.1094	32.9242	33.0114	32.1496	31.7303	33.2105	32.3396	32.0754	32.7585	32.2736	31.952		0	1344500000000	6689	143	83.8	152.47	58	56	69	62	62	64	59	68	71
Q14980	Nuclear mitotic apparatus protein 1	NUMA1	83.3	33.2001	33.3776	32.3169	32.7675	32.4323	33.6396	32.8817	32.3686	32.2047	32.275	32.5724	32.704	32.4159	33.0745	32.9523	33.1566	31.8642	33.3523	33.2157	31.3166	33.3336	32.6949	33.0823	33.2464	32.3432	32.8501	32.5789	32.2494	32.235	32.6903		0	1611800000000	9710	222	83.3	238.26	99	92	104	120	119	117	99	104	103
Q5TFE4	5-nucleotidase domain-containing protein 1	NT5DC1	83.3	30.3039	30.5872	29.2944	28.901	29.5776	28.2726	29.9943	29.0256	28.8861	30.0683	29.9359	28.9467	28.5904	27.5118	29.9524	30.2098	29.7648	29.489	29.1815	29.9103	28.0124	29.0938	29.1866	29.276	30.4553	29.6212	29.7038	29.7729	28.1997	29.4403		0	146590000000	1175	36	83.3	51.844	12	19	14	19	22	21	17	16	18
Q9HB71	Calcyclin-binding protein	CACYBP	83.3	31.2362	31.5905	32.0277	32.3215	32.6219	31.5709	31.6575	32.4412	32.4135	32.1827	32.1922	32.0211	32.1008	31.2934	32.265	31.5695	33.1727	32.0812	31.7417	32.3203	31.5467	32.4917	32.2566	31.9728	31.9572	31.9154	32.2866	32.2095	32.7407	32.3416		0	952980000000	2878	39	83.3	26.21	19	18	17	21	22	20	20	23	24
P18206;Q5JQ13	Vinculin	VCL	83.2	34.4513	34.3219	34.5013	34.9544	35.2361	33.7099	34.1959	34.8479	34.1144	34.6592	35.0711	34.6218	35.0509	33.8882	34.7896	34.788	34.0666	34.5021	33.7467	34.7929	34.4802	34.4774	32.924	34.1202	35.304	34.5396	33.6484	33.0942	33.758	34.1067		0	5031000000000	11831	126	83.2	123.8	83	71	80	84	86	83	84	81	80
O60437;K7EKI8;K7EQ71	Periplakin	PPL	83.2	33.1402	32.8916	24.8852	24.1446	25.2399	33.569	32.6108	25.6593	26.2871	26.4143	27.8246	26.659	25.9132	32.3664	31.3374	31.8711	32.3061	32.9629	33.2653	31.2605	33.896	25.4951	30.7182	31.992	31.12	31.8361	25.9159	25.6305	26.2966	26.6668		0	824980000000	4756	199	83.2	204.74	108	88	98	104	105	103	21	17	19
Q9C075;CON__Q9C075	Keratin, type I cytoskeletal 23	KRT23	83.2	29.9657	21.7677	21.5124	21.4645	20.2641	22.4242	22.0223	20.396	21.1723	20.9647	20.8411	22.0421	16.9897	22.4257	28.2003	22.1301	25.3801	28.4457	29.8776	NaN	30.934	21.3242	28.8632	22.7445	19.3123	20.7413	19.6042	18.3818	21.6966	21.0803	+	0	42999000000	344	32	87	48.131	13	15	16	3	4	4	3	1	2
P12277;G3V4N7	Creatine kinase B-type	CKB	83.2	32.6802	33.331	29.4035	32.4397	32.0707	31.583	32.1767	29.0963	26.4609	24.1386	22.8907	28.9043	30.4048	27.8831	30.4296	32.6018	25.4844	33.0821	30.0725	31.5386	31.4641	29.1603	22.7011	28.2337	31.4939	29.7997	32.0177	32.287	23.2479	24.9452		0	523860000000	1891	27	83.2	42.644	15	17	17	19	22	21	13	17	16
Q9Y224;G3V4C6	UPF0568 protein C14orf166	C14orf166	83.2	29.862	30.2297	30.0736	29.4106	30.5328	30.3001	30.623	29.7879	30.6899	30.2276	30.4145	30.7099	30.3947	30.6133	30.2156	30.2179	30.0635	31.0201	30.7922	30.2283	30.2139	30.678	29.8989	30.3424	30.588	30.4934	30.5074	30.578	30.4702	30.6634		0	303710000000	1698	26	83.2	28.068	12	11	10	12	15	16	15	15	15
P06132;H0Y5R6	Uroporphyrinogen decarboxylase	UROD	83.1	28.4547	29.3781	29.5589	28.985	29.9885	29.4864	29.641	29.5714	29.8742	29.2134	29.2758	29.696	30.1519	29.7951	28.9546	30.7679	30.3403	29.2526	29.6448	28.7344	29.2829	29.5253	28.698	28.4914	29.9261	29.1087	29.0922	29.3249	29.4175	30.6012		0	151010000000	1097	23	83.1	40.786	9	4	5	12	16	14	11	15	15
Q04837;E7EUY5;C9K0U8	Single-stranded DNA-binding protein, mitochondrial	SSBP1	83.1	30.287	30.7956	30.7214	30.9519	30.4789	31.7455	31.9551	30.7214	29.58	30.3878	30.1994	30.4073	30.3803	31.5625	31.9699	32.1272	31.2572	31.0422	30.7463	30.7334	31.1578	32.4488	31.281	30.7376	29.797	31.4213	30.6862	30.6115	31.8926	31.5164		0	499050000000	1155	17	83.1	17.259	6	7	6	8	8	8	6	6	8
Q16576;E9PC52	Histone-binding protein RBBP7	RBBP7	83.1	31.9117	32.0095	31.306	31.7245	32.1786	31.5148	31.1352	31.4981	31.0501	31.7948	32.034	31.9316	31.3331	31.469	31.8843	31.0337	30.7311	31.1244	31.3251	31.2009	31.4636	31.5236	30.8361	31.6626	31.1352	31.6606	31.2361	31.712	31.089	31.0616		0	615050000000	1887	31	83.1	47.82	15	15	13	16	21	18	15	19	17
P54619;F8VYY9;H0YIC9;F8VVA3	5-AMP-activated protein kinase subunit gamma-1	PRKAG1	83.1	27.5963	28.2638	28.8213	27.5738	27.9161	28.4551	28.2113	27.821	27.9215	28.6014	28.6772	28.2834	27.6937	27.582	28.5431	27.7242	28.6367	28.6091	28.3523	28.9288	28.2886	28.6159	27.6228	28.1867	28.925	28.7464	29.1012	29.0784	27.3529	26.1479		0	65096000000	657	26	83.1	37.579	7	4	8	4	9	14	12	13	14
P05166;E9PDR0;C9JQS9;E7EX59;E7ETT1;E7ETT4;E7EUY3;E9PEC3;F8WBI9;E7ENC1	Propionyl-CoA carboxylase beta chain, mitochondrial	PCCB	83.1	28.1975	27.4317	28.5064	28.6231	26.7159	27.9881	27.8091	28.001	27.1187	27.5631	27.7379	27.1856	27.0358	27.663	27.0819	28.4679	27.535	26.9276	28.1293	27.8469	27.5156	29.3112	25.984	27.5683	28.1387	27.8788	28.3528	28.631	27.2948	27.0011		0	62396000000	551	31	83.1	58.215	10	8	7	10	7	9	15	16	12
Q5VWZ2	Lysophospholipase-like protein 1	LYPLAL1	83.1	26.7907	27.517	27.9049	22.8465	23.5335	25.5634	28.7156	NaN	NaN	25.7847	25.1771	25.9045	26.313	22.8429	29.2379	25.7982	26.0899	22.7527	28.9999	23.4145	28.5703	23.481	25.9985	27.0412	25.4558	24.1029	23.1585	21.8611	26.7145	28.2421		0	39090000000	240	16	83.1	26.316	4	4	7	8	10	5	8	9	9
Q86U28;J3QSS7	Iron-sulfur cluster assembly 2 homolog, mitochondrial	ISCA2	83.1	24.3439	24.97	24.9387	24.7025	25.4045	25.5356	26.5356	26.0892	25.0127	25.3308	25.2394	26.122	25.5581	26.2779	24.5881	23.755	25.875	24.6294	27.4171	26.265	25.945	25.0133	24.8913	24.9133	25.4996	25.2997	26.2293	25.852	24.0988	24.3735		0	9449900000	108	9	83.1	16.476	1	2	1	2	0	1	3	2	2
P38117;M0QY67	Electron transfer flavoprotein subunit beta	ETFB	83.1	31.6432	31.7454	30.3194	31.0851	30.8116	31.9672	30.3895	30.9022	30.6118	30.9562	30.7315	30.129	30.5863	31.4686	31.2829	30.408	30.094	30.3491	32.0209	31.269	31.7238	31.1447	30.1577	31.008	31.1414	30.727	30.7733	31.4797	30.9171	30.9593		0	456750000000	2057	24	83.1	27.843	17	13	17	19	19	19	15	14	15
Q9BY44;H7C5R5	Eukaryotic translation initiation factor 2A	EIF2A	83.1	30.3691	31.0148	30.1635	30.9216	30.6094	31.2176	30.8274	30.0004	31.7062	30.2929	30.5025	30.7856	31.0047	30.2515	30.7446	30.9397	30.4418	31.318	31.1301	30.7572	30.0314	30.7296	32.2001	30.8014	30.4534	31.1298	30.1409	30.3636	30.6568	31.1423		0	385880000000	2453	47	83.1	64.989	21	19	21	27	28	25	29	27	26
P63167;F8VXL2;F8VRV5	Dynein light chain 1, cytoplasmic	DYNLL1	83.1	30.7036	31.1972	30.6254	30.6551	30.969	29.498	31.1479	30.7927	31.2476	31.1136	31.0114	31.2103	31.0536	31.3529	31.2404	31.5781	30.3256	31.3383	31.3115	30.7577	31.2356	30.9297	30.4568	30.4092	31.5794	31.0055	31.6087	31.0737	30.428	30.24		0	456680000000	1249	11	83.1	10.366	6	5	6	6	6	6	5	5	5
Q14683	Structural maintenance of chromosomes protein 1A	SMC1A	83	31.7839	31.529	31.3213	31.5621	31.1696	31.9587	31.0119	30.7965	31.1377	31.8199	32.0534	31.9011	31.2971	31.31	31.6003	31.0839	30.1122	31.8391	31.3391	30.7392	31.1923	31.2815	31.9891	31.5854	31.3803	30.4636	31.4139	31.3487	31.2332	31.499		0	588470000000	3808	149	83	143.23	55	43	55	67	64	65	70	66	59
Q9H0R4;K7ER15	Haloacid dehalogenase-like hydrolase domain-containing protein 2	HDHD2	83	24.0073	26.4972	26.2794	24.5488	25.6652	25.625	26.5835	25.6815	26.2361	26.0358	25.564	26.7283	25.7883	27.1908	27.9472	26.4424	27.251	27.2239	26.513	26.3092	27.5098	26.0238	25.8946	26.0015	26.9095	26.1038	27.9333	28.0487	25.0335	25.2159		0	20913000000	281	13	83	28.536	0	2	3	3	5	4	5	6	2
P22102	Trifunctional purine biosynthetic protein adenosine-3;Phosphoribosylamine--glycine ligase;Phosphoribosylformylglycinamidine cyclo-ligase;Phosphoribosylglycinamide formyltransferase	GART	83	31.7163	32.4454	31.9088	32.1751	32.3781	32.1561	32.2357	32.481	33.2785	32.2518	32.1046	32.7315	32.6917	32.4567	32.9198	32.4805	33.1029	33.5964	32.8394	32.8917	32.2926	31.9971	32.0208	32.4743	31.6537	32.4885	33.2293	32.8924	32.3047	32.5127		0	1188700000000	5238	77	83	107.77	38	35	40	45	47	45	44	44	44
P22676;H3BN14;A6NER6;H3BMN5	Calretinin	CALB2	83	NaN	NaN	NaN	NaN	23.4635	NaN	NaN	24.6796	NaN	NaN	NaN	NaN	NaN	NaN	25.9907	21.5116	22.3988	NaN	31.3419	28.0698	NaN	24.3992	26.3264	NaN	25.1728	NaN	19.7622	NaN	NaN	NaN		0	24803000000	128	23	83	31.54	1	0	0	0	0	1	1	0	0
Q13630;E9PKL9;E9PP14	GDP-L-fucose synthase	TSTA3	82.9	28.656	29.084	29.5228	26.9372	28.5291	28.51	28.2523	29.3459	28.7248	28.937	28.5465	28.9963	28.8175	29.7909	29.4677	31.0814	30.6238	30.1486	29.6519	30.2181	29.8634	29.502	29.4941	30.5051	29.3243	31.3738	29.0733	29.4845	29.1876	29.1125		0	189410000000	962	24	82.9	35.892	9	6	8	12	12	14	13	16	15
P62249;M0R210;M0R3H0;Q6IPX4	40S ribosomal protein S16	RPS16	82.9	33.4314	33.1757	33.1968	33.3067	33.5128	33.0098	33.2017	33.065	34.0169	33.1021	33.2272	33.3343	33.2709	33.4232	33.1897	32.5394	32.5813	33.4868	32.8952	33.2329	33.0143	33.1174	32.7353	33.1397	33.1251	32.778	33.258	32.849	33.2788	33.2857		0	1890600000000	2313	26	82.9	16.445	12	15	17	15	14	14	16	16	14
P11940;E7EQV3;A0A087WTT1;E7ERJ7;Q9H361	Polyadenylate-binding protein 1;Polyadenylate-binding protein 3	PABPC1;PABPC3	82.9	33.1751	33.1695	33.2452	33.6476	33.7425	33.2689	32.8198	32.9763	33.6778	33.2763	33.1878	33.5581	33.554	32.7161	33.563	33.3317	33.2316	33.396	33.4249	33.0866	33.0334	32.9886	33.8504	33.3942	33.037	33.3069	33.3055	33.5799	33.553	33.4102		0	2204100000000	5995	61	82.9	70.67	35	32	35	35	40	40	38	41	36
P30519;A0A087WT44;I3L159;I3L1F5;I3L4P8;I3L463	Heme oxygenase 2	HMOX2	82.9	30.0864	29.7971	29.5816	30.5128	30.4093	30.5526	30.5373	30.1575	29.6189	29.3685	29.2145	30.0068	29.9275	28.3427	28.8874	30.3562	30.6903	29.6012	29.1019	30.9222	29.5714	29.3885	29.969	30.1568	29.6054	29.6526	29.3621	29.4154	30.245	30.8134		0	212960000000	1323	37	82.9	36.032	15	14	16	15	16	14	12	14	15
O75955;A2AB09	Flotillin-1	FLOT1	82.9	30.0499	29.8476	29.7715	29.9056	29.3366	30.9966	28.9772	29.5292	29.3302	30.1291	30.0034	29.92	30.2765	30.0128	28.9535	30.4981	28.9373	28.3466	30.1497	28.3164	28.1649	29.6682	29.7874	28.6556	31.2757	29.502	29.9862	30.3626	28.9806	28.3993		0	200040000000	1614	39	82.9	47.355	20	18	21	20	20	19	22	18	21
Q9UKY7;H0Y8K3;D6R9V8	Protein CDV3 homolog	CDV3	82.9	30.6105	29.6356	29.5096	30.2716	30.5199	30.7525	30.8385	31.0054	31.7046	30.5877	30.3837	30.4823	31.2832	30.2965	30.5891	30.8233	30.8794	31.5436	30.6029	32.0284	30.8661	30.8069	31.5437	30.6092	30.7771	31.8197	29.5418	30.8213	30.9694	31.581		0	394690000000	1880	20	82.9	27.335	11	11	12	10	11	10	11	12	12
O15498	Synaptobrevin homolog YKT6	YKT6	82.8	28.4688	29.0717	29.5492	28.4239	28.794	29.4389	30.2999	29.2487	29.3945	29.228	29.1791	29.3301	29.6514	29.9361	29.4397	29.0912	29.3659	29.1568	30.2205	29.9149	29.747	29.445	29.9445	29.8068	28.2667	29.7368	29.0648	29	29.9018	29.8536		0	159730000000	772	20	82.8	22.417	9	7	7	11	9	9	12	12	12
P25789;H0YN18;H0YMZ1;H0YL69;H0YMA1	Proteasome subunit alpha type-4;Proteasome subunit alpha type	PSMA4	82.8	31.3911	31.5389	31.4344	30.9885	31.6441	31.4841	31.5084	31.484	31.4947	31.5462	31.6683	31.1992	31.452	31.4108	31.5147	31.1687	31.5859	31.5204	31.3808	31.7871	31.3086	31.5234	30.8745	31.0044	31.8254	31.1766	31.2947	31.2898	31.0268	32.1145		0	603350000000	1711	27	82.8	29.483	11	9	12	12	13	13	12	12	13
P35900;CON__P35900	Keratin, type I cytoskeletal 20	KRT20	82.8	NaN	NaN	17.9494	18.532	NaN	NaN	18.7909	17.4553	18.1858	17.1673	19.6702	20.5314	NaN	20.4488	21.2068	NaN	17.2626	19.2625	32.815	NaN	21.1074	NaN	20.4083	17.0587	17.5932	NaN	NaN	19.3809	18.5451	NaN	+	0	50965000000	170	35	87	48.486	0	1	1	1	0	0	2	1	2
Q16658	Fascin	FSCN1	82.8	32.4217	32.9999	32.0786	27.6336	29.5022	31.9504	33.3072	32.6464	32.2294	28.6626	30.4817	31.468	32.3159	31.1886	29.2862	32.1273	30.2352	30.7675	32.1223	29.6366	32.6385	30.3895	31.2688	28.6677	32.3019	26.6755	31.3502	29.9067	33.568	34.0046		0	827270000000	2611	50	82.8	54.529	25	22	29	37	40	39	31	28	32
Q03154	Aminoacylase-1	ACY1	82.8	29.4473	29.5965	27.217	25.8206	27.3732	27.3291	28.0291	27.4156	28.3914	30.9078	30.175	25.6343	26.6725	29.2237	28.2418	29.232	26.4628	28.4558	30.4292	29.7171	27.5518	28.4241	27.6935	28.6841	28.5352	28.9533	28.2518	28.807	26.761	26.0907		0	99607000000	593	28	82.8	45.884	6	7	10	16	16	16	10	11	11
Q96I15	Selenocysteine lyase	SCLY	82.7	26.5697	25.5015	26.6378	27.4939	27.1235	27.3699	27.5863	28.3842	26.5162	26.4508	26.0011	26.0399	26.8799	23.8613	25.5749	26.398	26.1192	26.4944	27.7051	27.4695	26.0531	27.0515	27.1778	26.0059	26.5904	25.0575	27.5058	27.7109	27.984	27.1278		0	24969000000	248	25	82.7	48.148	3	0	3	5	4	3	7	6	7
Q96JY6;A0A087WVI1;C9JS55;C9JSR2;C9K0F0	PDZ and LIM domain protein 2	PDLIM2	82.7	26.6133	26.9224	26.7496	25.9808	26.6927	29.1395	25.6562	28.6186	25.5552	26.7074	27.0091	27.5727	29.0478	27.7899	25.9377	28.2339	30.935	27.548	25.318	26.1265	31.2464	23.8795	28.8795	29.0952	25.6999	27.8826	25.5682	25.6777	28.9954	29.0004		0	65661000000	488	25	82.7	37.458	7	5	10	12	10	9	3	6	4
Q15738;C9JDR0	Sterol-4-alpha-carboxylate 3-dehydrogenase, decarboxylating	NSDHL	82.6	30.184	30.0879	29.0911	30.2875	29.8233	30.9631	29.2251	28.3294	29.0138	30.0029	30.17	29.5827	29.4507	29.6307	29.8649	28.1393	30.5989	29.2881	28.8585	29.8805	28.9594	29.392	30.596	28.5208	30.1185	29.678	30.7802	30.8418	30.4862	28.465		0	190570000000	1231	34	82.6	41.9	12	14	13	12	17	17	14	15	17
P00390	Glutathione reductase, mitochondrial	GSR	82.6	32.4421	32.6574	31.6352	31.5293	31.9898	30.5829	30.8099	30.9617	30.5712	32.1586	31.6298	30.6587	31.0418	30.0128	31.7158	31.5665	31.7669	31.0885	31.6586	32.2361	31.8886	31.0108	31.052	31.2017	32.592	31.6847	32.2419	32.3574	31.9744	31.4748		0	683890000000	2337	37	82.6	56.256	19	18	21	26	24	24	22	26	24
Q13011;M0R248	Delta(3,5)-Delta(2,4)-dienoyl-CoA isomerase, mitochondrial	ECH1	82.6	31.3557	29.5156	30.628	31.8771	31.2256	32.6344	28.4794	30.0866	28.8732	31.694	31.582	29.0887	29.4724	30.7013	31.6329	31.6361	29.9404	33.0638	31.6686	33.7818	31.7429	32.5284	29.707	30.5876	31.4292	31.2685	31.4775	31.7778	30.6677	30.1938		0	589380000000	2267	26	82.6	35.816	12	11	11	13	12	13	13	15	13
Q9UNI6	Dual specificity protein phosphatase 12	DUSP12	82.6	25.8034	27.0016	27.2924	27.7893	26.3364	25.1581	27.2314	26.0474	26.7735	27.2128	27.1063	27.1058	25.5746	26.7711	27.0922	26.3772	28.1267	26.8221	26.9259	26.2494	26.6636	26.5287	27.6003	28.2056	26.4737	28.0731	26.5695	27.5125	28.1222	28.8913		0	30167000000	311	25	82.6	37.687	6	2	5	6	8	5	5	7	6
P49368;B4DUR8	T-complex protein 1 subunit gamma	CCT3	82.6	33.1653	33.1164	33.4179	33.6465	33.8142	32.5649	33.1381	33.6882	33.8984	34.1644	34.0889	33.7406	33.822	33.1356	32.8256	33.5463	33.775	33.1354	33.3539	34.2072	32.6402	33.4421	33.7236	33.2075	33.492	33.6154	34.1066	33.98	33.0005	33.6546		0	2585800000000	6321	58	82.6	60.533	33	32	29	35	34	34	36	37	32
Q9H3K6	BolA-like protein 2	BOLA2	82.6	30.3829	30.0413	28.8294	29.5711	30.2735	29.2259	30.1051	28.376	29.7395	29.9897	29.6738	29.1772	29.3719	28.9272	29.2568	30.2725	30.491	30.5191	30.3822	30.6025	29.7033	29.8538	30.6988	29.6072	29.8039	30.8018	29.6364	29.6562	30.4009	30.3377		0	214130000000	762	7	82.6	10.116	5	4	6	5	3	5	5	5	5
P56385	ATP synthase subunit e, mitochondrial	ATP5I	82.6	29.4583	29.7693	28.0269	30.1501	29.6476	28.9176	29.0769	29.1176	28.3883	29.0752	29.6803	28.861	28.8606	28.9686	29.1669	28.7289	28.9404	28.8886	28.3849	29.449	29.074	29.3852	29.3932	28.654	29.3756	29.4008	29.1775	28.6302	28.9674	29.5127		0	123300000000	685	9	91.3	7.9331	3	3	3	5	4	5	4	5	5
Q02952	A-kinase anchor protein 12	AKAP12	82.6	29.7299	23.7767	30.2082	24.8309	27.3869	28.7672	31.9469	32.4888	32.6091	24.4925	24.2247	32.1643	32.6562	31.0111	24.1643	33.248	26.458	31.6408	27.3832	31.1851	32.165	27.5769	32.8682	31.5995	31.3835	24.1235	31.8057	32.3419	27.9127	32.9737		0	702730000000	4101	155	82.6	191.48	39	28	30	7	8	7	39	44	44
Q04917;A2IDB2	14-3-3 protein eta	YWHAH	82.5	32.5825	31.4314	31.0088	31.7839	32.1718	32.3205	31.1132	31.2739	31.5041	32.2364	31.979	32.0434	32.3308	31.4886	31.3292	31.0633	31.3603	31.7449	31.6282	31.7374	31.0273	30.6874	31.8463	30.8376	31.9311	31.7143	31.2725	31.8093	31.3165	31.6363		0	676800000000	1932	26	87.8	28.218	14	14	14	14	14	14	12	12	13
P62906	60S ribosomal protein L10a	RPL10A	82.5	32.7604	32.8922	32.7067	32.9322	32.9298	32.5162	32.741	32.8201	33.5581	32.4067	32.5232	33.551	32.9244	32.8575	33.2725	32.4709	32.9002	32.9085	33.3498	33.0979	32.4317	32.6423	32.9808	32.3367	32.8132	32.3394	32.9347	32.5876	33.1836	32.9547		0	1614500000000	2778	27	82.5	24.831	14	14	14	15	17	16	14	12	14
Q9BY32	Inosine triphosphate pyrophosphatase	ITPA	82.5	28.1178	29.1574	29.0659	29.6082	29.8017	29.1674	30.6375	29.4187	29.2971	28.6473	28.1914	28.822	29.4733	29.6769	29.9484	30.4073	29.8268	28.9989	29.7034	29.8841	29.9915	30.4181	29.1529	27.9606	29.6506	29.1767	29.997	30.4302	28.9169	29.6311		0	157140000000	1001	16	82.5	21.445	6	6	4	10	10	10	10	9	9
C9JZR2;O60716	Catenin delta-1	CTNND1	82.5	31.9594	31.7163	31.2001	30.5931	30.4403	31.9681	31.2612	31.3414	31.2773	31.1654	31.2189	31.7925	31.5901	31.778	31.678	31.9735	32.1034	32.1814	32.1519	31.4084	31.5893	30.7992	31.7497	31.6746	31.3533	31.9485	30.1788	30.2886	31.2536	31.0037		0	680220000000	3810	80	82.5	104.85	36	36	41	40	43	42	42	47	44
Q9BRP8	Partner of Y14 and mago	WIBG	82.4	30.1919	29.095	27.4131	28.9056	29.0086	30.075	28.3265	28.1248	28.2529	29.0424	29.3909	27.7827	27.8278	28.5922	28.593	28.3868	28.5343	29.1884	28.4615	29.1542	28.7698	28.4335	28.7983	29.8697	29.1873	29.313	28.1933	28.6416	28.259	28.7256		0	103350000000	803	17	82.4	22.655	9	8	10	11	10	10	6	5	7
Q8NC51	Plasminogen activator inhibitor 1 RNA-binding protein	SERBP1	82.4	32.6419	32.5679	32.7172	33.0758	32.6996	33.2738	32.2349	31.91	33.489	32.8033	32.8035	32.3215	32.2917	32.2941	32.6117	32.6889	31.9655	32.6796	31.3043	32.1717	31.9031	32.1673	32.2923	32.6755	32.443	32.2686	32.7312	32.6481	32.9456	32.9099		0	1269300000000	4035	50	82.4	44.965	28	24	26	30	26	31	26	27	26
Q96P16	Regulation of nuclear pre-mRNA domain-containing protein 1A	RPRD1A	82.4	28.926	28.7032	27.7632	30.26	29.6532	28.4813	28.447	28.9063	27.9929	28.6326	29.0959	28.2468	28.6619	28.284	28.3374	26.948	28.0932	27.8059	28.0543	28.2691	28.8213	28.6402	29.0254	29.0381	29.4194	28.7002	29.3864	29.7777	27.9821	28.0153		0	80415000000	635	28	82.4	35.719	10	8	10	11	12	11	6	10	10
Q14914	Prostaglandin reductase 1	PTGR1	82.4	30.7603	32.2579	32.7047	30.3345	30.3856	28.7332	29.331	29.973	31.1129	24.3235	25.6119	29.1324	30.0666	30.3766	29.1843	28.0696	31.0603	31.1865	29.9621	30.203	31.7983	27.8699	27.6984	28.4386	31.0373	30.6234	23.837	28.8167	27.1553	26.6713		0	328190000000	1347	26	82.4	35.869	10	10	10	16	16	16	15	15	13
P35998	26S protease regulatory subunit 7	PSMC2	82.4	31.9105	31.6264	31.6852	31.6369	32.2501	32.6925	31.8975	31.6392	31.6432	31.9703	32.1391	32.0913	32.1118	31.5858	32.0106	31.4206	32.0108	32.1968	31.93	31.8844	31.7164	31.9505	31.9599	31.9983	31.6921	31.6426	31.7207	32.424	31.9138	32.6539		0	820040000000	3847	45	82.4	48.633	24	25	24	28	27	26	30	28	29
P53582	Methionine aminopeptidase 1	METAP1	82.4	29.077	30.1931	28.3496	29.9337	29.7445	28.934	29.5063	29.8479	29.2504	29.8727	29.7996	29.7315	29.3792	28.9914	30.1612	29.3617	29.5865	30.1079	30.0072	29.0696	29.1036	28.4746	30.1205	28.9667	29.5027	28.0145	29.3671	29.322	29.4019	29.2025		0	152240000000	1034	28	82.4	43.215	11	8	11	18	19	17	14	12	16
Q9Y2T3	Guanine deaminase	GDA	82.4	30.095	31.5751	21.3971	21.045	20.7585	21.3462	21.5023	21.0666	29.4114	32.1956	32.0027	20.6127	21.7642	18.9898	32.6251	20.0629	22.2599	30.345	31.159	32.5657	28.5392	18.988	25.2221	25.724	29.9121	31.1334	20.5507	19.5732	20.2925	20.5011		0	198420000000	1034	36	82.4	51.002	16	17	13	25	24	27	2	3	2
Q8NHZ8	Anaphase-promoting complex subunit CDC26	CDC26	82.4	26.3399	25.9264	26.0211	25.8775	25.109	25.7116	24.4741	25.567	26.442	25.1558	25.2235	25.6103	25.4916	25.1495	NaN	24.0311	24.1934	24.3877	21.9023	24.7096	25.1073	25.3341	23.819	24.234	23.9468	24.7363	24.7233	25.2342	25.2298	26.1126		0	7743200000	47	6	82.4	9.7769	1	1	1	3	1	2	2	2	1
Q9BWD1	Acetyl-CoA acetyltransferase, cytosolic	ACAT2	82.4	32.1525	32.5685	31.1012	31.8474	32.1964	31.9195	31.1287	30.8682	30.864	31.3975	31.1556	32.0864	31.8827	30.1776	30.4356	31.8068	32.2482	30.6417	30.8962	31.5754	29.8875	30.0706	30.3809	30.142	31.4819	31.3304	33.1455	33.3768	30.7635	30.3109		0	690530000000	2427	32	82.4	41.35	16	19	17	21	20	19	18	18	20
Q9UHB9	Signal recognition particle subunit SRP68	SRP68	82.3	31.1158	30.9489	30.9427	31.4221	31.0814	31.5662	30.9078	30.9536	31.2445	31.1743	31.1663	31.1934	31.3262	31.1591	30.8063	29.9633	30.8177	31.3097	31.2578	30.8088	31.0415	31.0623	31.19	31.5493	31.2066	30.5358	30.9843	31.2644	30.552	31.2554		0	438170000000	2638	63	82.3	70.729	28	21	26	30	33	35	34	34	32
P35908	Keratin, type II cytoskeletal 2 epidermal	KRT2	82.3	31.1388	29.1463	31.3421	31.1268	31.3317	26.9293	28.4225	30.371	31.6608	30.7003	30.8495	30.0267	30.4853	28.4454	29.1326	29.5833	27.2001	28.3399	28.4333	31.2871	27.638	27.92	29.7881	30.7749	30.4032	29.1753	29.1169	30.686	29.5313	30.4848		0	240620000000	1277	48	90.6	65.432	28	28	26	13	23	13	29	22	32
P12268	Inosine-5-monophosphate dehydrogenase 2	IMPDH2	82.3	32.3158	32.0518	32.4241	32.1842	32.0562	32.2316	32.2057	32.4517	32.9846	31.7915	31.984	32.8412	32.6849	32.79	31.9772	32.1573	31.5913	31.947	32.9669	32.11	31.6196	32.3989	32.8003	32.176	30.9638	32.3825	32.2597	32.2321	32.3378	32.3654		0	1077900000000	3882	50	82.3	55.804	22	22	26	28	29	28	27	30	31
P23588;E7EX17;B4DS13;F8VX11	Eukaryotic translation initiation factor 4B	EIF4B	82.3	32.0884	30.8758	31.8623	31.996	31.725	32.0298	31.6047	31.8461	32.9094	31.9886	32.0794	31.5555	31.8994	31.3818	31.9675	30.9038	31.2477	32.2629	30.8532	31.1758	31.677	32.1183	32.0735	32.469	31.891	31.315	31.6939	32.0592	31.2944	32.1755		0	752750000000	3279	66	82.3	69.15	35	27	32	31	33	30	38	38	37
Q9Y678	Coatomer subunit gamma-1	COPG1	82.3	31.6917	31.599	32.6135	31.9603	31.9876	32.2738	32.0405	32.3655	32.5285	32.3339	32.0549	32.8754	33.1699	32.5138	32.6285	32.2579	32.648	31.983	32.4171	32.7245	32.3021	33.0075	31.8406	31.6749	32.2215	32.1167	31.8253	31.7558	32.6062	32.4671		0	1069000000000	5012	78	82.3	97.717	34	35	41	39	45	46	47	51	54
Q9NRP2	COX assembly mitochondrial protein 2 homolog	CMC2	82.3	26.0157	26.2969	25.889	27.498	27.1328	26.997	25.9767	25.5153	25.617	24.9234	25.209	25.9053	25.5534	25.7201	27.5428	25.8794	25.0078	25.0766	25.403	25.9238	24.0101	25.8421	24.3172	24.854	25.87	24.6018	26.2316	26.7351	25.8594	26.6168		0	13710000000	112	7	82.3	9.4598	1	3	2	3	4	4	2	2	3
E7ESM9;B7Z574;H0Y7F0;E7EQ12;E7EQA0		CAST	82.3	32.8351	31.7307	31.1537	29.2375	31.5793	32.4476	30.1489	31.9707	31.5297	31.1829	30.8243	31.1385	31.2758	30.9241	31.1128	30.6788	33.1078	32.4877	31.6746	32.4217	32.4333	30.3031	31.3059	31.9982	32.3153	30.8982	30.3543	31.3565	31.6298	31.6013		0	690310000000	4239	90	82.3	82.436	48	44	48	41	42	42	47	47	44
P61158;B4DXW1	Actin-related protein 3	ACTR3	82.3	31.722	32.0662	32.0226	31.6721	31.7986	32.0093	32.0824	32.2462	32.2925	31.7392	31.4475	32.5975	32.6586	31.39	31.8913	32.8444	32.5334	32.332	32.1526	31.2229	32.0112	31.9325	32.0264	31.4964	32.4251	31.8862	31.7011	31.5202	32.2323	31.476		0	965260000000	3581	40	82.3	47.371	23	20	20	23	28	27	25	28	26
Q9BU02	Thiamine-triphosphatase	THTPA	82.2	25.4814	26.2379	25.7801	26.5658	25.9373	24.5429	26.3905	26.0337	26.1699	25.4846	25.5377	25.4267	25.7087	25.6696	26.3226	25.3285	25.4695	NaN	26.6	25.8781	25.6131	25.43	NaN	25.5465	26.6251	25.7138	24.6201	25.9272	24.6722	23.3253		0	12943000000	88	13	82.2	25.566	1	2	1	2	2	2	5	4	4
P98179	Putative RNA-binding protein 3	RBM3	82.2	29.4387	29.3099	28.912	29.1261	29.5539	28.5383	28.4049	28.1274	25.9771	30.0553	29.4658	28.7634	27.7445	29.1341	29.4443	30.1499	26.8184	28.9426	28.1307	24.5951	30.0347	30.0419	29.8649	29.825	26.9791	29.7998	29.813	29.8735	30.5491	29.9578		0	148900000000	635	14	82.2	17.17	5	3	5	7	9	9	5	6	6
O75340;A0A024QZ42	Programmed cell death protein 6	PDCD6	82.2	29.4973	30.7633	29.9459	29.4487	29.4347	28.3201	29.1178	28.8876	28.4763	29.1166	28.7072	28.9936	28.1326	28.839	29.0995	30.6129	30.7126	29.372	30.0859	28.8604	29.9376	30.1021	30.2611	28.8744	29.0065	30.3934	29.6014	29.513	30.6586	29.2076		0	191970000000	1011	16	82.2	21.868	12	10	10	12	12	12	11	12	12
P04181	Ornithine aminotransferase, mitochondrial;Ornithine aminotransferase, hepatic form;Ornithine aminotransferase, renal form	OAT	82.2	31.5637	32.4609	31.9521	29.3733	31.0079	31.6435	32.4962	30.7735	31.1359	30.8458	31.5488	31.498	30.8553	31.1005	30.9939	30.2023	31.3127	30.5919	32.3154	32.3508	29.7192	32.8171	31.157	30.0505	31.0327	30.7568	30.5427	31.4379	30.8111	31.1743		0	533480000000	2547	40	82.2	48.534	19	16	21	24	25	26	26	25	25
P49411	Elongation factor Tu, mitochondrial	TUFM	82.1	33.0832	32.5404	32.8113	33.9009	33.2579	33.2904	32.9984	32.5316	32.9591	32.8758	32.9051	32.9798	32.5048	32.6225	33.2204	33.5367	32.3242	32.8767	33.9105	33.6043	33.3228	33.1276	33.2855	32.6344	33.068	33.2781	33.2131	33.56	32.7014	32.7103		0	2056700000000	5297	49	82.1	49.541	28	31	32	29	27	29	27	30	31
P61019;E9PKL7	Ras-related protein Rab-2A	RAB2A	82.1	29.656	30.25	30.9524	30.5792	30.5896	30.7003	30.5599	30.9457	31.0955	30.2188	29.7995	30.7801	30.8303	30.5555	30.7248	31.6248	31.1623	30.7906	30.8246	30.8416	31.1995	30.8305	29.2994	30.9959	30.6597	31.6086	30.6011	30.5723	31.39	30.9009		0	393590000000	1655	21	82.1	23.545	10	10	11	14	16	12	15	19	17
P51659;E7EWE5;G5E9S2;E7ET17;E7ER27;E7EPL9	Peroxisomal multifunctional enzyme type 2;(3R)-hydroxyacyl-CoA dehydrogenase;Enoyl-CoA hydratase 2	HSD17B4	82.1	31.9321	31.7919	31.7122	31.6768	30.6038	32.3403	31.6943	31.765	31.5045	32.0125	31.7619	31.6399	31.3285	31.1087	30.4811	31.2741	32.537	31.2559	32.1337	32.3381	31.5735	32.2037	31.2595	31.0304	32.3398	31.3204	31.5696	31.8174	32.0318	31.061		0	712740000000	3937	66	82.1	79.685	29	29	32	39	45	44	38	39	39
P30047;H0YNM1;H0YNX7	GTP cyclohydrolase 1 feedback regulatory protein	GCHFR	82.1	24.9791	25.5677	NaN	24.3355	26.4286	23.4244	NaN	NaN	NaN	26.9756	27.1482	NaN	NaN	NaN	25.1499	23.4801	24.2923	NaN	24.3066	NaN	NaN	NaN	NaN	NaN	26.6486	26.2692	24.927	24.4226	NaN	NaN		0	5131800000	63	4	82.1	9.6981	2	2	2	4	2	4	0	0	0
Q6P587	Acylpyruvase FAHD1, mitochondrial	FAHD1	82.1	27.502	28.1952	28.8133	28.7864	28.8362	27.8144	29.323	28.7953	28.042	28.049	27.7694	28.7466	28.7232	28.6111	28.0543	28.4867	28.8515	29.6763	30.1883	29.0666	28.9162	27.7727	27.3984	28.76	29.1845	27.9807	28.6676	29.5562	27.9558	28.6517		0	90652000000	817	17	82.1	24.843	7	8	9	9	9	8	7	8	8
Q13409	Cytoplasmic dynein 1 intermediate chain 2	DYNC1I2	82.1	30.2837	30.2673	30.3545	30.1358	30.1547	30.3427	30.2981	30.6478	31.1489	30.4494	30.7677	30.4922	30.816	31.0552	29.9695	30.5495	31.1051	30.7362	30.4598	30.3045	30.5787	29.8727	30.5704	30.1914	30.834	29.9581	30.8124	31.1977	30.769	30.6217		0	314550000000	1834	41	82.1	71.456	16	14	14	19	21	17	20	21	21
P00387;B1AHF3	NADH-cytochrome b5 reductase 3;NADH-cytochrome b5 reductase 3 membrane-bound form;NADH-cytochrome b5 reductase 3 soluble form	CYB5R3	82.1	30.6839	31.1361	31.405	30.0354	30.3617	30.8685	31.8599	30.4556	30.3376	31.7307	31.4597	31.8226	31.1779	30.4606	30.5033	32.5853	31.2696	30.0291	31.6382	30.9849	30.7969	31.2739	31.0367	29.092	31.9355	30.8752	30.504	31.4936	30.7689	29.4835		0	507180000000	2298	28	82.1	34.234	13	11	12	17	18	18	16	18	18
P55769;B1AHD1	NHP2-like protein 1;NHP2-like protein 1, N-terminally processed	NHP2L1	82	30.2164	30.1002	30.7545	31.7415	30.802	31.4692	30.1978	29.6862	31.1687	29.9456	30.1959	30.4989	30.967	30.8657	30.892	30.8437	30.5227	31.1905	31.1984	30.3513	30.5655	30.957	31.3304	30.4028	30.3579	30.5058	30.5315	30.0278	30.4519	31.4535		0	369550000000	1039	12	82	14.173	6	6	6	7	7	5	9	8	8
Q16352	Alpha-internexin	INA	82	23.5034	20.8535	30.4057	22.5602	35.0998	30.9219	23.2493	27.7961	22.3745	23.7079	25.4866	24.4557	27.276	29.8015	22.5654	25.111	21.968	25.709	23.0058	30.1215	26.5408	30.8244	28.7879	22.7966	24.8947	22.6976	26.6533	29.9282	21.3878	23.1292		0	264510000000	555	48	84.4	55.39	2	3	4	2	1	2	21	20	22
Q96TA1	Niban-like protein 1	FAM129B	82	31.9784	32.1079	31.2055	28.9907	29.7896	30.5079	30.2572	31.872	31.5102	31.1116	30.9276	31.8007	31.7167	32.4447	30.6831	31.4702	32.6424	31.2484	31.9024	32.1015	31.2582	25.4328	31.3468	31.9306	31.713	31.0632	28.5904	27.9992	31.2692	30.9896		0	597180000000	2606	54	82	84.137	26	27	31	36	36	38	26	29	31
O94905;E5RHW4	Erlin-2	ERLIN2	82	30.3315	30.1285	30.1111	29.8591	29.9276	30.4952	30.0648	30.1546	29.7038	31.2304	30.9755	29.8334	30.111	29.8375	29.3562	30.3165	30.5016	30.0585	30.1598	30.3893	30.5568	30.2674	29.398	29.8275	31.0965	29.2997	30.4065	30.4355	29.7918	30.094		0	255870000000	1417	34	82	37.839	17	11	12	16	15	15	16	18	19
P20290	Transcription factor BTF3	BTF3	82	31.5636	31.1179	30.5735	30.486	31.2567	30.6413	29.9232	31.4935	31.3815	31.1261	31.1918	31.7016	31.5469	30.5373	30.1174	30.2028	30.9026	30.8499	31.3829	30.6376	30.0952	30.0936	31.4016	31.005	30.5166	30.3295	30.8823	30.8759	31.2618	31.4396		0	417040000000	1383	22	82	22.168	11	10	11	13	13	13	12	10	10
P35237	Serpin B6	SERPINB6	81.9	30.9323	30.5113	31.1452	30.3602	32.4697	30.2787	30.1862	30.5892	30.4955	30.3042	30.076	31.007	31.3002	31.219	30.3664	30.5824	31.0129	29.8027	30.7	29.7233	29.5821	30.3998	30.7454	29.1709	31.9685	29.8487	29.4583	30.4807	31.6251	30.8226		0	390680000000	1964	32	81.9	42.621	12	12	14	20	20	22	21	20	21
Q8WUM4	Programmed cell death 6-interacting protein	PDCD6IP	81.9	32.4625	32.5655	31.9997	32.1211	32.29	31.6076	31.5179	32.5235	32.3862	32.5695	32.5645	32.3056	32.7856	32.9322	32.4899	32.0475	31.6323	32.5294	32.1864	31.8952	31.8414	32.4453	32.9267	32.8388	31.7232	31.8072	32.2617	32.4929	32.0763	32.5177		0	1141000000000	5306	94	81.9	96.022	47	45	51	59	56	58	48	49	48
P20700;E9PBF6	Lamin-B1	LMNB1	81.9	33.6889	33.4317	33.3378	33.9544	33.0852	33.7244	32.6319	32.7186	33.151	33.0336	33.2771	33.3009	32.7892	33.7724	32.3835	32.6358	32.5797	33.1038	33.7304	32.4152	33.0413	33.0352	33.5592	33.7337	33.317	33.1025	33.0209	32.8923	33.2425	33.4962		0	2157500000000	6659	81	81.9	66.408	48	45	48	54	52	53	54	50	50
P37235;E9PC71;P84074	Hippocalcin-like protein 1;Neuron-specific calcium-binding protein hippocalcin	HPCAL1;HPCA	81.9	28.3754	28.1686	30.4364	27.3223	27.5955	28.2564	24.8851	28.9445	28.9467	28.3735	27.9556	29.9509	28.3198	29.1866	25.5346	27.9203	28.435	26.2593	30.6738	28.4058	27.8614	27.9546	28.6176	28.8907	28.4745	27.1185	27.4318	28.2226	28.7821	27.4617		0	105630000000	607	19	81.9	22.313	6	7	8	7	9	6	13	16	15
P22626;A0A087WUI2	Heterogeneous nuclear ribonucleoproteins A2/B1	HNRNPA2B1	81.9	34.4852	34.1295	34.7582	35.1461	34.4986	34.5182	34.516	34.2045	34.4927	34.2144	34.1635	34.5082	34.032	34.1806	34.3571	34.1608	34.0139	34.1253	34.2525	34.4326	34.2484	34.2036	34.3111	34.0874	33.8617	34.9169	34.3611	34.3471	34.3651	34.447		0	4721600000000	6367	49	81.9	37.429	27	24	28	29	34	33	27	28	27
P49327	Fatty acid synthase;[Acyl-carrier-protein] S-acetyltransferase;[Acyl-carrier-protein] S-malonyltransferase;3-oxoacyl-[acyl-carrier-protein] synthase;3-oxoacyl-[acyl-carrier-protein] reductase;3-hydroxyacyl-[acyl-carrier-protein] dehydratase;Enoyl-[acyl-carrier-protein] reductase;Oleoyl-[acyl-carrier-protein] hydrolase	FASN	81.9	34.9734	35.6962	33.9942	34.9055	35.2348	35.2562	34.2237	33.9526	34.3805	34.9931	34.7171	34.5589	34.801	33.8338	35.8122	33.7228	35.8737	35.5142	35.5631	33.6504	34.6419	33.8862	35.73	35.342	34.4586	35.1477	35.8114	35.4307	34.8224	34.3036		0	6572200000000	17534	191	81.9	273.42	112	100	109	133	140	135	107	122	119
O43237	Cytoplasmic dynein 1 light intermediate chain 2	DYNC1LI2	81.9	29.5443	30.039	29.9018	29.3276	29.8307	29.447	29.8275	30.3275	29.8202	30.1592	29.7007	30.2696	30.2342	30.2038	28.4647	30.1541	29.9509	30.54	30.3507	30.07	30.3367	28.6967	29.5146	29.3022	30.8793	28.9727	30.4657	30.8978	29.8327	29.79		0	198710000000	1388	35	84.6	54.099	15	11	11	17	21	18	12	14	19
P21283;E7EV59	V-type proton ATPase subunit C 1	ATP6V1C1	81.9	29.3855	29.659	30.5783	29.0693	29.8431	30.1199	29.0134	29.2556	30.0892	30.048	29.966	29.9175	29.6206	29.4426	29.4685	30.0484	29.9183	29.6112	30.0176	30.2761	30.9043	29.0456	30.8043	31.389	29.475	30.4893	29.8465	30.7405	30.4829	30.401		0	241430000000	1428	45	81.9	43.941	14	13	16	19	21	19	20	25	22
Q9UHV9	Prefoldin subunit 2	PFDN2	81.8	29.5839	29.1641	29.5469	30.1538	30.5407	29.7871	30.6018	30.0841	30.8202	29.5567	29.889	30.2261	30.3043	30.0841	30.7445	29.2831	30.5903	30.535	30.3513	30.3949	30.2482	30.1099	30.7967	30.563	29.8146	29.776	30.7825	31.0711	30.4831	30.7155		0	247050000000	976	18	81.8	16.648	9	5	8	7	6	7	7	7	7
P13796	Plastin-2	LCP1	81.8	30.8958	24.1765	18.2597	18.7302	18.1959	20.559	17.128	21.414	19.4431	24.4382	25.4359	25.6557	24.2539	22.4961	21.4811	21.3429	33.5092	24.3656	25.3245	32.9393	26.5291	19.2822	19.4616	19.8219	20.9423	19.5585	16.8294	21.2787	17.8966	18.1519		0	193430000000	840	54	88.4	70.288	21	19	23	4	9	7	3	4	2
Q9H4G4;Q5VZR0	Golgi-associated plant pathogenesis-related protein 1	GLIPR2	81.8	23.7376	23.8178	25.2469	25.2966	25.658	26.115	25.3686	28.3871	25.2438	NaN	NaN	27.0243	26.0531	25.6295	23.6912	27.1526	24.1027	24.9602	25.6569	22.4344	26.0599	21.1466	26.5881	NaN	27.9752	NaN	26.2862	26.8958	25.7654	24.5724		0	17457000000	189	10	81.8	17.218	2	1	1	0	2	2	5	3	2
O75822	Eukaryotic translation initiation factor 3 subunit J	EIF3J	81.8	30.3626	29.7306	29.5454	31.2977	30.8388	31.1443	30.443	29.7866	30.9564	29.3339	29.6326	30.3642	30.7699	29.7708	31.2913	30.7164	30.326	31.0485	30.3749	30.2793	30.4429	30.2701	30.3229	30.5061	30.6425	30.2057	30.1728	30.4993	30.3107	31.2319		0	298580000000	1226	30	81.8	29.062	11	9	10	14	9	10	15	15	14
Q9NUU7;I3L0H8	ATP-dependent RNA helicase DDX19A	DDX19A	81.8	30.1049	29.986	30.2012	30.4399	30.9306	30.3947	30.2722	30.2697	30.3078	30.4191	30.333	30.4335	30.8739	30.295	30.0847	30.4301	30.1803	29.4082	30.6888	30.8206	30.3808	30.31	30.5902	29.6752	30.6504	30.0943	30.5292	31.0339	30.7192	31.0902		0	287370000000	1844	44	81.8	53.974	15	15	18	19	19	18	21	22	23
Q8N6N7	Acyl-CoA-binding domain-containing protein 7	ACBD7	81.8	NaN	25.8595	24.1006	24.2544	25.849	24.5068	25.6814	24.4982	NaN	24.516	24.3649	23.7427	23.3197	23.7868	24.3448	24.9347	23.5438	24.5092	24.7505	NaN	25.9816	26.7579	24.2283	26.528	NaN	NaN	27.0961	25.5808	NaN	NaN		0	5537900000	51	8	81.8	9.7902	0	1	0	3	0	3	1	1	1
P07237;F5H8J2	Protein disulfide-isomerase	P4HB	81.7	34.0856	33.5456	33.9146	33.8235	33.4905	35.6909	34.3909	33.8063	33.6651	34.3663	34.3693	34.2695	34.3971	35.1763	35.176	33.6575	34.7649	34.776	34.8013	34.1066	35.0816	34.8898	34.6425	34.6086	34.3065	33.8333	34.2845	34.0766	33.8625	33.1747		0	4576100000000	8483	71	81.7	57.116	35	33	38	36	43	41	38	39	43
Q92917	G patch domain and KOW motifs-containing protein	GPKOW	81.7	28.6891	28.4307	28.0856	29.5424	29.0485	29.5742	28.7446	27.7781	27.9099	28.6831	28.9627	28.8901	28.6794	27.9749	29.3341	27.8463	27.3611	27.6221	29.4302	28.3961	28.0962	27.8706	29.608	28.8797	28.7713	29.1994	29.2038	29.3775	28.9995	29.2388		0	88289000000	1001	36	81.7	52.228	11	17	19	14	15	12	18	14	14
Q13263	Transcription intermediary factor 1-beta	TRIM28	81.6	33.3236	32.8067	33.0802	33.6369	33.4812	33.5244	33.572	32.9718	33.2567	33.4207	32.8863	32.9052	33.1133	33.1502	32.9416	33.0231	33.0538	33.2185	33.2289	33.9353	32.131	31.3235	33.2725	32.6407	33.6906	32.7835	33.0419	32.8416	32.2666	32.6273		0	1819400000000	6203	66	81.6	88.549	38	35	37	43	42	42	43	40	44
Q99584	Protein S100-A13	S100A13	81.6	31.4736	30.6288	30.656	31.3439	32.333	31.884	31.2428	31.0511	32.063	30.2345	30.1208	29.8628	30.6682	31.8038	31.2343	32.1845	29.7086	31.4575	30.6171	31.6518	31.9434	31.627	30.4164	30.8348	31.7144	32.1628	24.1942	25.8294	30.5962	30.9779		0	527210000000	865	13	81.6	11.471	6	5	4	5	5	5	8	6	7
P62280;M0QZC5	40S ribosomal protein S11	RPS11	81.6	32.0607	32.2805	32.638	32.5197	32.6323	32.7265	32.5825	32.2456	33.3783	32.7152	32.7159	32.862	32.9455	32.9052	32.7371	32.5112	32.513	32.9118	32.723	32.2937	32.4059	32.302	33.3924	32.7807	31.9492	32.3831	32.4682	32.4635	32.9715	32.8483		0	1435900000000	2254	27	81.6	18.431	16	12	13	14	16	15	16	16	15
Q9BUL8;C9J5C3;C9J6F3;C9J363;C9JND6	Programmed cell death protein 10	PDCD10	81.6	29.6045	30.0182	29.4569	29.0939	29.6217	28.8287	28.8768	29.5231	29.4416	28.9098	28.7345	29.5448	28.6827	29.1371	28.3618	29.516	30.1277	28.7876	29.8254	29.8371	29.8634	29.2306	29.7031	29.9964	29.4514	29.7901	29.0453	29.2791	29.8006	29.497		0	157610000000	921	21	81.6	24.701	13	13	11	13	12	12	13	10	11
Q15029	116 kDa U5 small nuclear ribonucleoprotein component	EFTUD2	81.6	31.662	31.5819	31.8662	32.3176	31.858	32.059	31.4272	31.5639	31.9053	31.7969	32.0339	32.0686	31.762	31.8663	31.8911	31.4628	31.2139	31.7073	32.1273	31.8439	31.7568	31.5638	32.1499	32.0513	31.7437	31.9839	32.1584	32.0879	31.7547	31.7565		0	837580000000	4308	75	82.6	109.43	37	32	33	41	44	46	40	50	46
P83916;J3KS05;B5MD17;K7ELA4	Chromobox protein homolog 1	CBX1	81.6	28.7368	30.0617	29.1931	29.4562	29.3047	29.1709	28.8266	29.1073	28.5433	28.8047	29.4622	29.6424	28.5807	29.4287	28.9842	29.6422	29.9071	29.8199	29.9111	29.5525	28.8121	28.238	29.3673	29.3026	30.0149	29.7261	30.2333	30.1065	29.3513	28.1656		0	154720000000	1001	19	81.6	21.418	7	8	8	8	11	10	6	8	7
Q9P0L0	Vesicle-associated membrane protein-associated protein A	VAPA	81.5	31.6112	31.5358	31.744	31.9694	31.6007	32.7717	31.874	31.4147	32.0393	31.7104	31.5873	32.0171	31.4101	31.9538	32.3953	30.9256	30.6971	32.2857	32.6512	32.3118	32.4683	31.1045	31.2074	31.8479	31.316	31.437	31.2154	32.1118	31.5222	31.5584		0	788390000000	2326	34	81.5	27.893	15	11	15	18	21	18	15	17	15
P61289;K9J957;K7ESG5;A0A087WTV2;K7ENH2;B3KQ25	Proteasome activator complex subunit 3	PSME3	81.5	31.2167	30.6777	30.5796	30.8181	31.099	29.1643	30.0799	30.8928	31.1825	30.3167	30.7101	30.8037	31.0263	29.9181	30.8166	29.572	30.503	29.8575	31.277	31.1371	28.9851	30.0549	31.3559	30.1782	30.6495	30.6441	30.7782	31.0456	30.7363	30.8836		0	325130000000	1471	25	81.5	29.506	12	10	10	13	16	15	12	14	13
P43034	Platelet-activating factor acetylhydrolase IB subunit alpha	PAFAH1B1	81.5	31.1834	30.9222	30.4708	30.7014	30.9406	29.9952	30.3184	30.7042	31.0148	30.5008	30.6725	30.9164	31.1519	30.3515	30.3437	31.1281	30.442	30.2448	30.5523	30.2689	30.1851	30.3915	30.6442	29.9768	30.4644	31.2501	31.2233	30.9578	30.5132	30.6392		0	367660000000	1768	38	81.5	46.637	20	17	22	21	21	25	22	22	20
Q8N1G4	Leucine-rich repeat-containing protein 47	LRRC47	81.5	30.7211	30.967	31.3068	31.16	31.1362	31.0038	31.6642	30.2199	30.3939	30.9593	31.1274	30.278	30.939	30.7324	31.4878	31.4129	30.445	31.8592	30.9939	31.1755	31.0545	31.0341	30.5101	31.1367	31.4203	31.249	30.8219	31.2577	30.4549	30.923		0	445310000000	2739	45	81.5	63.472	22	22	23	23	25	26	27	29	24
Q8N163;H0YB24;G3V119	DBIRD complex subunit KIAA1967	KIAA1967	81.5	30.9891	31.1645	30.8563	31.7708	31.6044	31.6477	31.0502	31.1796	30.7893	31.0737	31.3627	31.4211	31.2256	31.0383	30.2104	30.0178	31.2341	31.9603	30.7175	30.7713	30.8421	30.9895	31.9855	31.5841	31.8667	30.6902	31.9999	31.9466	31.5267	31.7977		0	529810000000	3045	74	81.5	102.9	29	25	25	35	30	36	38	38	36
P80217	Interferon-induced 35 kDa protein	IFI35	81.5	28.6432	29.0758	28.3044	24.3807	26.664	28.3237	27.6138	28.2817	27.9644	28.6556	28.9216	26.3621	27.6986	28.476	27.5017	28.1244	28.4696	27.1231	29.5475	29.4838	27.886	21.089	28.5258	28.8061	28.8621	28.4159	22.1056	28.0541	28.9045	25.8562		0	64339000000	618	26	81.5	31.546	9	8	9	10	10	10	14	11	12
P52907	F-actin-capping protein subunit alpha-1	CAPZA1	81.5	31.5469	31.5676	31.7469	31.5652	31.418	31.6309	32.5147	31.7743	31.7098	31.285	31.1226	31.6065	32.1084	31.4065	31.8326	32.5479	32.3937	31.7691	32.1191	32.3853	32.2815	31.751	30.9699	31.1462	32.3421	32.5178	31.2994	31.2534	31.711	31.9321		0	793770000000	2827	22	81.5	32.922	11	12	12	13	13	13	14	14	14
CON__P15497			81.5	26.6851	32.7655	34.1416	29.7542	27.8927	26.4712	31.0189	31.4902	28.344	29.1481	29.3806	30.4626	29.8766	31.4507	31.2766	31.3049	27.6339	30.8019	30.4784	28.2798	30.7735	30.5752	34.5189	34.6535	30.5372	31.3736	28.6624	30.5347	29.5706	32.9205	+	0	1041700000000	1688	45	81.5	30.276	9	8	6	23	23	24	23	24	24
Q6I9Y2;A0A024R341	THO complex subunit 7 homolog	THOC7	81.4	27.1221	26.8452	26.5965	28.2363	27.5683	29.0915	26.8115	26.0134	27.9548	26.9303	26.9855	26.1315	27.3347	27.9643	26.3502	26.8018	24.9161	27.8056	27.2705	27.4683	26.2531	26.7326	26.4678	25.7187	26.882	27.0417	27.2564	26.9374	27.4115	26.9559		0	30133000000	274	18	81.4	23.743	2	4	4	7	6	6	6	9	7
P62316	Small nuclear ribonucleoprotein Sm D2	SNRPD2	81.4	31.1474	31.3055	31.2682	32.1067	31.7916	30.9784	31.0194	30.7765	31.3114	31.2158	31.2091	31.5749	31.704	31.3692	31.4637	30.97	30.9936	31.1381	31.4083	31.5396	31.2939	31.1374	32.0204	31.5413	31.3585	31.6667	31.7056	31.6977	31.1701	30.7862		0	582900000000	1814	18	81.4	13.527	12	9	12	11	13	13	9	9	11
Q9H936;E9PJH7;E9PS95	Mitochondrial glutamate carrier 1	SLC25A22	81.4	28.3894	28.3377	28.3785	30.1237	29.441	28.6593	27.4524	28.4458	28.216	27.5712	27.4652	28.3847	28.5994	29.1271	27.4371	29.0646	29.0805	28.3997	30.1376	28.4674	28.6873	29.7171	28.9196	28.1763	29.3493	27.9728	28.9628	27.9265	29.1154	29.2178		0	100790000000	798	24	81.4	34.47	9	3	10	9	11	10	10	9	11
X6RAL5;O00422;H7BZW6	Histone deacetylase complex subunit SAP18	SAP18	81.4	29.4068	28.7709	29.1588	29.9783	29.4554	30.42	29.6722	29.1639	29.7578	29.4401	29.4144	28.9967	29.1086	29.629	29.4415	29.2833	28.7486	29.7838	29.6905	28.5733	29.5464	29.3048	29.9014	29.6011	28.8918	29.5986	29.4573	29.0322	28.8908	30.2022		0	155810000000	718	20	81.4	19.526	7	10	10	9	11	10	10	10	10
P61247;D6RAT0;E9PFI5;H0Y9Y4;H0Y8L7;D6RB09;D6R9B6	40S ribosomal protein S3a	RPS3A	81.4	33.2331	33.2685	33.2416	33.6353	33.5611	33.6742	33.2709	33.057	33.9671	33.4655	33.5282	33.6317	33.7046	33.4516	33.7254	33.2	33.5851	33.9396	33.3461	33.2739	33.2527	33.2159	33.8556	33.3192	33.0098	33.2355	33.6896	33.1962	33.4091	33.5753		0	2418100000000	3785	46	81.4	29.945	22	20	20	27	23	25	27	25	23
Q12974;E9PMY3;E9PML8;E9PJC0;E9PRR9	Protein tyrosine phosphatase type IVA 2	PTP4A2	81.4	27.0981	27.3028	28.1293	27.9343	27.012	27.6934	27.596	26.9934	26.9372	27.2085	27.2032	27.1548	27.307	27.2678	27.6312	27.8613	27.105	27.134	27.7343	27.4751	27.2634	27.1908	27.4057	26.9907	27.8152	27.69	26.567	26.8443	28.1098	28.5309		0	39857000000	327	13	81.4	19.127	4	3	6	5	5	4	6	7	6
Q9UI09	NADH dehydrogenase [ubiquinone] 1 alpha subcomplex subunit 12	NDUFA12	81.4	26.4239	24.7662	26.2646	27.3819	26.9047	27.9449	27.3573	27.5873	27.2395	27.2041	26.3406	26.8788	27.4731	26.5902	26.2916	24.7561	28.1358	26.9698	28.2646	27.045	25.547	27.5431	28.3503	26.6613	27.3033	25.9458	27.6963	27.5239	26.1239	28.1849		0	35838000000	327	15	81.4	17.114	4	2	5	4	2	4	6	3	5
Q9BXJ9	N-alpha-acetyltransferase 15, NatA auxiliary subunit	NAA15	81.4	30.8823	30.9271	30.2887	30.9275	31.3471	30.5278	31.167	30.6463	31.1053	30.2795	30.3547	31.272	31.2979	30.6356	31.3545	30.6009	31.4071	31.3116	30.7836	30.4342	30.9689	30.9682	31.669	30.9519	30.4788	31.0698	31.026	31.2013	31.4072	31.5004		0	425420000000	2480	89	81.4	101.27	30	23	34	33	34	35	30	37	34
Q6IAA8;F5GX19;F5H3Y3;H0YFI1;F5H479	Ragulator complex protein LAMTOR1	LAMTOR1	81.4	29.3348	28.7403	28.8033	29.8109	29.4416	29.9719	29.23	29.7132	28.9346	29.4461	29.2542	29.3349	29.7614	29.1057	29.369	29.246	30.0239	29.6356	29.9629	29.6731	29.6222	28.9225	29.5696	29.0779	29.5913	28.7357	29.0037	29.6014	28.8077	29.0437		0	136440000000	892	10	81.4	17.745	6	7	6	6	7	6	8	7	7
P38646	Stress-70 protein, mitochondrial	HSPA9	81.4	34.2307	33.758	34.3776	35.1625	34.8492	34.9261	34.4356	33.9858	34.7422	34.2396	34.3091	33.9637	34.0803	34.5179	34.2932	34.3387	34.4075	34.0307	34.5931	34.663	34.0812	35.4219	33.1849	34.6006	34.4754	34.4777	33.9641	34.297	34.6505	35.1904		0	4867300000000	9782	85	81.4	73.68	50	45	48	46	47	48	44	47	45
Q14697;F5H6X6	Neutral alpha-glucosidase AB	GANAB	81.4	32.7068	33.6584	33.4334	32.9893	32.3342	32.8273	34.3784	32.6402	32.5295	33.4131	33.3616	33.5496	32.5748	33.7567	33.3499	34.1101	33.6717	33.4983	33.9659	32.1874	33.3946	33.9519	32.8867	32.4447	32.8497	33.8869	33.7882	33.3217	33.4431	32.8463		0	2421900000000	7410	79	81.4	106.87	44	43	40	55	61	56	48	54	51
P01024	Complement C3;Complement C3 beta chain;Complement C3 alpha chain;C3a anaphylatoxin;Acylation stimulating protein;Complement C3b alpha chain;Complement C3c alpha chain fragment 1;Complement C3dg fragment;Complement C3g fragment;Complement C3d fragment;Complement C3f fragment;Complement C3c alpha chain fragment 2	C3	81.4	22.7618	22.597	30.1261	23.5292	21.9102	26.3621	27.8332	26.4324	23.0925	26.6663	26.3048	26.8081	22.8285	26.759	26.3811	27.839	23.8976	29.0077	27.5712	24.2388	30.9287	28.2105	30.2431	31.6986	28.9315	28.1385	23.6647	26.146	23.4553	28.6575		0	864330000000	2642	135	81.4	187.15	6	5	7	5	4	6	17	13	14
P50454;E9PPV6;E9PR70;E9PK86;E9PMI5	Serpin H1	SERPINH1	81.3	32.2275	33.4147	33.9451	33.6536	33.773	33.605	33.8956	30.4743	31.3889	32.4172	32.5107	33.8619	35.1123	33.8332	33.4144	34.3176	31.7199	33.9857	33.6135	27.2737	33.272	32.6634	32.3036	32.9326	32.5899	34.2091	34.2766	33.6493	33.3444	33.1379		0	2506200000000	4518	44	81.3	46.44	16	18	19	22	24	24	26	27	28
P32119;A6NIW5	Peroxiredoxin-2	PRDX2	81.3	33.5751	33.3358	32.3872	32.8282	33.045	32.6672	29.5692	31.9197	28.6579	33.2103	33.5011	31.7915	31.1665	30.2417	31.241	31.77	31.5673	31.1958	32.4185	22.7263	33.2781	34.6012	32.8297	33.1789	32.696	32.4252	22.0055	24.4604	24.1286	22.9265		0	1346500000000	1872	24	86.9	21.892	12	13	13	15	15	15	13	13	16
Q13177	Serine/threonine-protein kinase PAK 2;PAK-2p27;PAK-2p34	PAK2	81.3	31.7753	31.4755	30.7548	31.1592	31.6589	31.4294	31.4642	31.0181	31.5628	31.0958	31.1559	31.5439	31.6212	31.6219	30.164	31.5853	31.1493	31.4349	32.6293	31.8893	31.2237	30.963	31.8201	30.735	31.6671	32.2285	31.0792	31.5753	31.529	31.3211		0	594710000000	3015	48	81.3	58.042	23	22	22	23	24	25	23	25	24
Q8TBC4;F8W8D4	NEDD8-activating enzyme E1 catalytic subunit	UBA3	81.2	28.9762	29.5372	29.1242	28.7549	29.8353	29.043	28.208	29.3557	28.5948	28.8946	29.1469	29.4416	29.255	29.0326	28.896	29.4891	29.0097	29.9502	29.1946	29.2962	28.6891	28.5217	29.4492	28.0699	29.6455	29.3555	29.41	28.5828	29.0856	28.8298		0	119550000000	1091	30	81.2	51.852	13	8	12	20	20	19	17	16	18
Q86W42	THO complex subunit 6 homolog	THOC6	81.2	28.9378	28.5369	28.4247	29.217	29.0952	29.5589	28.3364	28.2587	29.1859	28.8414	28.846	28.3622	28.7819	28.8896	27.881	28.006	26.9393	28.2645	30.0377	29.1641	27.9605	28.1023	28.4274	28.4971	28.8653	28.3944	29.4221	29.5036	28.6892	28.4447		0	89546000000	711	21	81.2	37.535	8	10	11	11	13	13	10	11	14
Q8WW59	SPRY domain-containing protein 4	SPRYD4	81.2	28.3142	28.7746	27.5104	27.1578	26.7548	27.8081	28.2738	26.0787	27.9772	28.0098	26.8706	27.2964	26.8277	27.7401	28.5003	27.9354	27.2875	26.2133	27.7711	27.9861	27.8278	27.5418	25.8315	26.9099	27.2267	26.7462	27.6405	27.6245	27.9059	28.006		0	46958000000	389	17	81.2	23.128	6	6	7	8	9	8	9	10	8
P32969;H0Y9V9;D6RAN4;E7ESE0	60S ribosomal protein L9	RPL9	81.2	31.2915	32.1052	32.2877	32.2447	32.0346	30.9925	31.6838	31.7147	32.5618	32.3702	32.2037	32.2777	32.1983	31.5844	32.203	31.9642	32.6826	32.0023	32.1661	32.2595	31.4636	31.8062	31.6814	31.8789	31.7715	31.7921	32.2828	32.414	32.5521	31.796		0	874890000000	1963	22	81.2	21.863	6	7	8	11	10	11	10	13	12
P62136;E9PMD7	Serine/threonine-protein phosphatase PP1-alpha catalytic subunit;Serine/threonine-protein phosphatase	PPP1CA	81.2	31.0385	31.8185	32.4298	31.6507	31.8274	31.0385	32.1948	31.4206	31.523	31.7068	31.6997	32.3177	31.6113	31.7747	32.1045	32.2843	32.6658	31.7841	31.9183	30.8413	32.2919	31.974	30.9148	31.7444	31.7334	32.2469	31.8538	31.7128	31.7579	31.2414		0	778150000000	2598	33	81.2	37.512	15	15	15	20	22	22	17	20	19
O76003	Glutaredoxin-3	GLRX3	81.2	31.5256	32.0578	31.5973	31.7426	32.3732	31.7198	31.1969	31.8213	31.8903	31.4786	31.5449	31.7915	31.9345	31.0096	32.3579	31.1189	31.5153	31.4739	31.9461	32.2226	30.3186	32.3785	31.0271	30.7143	31.9679	31.5394	31.6081	31.3536	31.3972	32.3748		0	663190000000	2069	32	81.2	37.432	14	11	14	16	17	17	17	18	19
Q00688	Peptidyl-prolyl cis-trans isomerase FKBP3	FKBP3	81.2	30.9933	31.4546	30.5681	29.9979	30.3103	29.3838	31.414	30.3643	30.3807	30.5988	30.6899	31.2364	30.1263	31.6354	30.6776	30.9363	30.361	31.1238	31.6906	30.6504	31.3864	30.5514	29.9881	30.2767	30.7595	31.8053	31.6487	31.2452	30.455	29.318		0	377600000000	1266	30	81.2	25.177	8	7	9	14	14	13	9	10	9
P07814;V9GYZ6	Bifunctional glutamate/proline--tRNA ligase;Glutamate--tRNA ligase;Proline--tRNA ligase	EPRS	81.2	32.8162	32.8576	32.9649	33.1375	33.0799	32.6525	33.3627	32.7262	32.9902	33.3412	33.379	32.5642	33.0318	31.9914	33.8708	33.4796	33.0553	33.1594	32.8915	33.2329	32.9637	33.6327	32.9685	32.3671	32.6657	33.6448	33.1422	32.9012	33.5647	32.8581		0	1879900000000	8430	149	81.2	170.59	70	63	79	87	90	80	78	81	90
P53618;E9PP73	Coatomer subunit beta	COPB1	81.2	32.4641	31.9492	32.3439	32.1352	32.3057	31.716	31.9813	32.4999	32.5433	32.2083	32.0633	32.6767	32.8085	32.2758	32.1974	32.371	32.1803	31.852	32.1502	32.4284	32.057	32.7424	31.6848	31.8672	32.1812	31.9758	32.0215	31.8508	32.2603	32.6245		0	1034400000000	5009	89	81.2	107.14	31	29	35	44	41	46	39	45	43
Q9NWV4;B1ARP7	UPF0587 protein C1orf123	C1orf123	81.2	28.0072	27.9791	29.0777	27.7217	28.3852	28.308	28.2376	28.659	28.7357	27.8329	27.4259	28.3444	28.9029	28.9468	28.2002	29.2363	29.1521	28.4784	29.7272	28.6627	28.5734	27.8626	28.2007	27.8988	28.9862	28.5873	28.5566	28.406	29.1095	28.7102		0	83863000000	482	12	81.2	18.048	9	5	6	5	3	4	7	8	7
O00170;E9PMH2	AH receptor-interacting protein;Peptidyl-prolyl cis-trans isomerase	AIP	81.2	29.5211	29.7792	29.2047	28.8222	29.0801	30.3379	29.6436	29.1846	29.7594	29.579	29.7493	30.054	29.5324	29.8475	30.6221	30.1367	29.5093	29.5083	30.2983	29.2378	30.2531	29.8443	30.2693	30.3487	29.8957	29.8813	29.5704	29.3754	30.083	30.2666		0	189520000000	1464	31	81.2	37.636	11	11	14	14	15	15	14	15	16
Q96GT9	X antigen family member 2	XAGE2	81.1	NaN	NaN	NaN	NaN	NaN	20.9416	NaN	NaN	NaN	NaN	NaN	NaN	NaN	NaN	NaN	NaN	NaN	NaN	NaN	30.2335	NaN	NaN	25.815	22.6616	NaN	20.1813	NaN	NaN	NaN	NaN		0	5015100000	37	11	81.1	12.354	0	0	0	0	0	0	0	0	0
Q86YS6	Ras-related protein Rab-43	RAB43	81.1	25.1071	26.7445	24.8436	24.8911	26.2759	26.6495	25.2943	25.951	24.4048	27.1906	26.7985	25.5547	25.9396	25.531	26.5756	26.7647	28.943	27.3266	27.4667	27.7694	27.1325	25.5726	26.0534	26.6256	27.1111	25.5991	25.3671	26.6786	26.4989	26.7656		0	30426000000	204	18	90.6	23.339	3	2	3	4	5	4	5	3	2
Q15165;G3XAK4	Serum paraoxonase/arylesterase 2	PON2	81.1	27.4558	27.0396	27.2018	26.7192	28.0185	29.4506	29.3194	28.5277	26.3244	28.4465	27.8522	28.1591	27.7266	27.3756	27.5889	31.1132	28.975	28.1282	28.7088	28.9787	28.8455	27.8909	27.0674	27.7491	28.558	28.7118	27.8683	28.3402	28.71	28.1598		0	85063000000	626	19	81.1	39.396	4	3	5	4	8	8	4	6	7
Q02818;H7BZI1	Nucleobindin-1	NUCB1	81.1	29.195	30.1533	30.1309	29.6285	29.3636	31.2163	29.5349	29.9401	29.9471	29.8578	29.6049	30.5246	29.7072	29.3988	29.7092	28.5575	30.1342	30.2773	30.1699	29.9517	30.9385	29.4813	30.4778	30.4421	30.4338	30.2673	30.2981	29.9516	30.3927	29.1808		0	245540000000	1484	51	81.1	53.879	17	16	17	19	21	19	22	24	24
Q6PKG0;E5RH50	La-related protein 1	LARP1	81.1	30.9161	30.732	30.6406	31.1296	31.078	31.1963	30.4687	30.1404	31.3534	30.0576	30.0678	30.8223	30.5114	30.8425	31.2875	30.689	30.9814	30.3201	30.8551	30.3278	30.3337	31.0567	31.3172	31.4851	30.5344	30.4778	30.3671	30.7283	31.2049	31.3988		0	378740000000	2597	87	81.1	123.51	34	29	32	37	43	43	35	46	43
Q9BW72	HIG1 domain family member 2A, mitochondrial	HIGD2A	81.1	26.8783	26.4451	25.9848	28.0569	27.4456	28.739	27.5415	26.6022	27.1856	26.9548	27.0891	26.8843	27.4536	26.6411	29.0244	26.9696	27.9754	26.6435	28.8493	27.3635	26.9664	27.5402	NaN	25.6112	28.0067	27.5876	25.7201	24.6929	26.1737	26.4013		0	33308000000	185	6	81.1	11.528	1	1	1	3	3	2	1	1	2
Q92979;V9GYP5;A0A087WWQ2;A0A087WVM7	Ribosomal RNA small subunit methyltransferase NEP1	EMG1	81.1	29.012	29.009	29.1228	30.1328	29.8825	30.2878	28.5338	28.2796	29.9198	29.1477	29.0501	29.7375	29.4191	29.695	29.6103	27.9877	28.8309	28.5025	29.2487	28.6659	27.8886	27.7606	30.2936	28.9133	28.413	28.9431	29.3969	29.0036	29.6501	29.9364		0	128300000000	865	17	81.1	26.72	7	7	8	11	11	12	9	8	10
P62330	ADP-ribosylation factor 6	ARF6	81.1	29.9265	30.3079	28.502	29.7922	28.824	27.6239	27.7184	29.9505	29.282	29.6402	29.4834	29.5045	29.7247	30.267	27.6076	28.6992	29.2488	29.3262	30.4423	30.4584	29.1066	27.7915	28.622	29.9507	30.3891	29.8248	28.1889	28.866	28.8724	27.9035		0	142120000000	715	15	81.1	20.082	7	6	7	6	9	8	4	5	5
P34896	Serine hydroxymethyltransferase, cytosolic	SHMT1	81	30.6111	31.7411	28.498	28.6164	29.0105	29.3558	28.5684	28.3827	28.647	30.2312	30.0737	28.5883	28.5922	28.6273	29.5183	29.5665	29.6433	30.1719	28.8515	27.8409	30.2774	29.1047	29.9074	30.497	28.8792	30.1945	28.9701	29.0205	27.7334	28.3661		0	157480000000	1081	39	81	53.082	19	14	19	25	25	27	17	17	13
Q15008	26S proteasome non-ATPase regulatory subunit 6	PSMD6	81	30.6708	31.5156	31.2519	30.6059	31.1583	30.7618	31.0203	30.8532	31.2558	31.0251	31.228	31.3883	31.1361	31.3912	31.2068	30.5209	31.068	31.3937	31.3128	30.5622	30.9495	31.043	30.7949	30.7101	31.4861	30.7259	30.9862	30.6499	30.8664	30.7648		0	442330000000	2241	43	81	45.531	21	22	15	23	27	21	24	23	26
P35221;G3XAM7	Catenin alpha-1	CTNNA1	81	29.3823	26.5735	32.5105	28.1495	30.5593	32.9414	31.5465	33.1314	32.1973	30.7319	32.1157	32.5474	32.6348	32.5478	32.6486	32.8996	33.2818	33.4223	33.0311	32.7487	32.4784	31.946	32.5897	32.0317	32.1915	33.0177	30.7095	30.5086	32.316	31.9967		0	1173700000000	4502	84	81	100.07	28	22	15	16	9	11	48	47	45
P36543;C9J8H1	V-type proton ATPase subunit E 1	ATP6V1E1	81	29.0539	29.2008	29.6623	29.3713	29.653	29.6497	29.1308	29.1455	29.2531	29.6069	29.635	29.5981	29.4296	28.9655	28.556	28.965	29.9798	29.938	28.809	29.8121	30.0077	28.8043	29.7313	29.0671	28.918	29.6829	29.6582	30.3703	29.6322	29.4808		0	158230000000	907	25	81	26.145	8	6	10	12	11	9	12	11	13
P59998;F8WCF6;F8WDD7;H7C0A3	Actin-related protein 2/3 complex subunit 4	ARPC4;ARPC4-TTLL3	81	31.2977	31.7751	31.4132	30.8016	31.275	30.5726	31.3971	32.152	31.6617	30.9596	31.0569	31.598	31.5726	30.7808	31.1217	31.7331	31.9992	31.8998	31.5199	30.9869	31.3312	31.4056	31.0599	31.2711	31.7363	30.9426	30.923	30.8439	31.6095	31.3889		0	564760000000	1105	16	81	19.667	7	6	6	8	10	11	7	8	8
Q9BV57	1,2-dihydroxy-3-keto-5-methylthiopentene dioxygenase	ADI1	81	28.2628	28.0143	26.8687	26.9976	28.7447	29.533	28.2778	25.3171	27.9303	28.7402	28.8495	29.0804	28.7872	28.7778	28.3106	27.4304	27.6853	27.3606	27.4224	28.9951	26.8503	26.9144	29.505	29.1029	27.9541	28.2821	29.2655	29.3981	28.4509	27.9138		0	73858000000	507	15	81	21.498	4	4	5	9	9	7	3	7	7
P00813;F5GWI4;F5GXW0	Adenosine deaminase	ADA	81	28.7045	23.8154	27.7557	25.1546	27.1142	27.7613	22.6504	28.6986	26.6469	28.2822	28.342	28.2515	26.9023	26.5753	23.471	29.7335	27.182	25.9367	29.0607	29.9563	26.0641	27.3052	25.1739	24.3758	30.1307	27.4877	28.4215	28.4424	27.0964	27.2238		0	51041000000	488	31	81	40.764	10	7	10	3	2	0	11	12	11
P24666;G5E9R5	Low molecular weight phosphotyrosine protein phosphatase	ACP1	81	29.603	29.7797	29.2631	29.2083	29.5288	29.1371	30.3432	29.3375	29.7008	28.7982	29.2063	29.0402	29.0343	29.1532	30.3803	29.1958	29.1672	29.723	29.8159	30.142	30.0254	30.3495	30.3082	29.9761	29.3707	29.8372	29.9008	29.3931	29.4829	29.3784		0	169460000000	875	14	81	18.042	6	5	7	8	8	7	6	9	8
P40939	Trifunctional enzyme subunit alpha, mitochondrial;Long-chain enoyl-CoA hydratase;Long chain 3-hydroxyacyl-CoA dehydrogenase	HADHA	80.9	32.8158	32.4682	32.6523	33.6244	33.3186	33.2239	33.5076	32.8231	32.1622	32.0103	32.0235	32.1705	32.352	32.8901	32.6432	32.8216	32.9322	32.8346	33.5664	32.7555	32.5639	33.2698	32.1628	32.5768	33.108	32.3738	33.0668	33.5414	33.1018	32.1906		0	1642300000000	5689	67	80.9	82.999	37	36	33	36	34	38	34	40	37
P31689	DnaJ homolog subfamily A member 1	DNAJA1	80.9	30.781	30.5089	31.2225	31.6501	31.631	30.6388	30.1101	30.7938	31.5702	31.3655	31.6347	31.6872	31.6312	30.7265	31.2659	31.1034	31.5065	31.3811	31.4666	30.607	30.7322	31.5512	31.3422	31.9168	30.8068	31.8573	31.3773	31.6196	31.4402	32.0052		0	546650000000	2045	37	80.9	44.868	14	15	17	20	20	19	18	19	18
P08123;A0A087WTA8	Collagen alpha-2(I) chain	COL1A2	80.9	18.6487	19.2058	20.8323	20.7552	16.6597	19.1116	19.7405	21.6016	19.6988	18.8953	18.9096	24.7215	32.1476	27.3941	19.6336	17.9009	18.5438	17.5211	20.5506	17.9675	16.5482	18.9457	22.4757	22.8848	18.6185	18.7967	18.4659	18.1944	19.5117	19.1094		0	341010000000	543	79	80.9	129.31	3	4	3	4	3	1	2	2	5
Q9P0K7	Ankycorbin	RAI14	80.8	29.9488	26.5606	29.9245	27.414	26.1594	30.2984	29.449	30.5167	30.385	30.7891	30.662	30.7617	31.112	29.7468	29.2583	30.7124	30.2614	30.7214	28.6174	31.0952	30.2876	29.7468	29.3339	24.8669	31.141	29.86	28.5262	28.3759	28.8046	29.2241		0	210130000000	1765	87	80.8	110.04	24	22	30	12	11	11	37	32	38
P30153;B3KQV6;C9J9C1	Serine/threonine-protein phosphatase 2A 65 kDa regulatory subunit A alpha isoform	PPP2R1A	80.8	32.5974	32.9405	32.7677	32.2921	32.9179	32.3989	33.0672	32.5454	32.6388	32.9899	32.8	33.0445	33.3964	32.7277	32.5534	32.776	32.8209	32.3134	33.0808	33.1709	32.6756	32.6721	32.1574	32.5954	32.8911	32.9415	32.9693	33.195	32.7473	32.6445		0	1510500000000	4747	53	80.8	65.308	25	28	24	34	34	36	31	32	30
Q14152	Eukaryotic translation initiation factor 3 subunit A	EIF3A	80.8	32.9941	33.037	33.4092	33.218	33.1707	32.874	33.1032	32.7395	33.6271	33.3452	33.1999	33.3581	33.3158	32.7034	33.0599	32.752	32.6016	33.1901	33.3465	33.177	32.5681	33.0522	33.1573	32.8019	32.732	32.5904	33.0337	33.312	33.2326	33.2323		0	1841700000000	8495	172	80.8	166.57	91	75	88	104	102	104	102	112	111
Q8WXX5	DnaJ homolog subfamily C member 9	DNAJC9	80.8	29.9852	29.8311	29.3109	30.2093	29.3444	29.519	28.6982	30.0254	30.0506	29.4997	29.9078	30.495	29.9625	29.9434	30.1563	28.5101	28.7751	29.6409	30.0615	29.4597	30.3098	29.3181	29.2734	29.9931	29.7456	29.7174	29.5095	29.6152	29.1509	29.6944		0	168980000000	1036	28	80.8	29.909	11	11	11	12	12	11	13	12	12
O75436;S4R3Q6	Vacuolar protein sorting-associated protein 26A	VPS26A	80.7	30.4223	30.3599	30.3313	28.6254	30.321	29.8982	29.0364	30.6936	29.7943	30.609	30.3622	30.3883	30.3519	30.4129	30.1546	29.0645	30.0439	29.6263	30.155	30.4852	30.6499	30.1744	29.8448	30.1408	30.84	30.2624	29.8197	29.9854	29.6858	30.2115		0	243570000000	1385	32	80.7	38.169	14	10	11	16	17	19	16	16	17
P06702	Protein S100-A9	S100A9	80.7	25.794	NaN	NaN	NaN	NaN	20.1723	19.4307	17.8921	NaN	NaN	NaN	20.2949	NaN	20.0437	20.0296	NaN	17.5003	22.7933	19.8647	18.7317	20.4176	19.6619	24.4654	23.7503	19.4457	20.5543	19.6592	NaN	19.2094	NaN		0	56530000000	174	8	80.7	13.242	3	2	1	0	0	1	1	0	0
P27694;I3L4R8	Replication protein A 70 kDa DNA-binding subunit;Replication protein A 70 kDa DNA-binding subunit, N-terminally processed	RPA1	80.7	31.4798	31.5573	30.3185	31.8024	31.9249	31.0751	30.9809	30.6806	30.5407	31.2095	31.4894	31.1712	31.1642	31.0744	30.8687	31.313	29.8518	30.5682	31.0978	30.5921	30.5521	30.4864	30.3317	30.1369	30.7275	31.2138	31.6263	31.6991	31.1843	31.3115		0	475260000000	2437	52	80.7	68.137	26	27	27	33	35	32	24	23	28
P09455;H0YAK8	Retinol-binding protein 1	RBP1	80.7	NaN	NaN	27.6993	21.807	NaN	22.5077	22.8473	31.412	20.6313	20.9531	NaN	22.348	NaN	27.2695	28.2809	32.1173	23.7966	26.8181	30.309	NaN	29.5084	31.5358	26.0749	29.5674	NaN	29.4215	26.4278	25.613	NaN	22.6692		0	168980000000	620	13	80.7	15.85	0	2	0	0	0	0	9	5	9
Q15907;H3BMH2	Ras-related protein Rab-11B	RAB11B;RAB11A	80.7	31.9531	31.6962	31.7183	31.5716	31.7458	32.0396	31.8181	32.0051	31.6441	31.7195	31.8012	31.6924	31.3727	31.6273	31.7859	31.8093	32.1379	32.0802	32.1202	32.4646	32.5105	31.7705	32.0099	32.8635	32.0997	32.2276	32.0373	31.6363	32.6243	32.5683		0	873260000000	1776	17	80.7	24.488	13	11	12	12	14	13	12	15	16
P62333;A0A087X2I1;H0YJC0	26S protease regulatory subunit 10B	PSMC6	80.7	31.321	32.0043	31.5988	31.1166	31.2726	30.8249	31.4759	30.9534	31.4913	31.6268	31.5388	31.6815	31.3695	31.7641	31.3552	30.8651	31.5258	31.8361	31.4941	31.7041	31.3307	31.4392	31.7692	31.3699	31.7167	31.5546	31.296	31.8614	31.3885	31.9638		0	621740000000	2518	37	80.7	44.172	20	17	20	23	24	24	21	24	22
Q9Y314;M0R3B2;A0A075B797	Nitric oxide synthase-interacting protein	NOSIP	80.7	28.9369	28.5763	28.6982	28.7226	28.1697	29.6342	29.0672	28.6113	30.0241	30.78	30.0651	29.143	29.0378	28.3513	29.2979	27.632	28.9644	28.6032	29.9738	29.9644	28.69	28.8957	29.2911	28.9218	29.8705	28.3154	27.3987	28.8291	28.3741	29.4137		0	113160000000	910	27	80.7	33.172	9	10	5	10	9	9	12	12	11
P07910;G3V576;G3V5V7;G3V555;G3V575	Heterogeneous nuclear ribonucleoproteins C1/C2	HNRNPC	80.7	33.2949	33.3493	33.2527	34.2806	33.6354	34.636	33.6	33.6732	34.051	33.6035	33.7074	33.9291	33.6249	33.9321	33.7526	32.615	33.1692	33.7262	33.5396	33.805	33.5435	33.465	33.9318	34.0826	33.4443	32.7927	34.0734	33.6439	33.6537	34.0456		0	2847700000000	4860	44	80.7	33.67	22	19	24	24	23	25	21	22	23
O96008	Mitochondrial import receptor subunit TOM40 homolog	TOMM40	80.6	30.3527	30.2162	29.9826	31.4542	31.0014	30.4757	31.1601	29.1632	29.8564	30.1264	30.1523	30.3202	30.4131	29.8444	31.2077	30.793	30.5366	29.8946	31.4106	30.4071	30.2816	30.3272	30.2356	30.6702	30.3607	30.5105	30.3214	29.93	30.0584	30.4883		0	307990000000	1454	18	80.6	37.893	9	9	8	8	11	10	9	12	10
O95721;C9JAF7	Synaptosomal-associated protein 29;Synaptosomal-associated protein	SNAP29	80.6	28.6397	27.3677	27.3081	26.5683	27.987	30.0245	27.623	27.5064	27.1039	27.9978	28.106	28.4287	27.807	26.8573	27.971	27.1818	27.3994	27.2203	28.9437	26.9833	26.7335	26.9467	27.8972	27.7113	28.068	28.0276	28.1698	28.7307	28.3971	27.5769		0	51715000000	433	19	80.6	28.97	6	6	7	7	8	6	10	11	10
H7C2I1;Q99873;E9PKG1;E9PIX6;E9PQ98;H0YDE4	Protein arginine N-methyltransferase 1	PRMT1	80.6	31.5101	31.9685	31.8004	32.5196	32.2021	31.7574	32.0445	32.3856	32.1974	32.734	31.9605	32.4967	32.2185	32.311	32.7685	31.5535	31.7966	31.9783	33.0335	32.0675	31.6151	31.3066	31.5908	31.9784	31.9914	31.6196	32.6493	32.1383	32.3094	32.2926		0	911000000000	2885	31	80.6	42.461	15	18	16	19	24	19	20	23	20
P30101	Protein disulfide-isomerase A3	PDIA3	80.6	33.8813	33.4729	32.7786	34.6878	34.0529	35.1837	34.7414	33.669	33.7804	34.0742	34.1808	34.3682	34.3905	33.8066	34.2204	34.2316	34.3212	34.8609	34.2355	33.8875	34.3968	34.6827	33.5927	34.3343	34.1641	34.067	34.3841	33.4349	33.926	33.6437		0	4044800000000	7897	64	83.6	56.782	32	28	32	33	39	34	32	34	31
Q99417;A0A087WV05	C-Myc-binding protein	MYCBP	80.6	28.0758	27.9134	27.5499	27.1354	27.3536	28.1883	28.5377	27.3	28.4528	27.8332	27.3972	27.2754	27.4958	27.5301	28.2294	28.1699	27.4514	28.0228	26.2054	28.0686	27.983	27.9432	27.9017	28.3888	27.8571	28.114	26.9865	27.0261	27.5427	28.5374		0	49585000000	347	15	80.6	11.967	5	4	4	2	6	2	4	6	4
Q9UBI6	Guanine nucleotide-binding protein G(I)/G(S)/G(O) subunit gamma-12	GNG12	80.6	28.236	28.7315	29.3654	29.8259	28.9582	31.5611	31.8328	30.7514	31.4294	28.031	29.8011	30.1854	31.7306	31.6466	30.6285	30.4871	30.6018	30.2804	29.3762	29.9252	31.5414	30.5377	30.4781	28.0583	31.4451	28.6396	29.0429	27.1799	28.9663	26.9022		0	245590000000	572	7	80.6	8.0061	4	2	3	4	3	5	5	4	5
Q15056	Eukaryotic translation initiation factor 4H	EIF4H	80.6	31.6581	31.8994	31.2749	31.3042	31.9788	32.4679	32.4465	32.618	31.7193	31.4946	31.8003	32.1271	32.672	32.5842	32.3422	32.4271	32.3774	31.5253	32.8255	32.1023	32.0834	32.3152	32.4517	31.7728	32.7348	32.507	31.7229	32.0736	32.3896	32.6932		0	959250000000	2376	31	80.6	27.385	14	13	14	16	14	16	19	17	18
Q9UHR4	Brain-specific angiogenesis inhibitor 1-associated protein 2-like protein 1	BAIAP2L1	80.6	28.9299	28.747	25.5086	22.4644	28.9012	30.186	28.7094	28.1515	24.653	28.5673	28.5024	26.2702	23.181	26.6619	28.4728	28.3422	29.6713	29.3864	27.6042	28.2359	29.8361	29.0124	30.0157	29.2005	27.5754	29.8424	27.4474	27.2284	25.5393	24.8891		0	78049000000	764	44	80.6	56.882	12	11	16	15	12	11	7	5	8
P68036	Ubiquitin-conjugating enzyme E2 L3	UBE2L3	80.5	30.9246	30.5091	31.0319	30.4477	30.8345	31.3293	29.9335	29.7758	30.1622	30.3735	30.4965	30.7971	30.4921	29.9293	30.6785	30.2007	30.2922	30.5702	30.8307	29.9455	29.9852	30.1974	30.4569	30.0389	30.7265	30.9918	30.3463	30.9604	30.4942	30.5639		0	319150000000	1399	17	80.5	17.861	7	6	7	8	8	9	8	9	9
O75663	TIP41-like protein	TIPRL	80.5	28.0309	28.5149	29.0014	29.127	29.7325	28.9136	29.7918	29.0916	29.4436	29.1692	29.3051	29.2873	29.0302	29.328	29.5128	29.6025	30.0343	29.1217	28.7693	29.0457	29.5546	29.4825	29.1865	29.1054	28.8401	29.2608	29.4236	30.4382	29.7596	28.8488		0	124440000000	894	23	80.5	31.444	8	6	8	13	12	12	10	11	11
P05120	Plasminogen activator inhibitor 2	SERPINB2	80.5	30.8105	29.0903	18.3679	19.0851	19.4026	20.3389	17.6565	19.0072	19.2492	18.752	18.4382	30.1985	31.4962	18.8688	17.2415	NaN	31.6114	18.8307	19.1668	20.0232	19.7017	16.6872	19.6583	21.7076	17.0181	22.5082	19.6163	18.9016	18.6123	19.3593		0	214770000000	544	30	80.5	46.596	16	16	16	18	19	18	2	2	2
O00560;B4DHN5;E9PBU7	Syntenin-1	SDCBP	80.5	28.8178	29.1829	30.8895	29.5263	30.1296	29.626	28.6385	30.3053	30.9392	29.9967	29.4689	29.5066	29.5036	28.7088	27.1596	30.6264	28.6573	27.0403	30.5293	29.0749	28.7848	27.4521	27.8364	27.5475	29.6113	29.0361	28.6982	30.3487	31.4586	31.2101		0	199520000000	1118	19	80.5	32.444	8	7	8	11	10	11	13	13	12
Q14847;C9J9W2	LIM and SH3 domain protein 1	LASP1	80.5	32.4425	31.7065	32.555	30.8007	31.4905	32.2037	32.4681	32.2314	32.8786	32.6379	32.7751	31.982	32.8412	32.9951	33.015	32.5808	32.4906	32.4753	32.7178	31.5938	32.6341	31.7439	32.9739	32.3202	33.3576	32.4498	32.018	32.158	31.6183	30.9541		0	1146300000000	2532	29	80.5	29.717	16	18	17	15	14	14	19	17	16
P28838	Cytosol aminopeptidase	LAP3	80.5	31.2374	31.3713	31.3026	31.3435	31.6721	30.8585	31.286	31.0543	30.5375	32.5294	32.4179	31.5222	31.1055	31.6465	31.1597	32.5582	31.3828	31.3184	31.2395	30.9271	32.5253	31.4279	31.6577	32.9484	30.9896	31.3799	31.4597	31.1787	31.4204	31.0706		0	763370000000	3076	46	80.5	56.166	27	26	22	26	32	30	27	28	29
P51452;K7ES89	Dual specificity protein phosphatase 3	DUSP3	80.5	28.3971	28.1144	29.032	27.12	28.4825	27.6551	29.053	28.7581	28.9064	29.0101	29.8236	29.3488	28.6155	28.9102	28.6779	28.7023	29.5441	28.4503	29.5275	30.1651	29.8386	28.4161	28.6814	27.8778	30.0444	28.8632	29.5789	29.3967	28.7017	27.8709		0	97950000000	655	10	80.5	20.478	5	5	6	6	7	6	7	6	8
Q96CW1;A0A087WY71;E9PFW3;C9JJ47	AP-2 complex subunit mu	AP2M1	80.5	30.1336	30.5687	30.4314	29.4957	30.4542	30.7896	30.3727	30.1926	30.6414	30.5252	30.3449	30.8215	30.8958	30.8486	30.5888	30.5394	30.9448	29.8151	31.0072	30.5734	30.7466	30.8011	30.7968	30.1924	30.6784	30.1399	30.4495	30.5432	30.5532	30.2965		0	322640000000	1687	37	80.5	49.654	14	13	17	18	20	22	18	23	24
P60174	Triosephosphate isomerase	TPI1	80.4	34.596	35.1324	34.6897	34.1967	34.5794	34.6562	34.7682	34.1799	34.7145	34.5003	34.4186	34.5861	34.5178	35.3662	34.4811	34.8043	34.492	34.8377	34.9855	34.8986	33.9231	34.7588	35.0612	34.6484	34.4082	35.0191	34.5063	34.8427	34.0787	34.0051		0	5813000000000	6365	33	80.4	30.791	18	19	18	22	22	21	21	21	21
Q9NX24;D6RC52;D6RCB9	H/ACA ribonucleoprotein complex subunit 2	NHP2	80.4	29.0495	27.7222	28.8514	30.0162	28.9918	29.4749	28.2592	28.286	28.7675	27.6929	28.0035	28.1207	28.3108	29.1073	28.5045	28.3198	27.8327	28.7418	28.5935	29.0266	27.8961	28.9596	29.4016	28.2742	28.5295	29.1412	28.2092	28.6619	28.5439	29.1141		0	87972000000	565	11	80.4	17.201	6	5	6	5	5	5	6	5	5
Q96EL3	39S ribosomal protein L53, mitochondrial	MRPL53	80.4	26.9515	26.7704	26.9075	27.6407	26.764	28.9428	27.3444	26.2815	27.1287	26.3148	26.8823	26.3065	27.2453	27.8266	28.1001	26.3065	26.6531	27.5516	27.8736	25.8427	27.3399	27.4181	27.6833	28.7229	27.1016	26.7512	26.7601	26.2314	26.1539	26.8707		0	32123000000	259	8	80.4	12.107	4	3	3	4	4	4	3	3	5
Q9Y376;A0A087X0K1	Calcium-binding protein 39	CAB39	80.4	29.2823	29.5544	29.0035	28.0749	28.5012	27.1375	28.9153	29.062	29.3928	29.1036	29.1949	29.278	28.5001	28.7211	28.4178	29.4666	29.4983	28.6658	29.5023	28.3031	29.2341	28.5004	30.4195	29.2111	29.6206	28.9529	28.1689	28.6633	29.1594	29.2357		0	124130000000	951	34	80.4	39.869	14	9	10	13	17	15	15	15	14
P12956;B1AHC9	X-ray repair cross-complementing protein 6	XRCC6	80.3	33.0271	33.7522	33.5355	33.3997	33.3861	33.0322	33.214	32.5913	32.8992	33.6432	33.5219	33.7591	32.9902	33.1638	33.0292	33.1952	33.241	33.1056	34.0532	33.3077	33.1898	32.9986	33.2674	33.1049	33.4583	33.0278	33.7497	33.6176	33.0692	32.8452		0	2189800000000	6123	80	80.3	69.842	34	28	34	36	43	39	39	45	42
Q9UNZ2;F2Z2K0	NSFL1 cofactor p47	NSFL1C	80.3	30.428	30.5672	30.0882	30.3598	31.0501	31.5717	31.4298	30.9287	30.5602	29.6252	30.1332	30.5482	30.8113	30.7557	32.0063	29.7726	31.2885	29.9128	31.408	31.4499	30.9703	29.7474	31.6485	30.0965	30.9114	31.9102	31.0127	32.1809	31.2835	31.9762		0	440790000000	2054	41	80.3	40.572	18	11	18	24	25	23	22	23	24
Q9UGV2;Q5TH30;F8WBF9	Protein NDRG3	NDRG3	80.3	29.177	29.2737	28.3108	29.0712	28.7154	28.1173	29.1814	28.7768	29.0017	28.5411	28.5639	28.9362	28.3687	27.962	28.1191	28.9441	29.8423	27.8943	28.5869	28.3146	27.9204	30.4328	29.5221	28.4053	29.7101	28.7478	28.8507	29.4418	28.9625	28.5027		0	92762000000	866	23	80.3	41.408	10	9	9	10	12	10	11	12	12
P13995;B8ZZU9;B9A062	Bifunctional methylenetetrahydrofolate dehydrogenase/cyclohydrolase, mitochondrial;NAD-dependent methylenetetrahydrofolate dehydrogenase;Methenyltetrahydrofolate cyclohydrolase	MTHFD2	80.3	28.9748	28.8621	30.143	30.7329	30.2318	30.918	29.9187	28.3158	30.1636	29.9399	30.1452	28.9907	29.5437	29.2583	30.774	29.7753	29.1855	29.6486	30.5387	29.6827	28.3744	29.7364	30.0783	29.1061	28.5229	29.6515	30.9143	30.1481	30.403	29.2225		0	205050000000	1236	30	80.3	37.895	11	8	10	12	9	11	14	17	16
Q9NZU5;B4DEY6	LIM and cysteine-rich domains protein 1	LMCD1	80.3	NaN	25.0406	NaN	22.879	27.3581	27.646	27.7904	25.8103	23.3208	26.6054	26.7061	26.7958	29.644	27.5954	29.7671	29.5907	24.6681	31.6479	25.7406	25.655	27.4993	22.4091	24.824	24.4181	27.3608	27.6579	24.7808	25.2894	NaN	23.1255		0	53804000000	466	29	80.3	40.832	1	0	0	8	3	5	0	1	0
P00492	Hypoxanthine-guanine phosphoribosyltransferase	HPRT1	80.3	31.5089	30.8574	30.161	30.0186	30.7444	29.9682	29.8994	30.6056	30.7782	29.4616	29.4919	31.0314	30.5038	31.6589	29.2947	30.22	30.5346	30.5304	30.2571	30.3443	30.1579	30.7615	30.831	29.8382	30.7693	31.4848	31.0294	31.4344	31.3928	30.4753		0	332440000000	1436	16	80.3	24.579	9	9	10	11	13	12	10	12	11
Q9Y6G9;E9PHI6	Cytoplasmic dynein 1 light intermediate chain 1	DYNC1LI1	80.3	29.6245	29.7592	29.8534	30.2683	30.3993	30.035	30.3004	30.2748	30.396	30.1565	30.3003	29.9878	30.7334	30.7468	30.534	29.8273	29.1961	30.4022	29.6679	29.6454	29.53	30.3338	30.3386	30.4567	29.5059	29.8116	30.2476	30.4771	30.4185	30.7718		0	235040000000	1586	51	80.3	56.578	13	13	16	20	27	21	18	23	24
Q15847	Adipogenesis regulatory factor	ADIRF	80.3	31.217	31.3158	NaN	21.8549	NaN	30.2606	21.325	27.919	25.3531	21.968	22.3542	25.7391	29.2909	26.7133	20.4912	20.8533	21.3184	NaN	21.0838	21.7434	28.9842	NaN	30.4447	32.1821	22.3873	24.7227	20.8896	22.0479	21.7244	NaN		0	132030000000	265	7	80.3	7.8547	5	5	5	5	5	6	0	1	0
Q16763;K7EPJ1	Ubiquitin-conjugating enzyme E2 S	UBE2S	80.2	27.226	26.8328	27.6279	29.0731	28.2194	28.5479	27.597	27.7489	28.5942	27.9562	28.4058	28.7786	28.709	25.7758	27.5488	27.285	27.1757	26.3588	28.6146	27.1891	26.9417	26.5942	28.6061	27.1935	26.1763	27.6034	24.8628	27.7559	27.9354	29.1639		0	47508000000	465	14	80.2	23.845	6	4	7	6	4	4	7	6	6
P21980	Protein-glutamine gamma-glutamyltransferase 2	TGM2	80.2	24.1692	24.7844	30.3533	24.1804	30.4433	34.0041	22.185	34.2493	35.1644	32.8019	32.2186	31.8404	30.2339	32.7612	31.7873	33.2345	36.1375	29.2947	34.769	32.3263	33.9708	34.6253	31.7635	29.8498	32.4235	32.182	24.3322	25.8239	33.6678	32.1991		0	1724200000000	4047	66	80.2	77.328	6	4	8	9	6	6	24	26	24
Q9BW04	Specifically androgen-regulated gene protein	SARG	80.2	30.0076	30.3826	21.8669	24.6927	23.8455	29.6116	22.4317	25.1567	21.6658	26.1873	26.3528	22.1823	22.8882	22.2478	28.7496	18.6076	30.6586	27.3628	26.4717	28.1537	32.2275	21.9534	29.4832	31.5939	26.5782	29.3821	23.4109	24.4105	23.4488	23.5603		0	149930000000	857	50	80.2	63.964	20	17	21	22	21	22	2	2	1
P11216	Glycogen phosphorylase, brain form	PYGB	80.2	33.6572	33.3914	31.8027	30.9461	31.7326	31.5203	32.47	31.6309	31.2897	31.4908	30.9336	31.6474	31.5455	31.6022	31.5099	31.6908	32.4965	32.0102	32.337	31.8581	32.3302	32.2005	32.5757	31.2949	33.22	31.6719	31.8347	32.0972	32.7349	32.1554		0	896500000000	4111	93	80.2	96.695	52	40	42	54	64	61	43	47	45
P53041;H0YDU8;A8MU39	Serine/threonine-protein phosphatase 5;Serine/threonine-protein phosphatase	PPP5C	80.2	30.4063	29.9068	29.5347	30.25	30.5004	29.1426	30.6629	28.7632	29.8506	30.5904	30.1716	30.3906	30.0651	28.9147	30.6295	31.0691	30.3306	29.5691	30.6448	30.0772	30.13	29.4984	30.0083	30.1727	30.0612	30.7906	30.2384	30.4145	29.7214	30.0902		0	247360000000	1582	43	80.2	56.878	17	17	16	21	17	19	17	22	21
Q9Y3B7	39S ribosomal protein L11, mitochondrial	MRPL11	80.2	29.8532	28.8621	28.4495	29.9386	29.3777	30.13	29.3918	29.1023	29.0649	29.0407	28.8277	28.7036	28.835	29.7158	29.2936	28.6009	27.8997	29.2405	29.9754	27.7384	28.4591	29.2719	29.1465	29.0907	28.9968	28.7276	29.0553	29.215	28.7977	30.0456		0	119810000000	690	19	80.2	20.683	10	8	11	10	8	9	9	10	10
Q15004;H0YKX3;H0YMA4	PCNA-associated factor	KIAA0101	80.2	27.4217	25.779	26.4145	27.7556	27.9032	28.1439	26.0774	26.4572	26.211	27.797	27.3846	27.6786	28.025	23.4962	26.5833	25.0859	NaN	27.2793	25.7563	23.3667	27.1684	24.7497	27.9568	27.8731	26.231	25.6527	23.6151	26.2773	26.6838	27.1579		0	24209000000	270	12	80.2	11.986	4	4	4	4	5	5	4	4	4
P46940;H0YLE8	Ras GTPase-activating-like protein IQGAP1	IQGAP1	80.2	34.1212	33.8882	33.6247	32.4939	33.2002	34.1095	33.5091	34.303	33.4173	33.6767	33.3576	33.8696	34.2375	34.2534	33.9518	33.9738	34.3537	32.5651	33.8293	33.2853	33.8102	33.1902	33.3062	33.2273	34.0863	33.8	32.4597	32.7719	33.3444	33.4781		0	3064100000000	11602	159	80.2	189.25	78	76	79	92	98	101	83	88	95
P12081;B4DDD8;B3KWE1;B4E1C5;E7ETE2	Histidine--tRNA ligase, cytoplasmic	HARS	80.2	31.2137	31.4473	30.9361	30.7633	31.34	30.996	30.6694	30.5624	31.0462	30.7755	30.8451	31.1972	31.1699	30.7348	31.5926	31.5376	31.5483	31.0539	31.5384	30.9279	30.5311	31.6213	31.3959	31.3181	30.4313	30.9493	30.8472	31.193	31.5543	31.7911		0	479780000000	2040	53	80.2	57.41	23	23	23	30	28	28	27	21	24
P21281	V-type proton ATPase subunit B, brain isoform	ATP6V1B2	80.2	30.6006	30.344	30.8179	30.5444	30.9337	30.785	30.2408	30.5741	30.3973	30.9965	30.6608	31.0263	30.8977	29.9303	29.4918	29.702	31.5171	30.9098	30.0002	31.0703	31.119	29.8117	30.8439	30.7348	30.4838	30.8131	30.7737	31.2932	30.8334	31.0279		0	341130000000	2028	38	80.2	56.5	13	14	13	17	21	20	21	23	24
Q04828;H0Y804;A6NHU4	Aldo-keto reductase family 1 member C1	AKR1C1	80.2	29.8068	34.7677	32.1541	28.9133	22.199	24.5668	21.8051	24.8031	29.4632	29.6571	27.9903	22.2931	26.0774	21.7654	27.371	28.4974	26.2986	20.8492	30.7559	30.2835	28.287	22.0254	24.1151	24.0413	31.771	22.9317	22.4269	21.741	28.3787	22.4959		0	283930000000	664	31	80.2	36.788	12	11	10	26	30	29	17	17	16
Q9H3U1	Protein unc-45 homolog A	UNC45A	80.1	30.5278	30.9344	29.6456	29.4534	30.0549	30.2136	28.917	30.3934	29.8222	29.7679	29.9692	30.6065	30.5321	29.7685	30.3835	29.6527	31.2139	29.555	29.7174	29.8732	29.9382	29.3306	30.1476	30.2553	30.1702	30.6149	29.144	29.7862	30.0592	30.8379		0	230830000000	2044	70	80.1	103.08	27	27	30	36	35	39	31	32	30
P40763;G8JLH9	Signal transducer and activator of transcription 3	STAT3	80.1	30.6486	30.9214	30.1652	28.7382	29.4813	29.5176	29.9037	30.7583	29.4621	32.0954	31.8333	30.1984	30.5141	30.42	30.2271	31.2476	30.4472	29.8231	30.4573	33.1392	29.0249	29.9736	31.5741	29.9609	31.4228	30.2863	29.6373	30.2233	30.4228	29.3242		0	327240000000	2217	54	80.1	88.067	22	20	24	31	29	28	25	31	29
Q15286;F5H157	Ras-related protein Rab-35	RAB35	80.1	28.1552	27.8919	28.9851	29.1538	28.3773	28.873	28.4858	28.7677	29.2152	28.4439	28.4993	28.8564	28.2482	27.7641	28.96	27.7458	28.5204	28.5552	28.055	27.9007	29.1538	28.3343	27.273	29.7993	28.7024	27.6776	28.6395	29.2642	29.6007	29.1985		0	88332000000	580	20	80.1	23.025	6	4	7	7	9	9	9	11	10
Q5JRX3	Presequence protease, mitochondrial	PITRM1	80.1	30.4223	31.033	31.7186	29.3456	31.1302	31.0079	30.5469	30.6537	30.5454	29.8565	30.0373	30.2912	30.3269	30.4989	30.2407	31.5584	30.4783	29.4764	30.5007	30.0037	31.7786	31.2653	30.6629	30.6323	30.3294	31.2289	30.1784	31.4683	30.7239	30.4315		0	408440000000	2803	78	80.1	117.41	35	27	33	41	46	44	46	50	49
A6NDG6	Phosphoglycolate phosphatase	PGP	80.1	28.7831	28.4649	28.5814	29.5181	29.8989	27.9487	29.7136	28.1978	28.1397	29.8385	29.6704	28.7977	28.9615	28.1718	28.8798	28.8343	29.012	28.4799	30.1293	29.5118	28.7301	28.5166	28.6999	29.4083	29.059	29.2594	28.4188	29.2154	29.1406	29.3561		0	116410000000	958	21	80.1	34.006	11	5	9	11	12	10	15	15	13
Q8N1F7;H3BVG0	Nuclear pore complex protein Nup93	NUP93	80.1	30.9249	31.2005	31.2261	31.4233	31.1708	30.8605	30.6601	30.7694	30.9882	30.7845	30.9374	31.1166	31.2836	30.888	30.9613	31.0087	30.0435	30.4517	30.8716	31.0069	30.0358	30.8906	31.1233	30.5042	30.6514	30.6259	31.3598	31.242	31.438	31.5667		0	430950000000	2882	73	80.1	93.487	29	36	34	33	37	38	45	47	45
Q9Y2Q3;E9PFN5;C9JNT3	Glutathione S-transferase kappa 1	GSTK1	80.1	30.1323	30.0894	28.7393	29.8032	29.5775	30.8211	30.6496	29.676	27.428	29.7467	29.4989	28.701	29.4211	29.1147	30.1624	31.3264	30.4628	29.4726	29.6911	29.661	30.5493	31.1933	29.996	29.0624	29.0356	30.5628	29.1869	29.4681	30.9822	29.619		0	254310000000	1258	19	80.1	25.497	10	10	7	10	9	9	8	13	12
P37268	Squalene synthase	FDFT1	80.1	30.4853	30.0556	29.4424	30.7162	30.1058	31.0663	28.1547	27.0705	28.5894	30.6061	30.5985	28.6828	29.3808	24.754	27.067	28.3271	31.2033	28.2887	27.2139	30.6388	26.7075	26.7027	28.2008	27.2727	30.2953	28.861	30.7779	31.3623	29.8471	27.7419		0	197260000000	947	33	80.1	48.115	11	10	17	16	19	20	15	18	17
P15924	Desmoplakin	DSP	80.1	33.4765	33.5919	27.7846	27.4272	27.6018	33.3736	31.6331	31.9589	30.0145	32.9261	32.6641	31.631	31.7711	32.0969	33.4898	32.9183	33.6359	33.7304	31.9341	33.3355	32.6547	31.1556	33.2436	33.4063	33.2814	32.6204	27.0409	27.277	26.8197	27.0401		0	1454900000000	7918	303	80.1	331.77	122	125	148	154	152	152	50	44	34
Q8IVM0	Coiled-coil domain-containing protein 50	CCDC50	80.1	26.8608	26.8718	28.8061	26.5397	23.8943	25.8926	28.1955	28.6459	28.3149	28.6286	28.6273	27.6153	28.4263	29.2692	26.8323	26.4194	27.3266	25.9781	23.1853	26.7803	26.2584	26.7717	29.3119	26.8282	28.7126	26.9955	25.2194	26.578	27.7658	27.3291		0	48207000000	441	26	80.1	35.822	5	3	4	7	7	7	10	11	10
P68371	Tubulin beta-4B chain	TUBB4B	80	34.4704	35.2999	35.3609	34.277	34.963	34.1871	35.3567	35.0028	35.235	35.0199	34.9366	35.1791	35.0424	35.3087	35.063	35.7673	36.3669	35.3369	35.6243	35.2552	35.3031	35.1409	35.2803	34.654	35.0731	35.4778	35.2037	35.0647	34.6305	34.5909		0	9769300000000	19242	43	80	49.83	24	25	26	30	30	29	30	29	30
O14737;K7EQA1	Programmed cell death protein 5	PDCD5	80	30.7394	29.6557	29.9396	30.4049	31.2212	31.0148	31.1288	31.4914	30.9862	31.4083	31.265	31.0578	31.0805	30.6917	30.5124	30.4242	30.3861	31.0831	30.1856	31.5622	30.0865	31.6469	30.9278	30.2692	30.3278	30.1122	30.3586	30.4957	30.237	31.4418		0	361760000000	1168	14	80	14.285	9	8	8	9	8	9	11	11	11
Q9UBC2	Epidermal growth factor receptor substrate 15-like 1	EPS15L1	80	29.7183	28.8691	29.2856	29.5971	29.8017	29.9753	29.7108	29.8089	29.6873	29.291	29.3297	29.2028	30.2108	29.6952	29.8224	29.673	28.1379	28.6574	29.4855	29.8367	29.4947	29.7835	28.1727	29.5311	29.7828	29.4509	29.0856	29.2123	29.1428	29.2624		0	145260000000	1682	61	80	94.254	25	18	22	23	19	20	29	31	29
P42224	Signal transducer and activator of transcription 1-alpha/beta	STAT1	79.9	30.6664	31.2746	31.1293	31.629	31.2753	31.4937	32.4345	31.1562	30.6789	30.7359	30.4773	30.9728	31.3694	30.5079	31.4363	33.5503	31.2319	30.3594	31.8766	32.6937	31.2812	30.2833	31.2054	31.7444	31.4475	29.5159	31.4297	30.6672	32.0296	30.9242		0	670940000000	3386	63	79.9	87.334	25	25	30	32	33	32	33	33	34
P09417;B7Z415;D6RGG7	Dihydropteridine reductase	QDPR	79.9	29.2344	28.958	28.9874	28.7669	29.2023	29.0442	28.4163	28.6043	29.5528	28.588	28.1856	29.582	30.077	29.3239	28.9453	29.8934	29.7663	28.3336	29.3126	28.0115	30.3526	28.5377	29.5953	29.5652	29.4672	29.4114	28.2458	29.0056	28.4849	29.0578		0	132820000000	942	18	79.9	25.789	12	7	11	10	3	11	9	11	11
O60256;E7EPA1;C9K0K7;C9JJS3;I3L0S1	Phosphoribosyl pyrophosphate synthase-associated protein 2	PRPSAP2	79.9	29.8542	30.5676	28.7424	29.1299	30.0917	28.3505	28.9687	29.0049	29.0901	28.6389	28.8595	29.4415	29.0611	28.632	29.1185	28.4157	29.1857	29.1053	29.5337	28.8046	29.0892	28.7694	28.2872	28.7518	28.7872	29.2364	31.004	31.4088	29.5836	29.0632		0	144200000000	951	27	79.9	40.925	11	15	15	16	16	19	9	13	14
Q9NR12	PDZ and LIM domain protein 7	PDLIM7	79.9	29.1738	29.3433	31.2669	30.6045	30.445	31.3187	30.766	30.6463	30.5256	29.9089	29.848	31.5199	31.1795	30.6863	31.1883	31.7885	31.287	29.9185	29.98	30.1629	29.6409	28.601	30.2425	30.0064	30.9638	31.5527	28.1992	27.2233	30.3523	30.6413		0	349130000000	1688	31	79.9	49.844	13	7	13	14	17	17	22	24	23
Q9Y6M9;E9PH64;E7EWZ0	NADH dehydrogenase [ubiquinone] 1 beta subcomplex subunit 9	NDUFB9	79.9	28.3973	28.6613	28.5724	28.3765	28.1583	28.204	27.9207	28.015	27.599	27.8501	27.5576	27.6406	28.0751	27.0753	28.2243	28.1363	28.8428	28.3171	28.7667	27.3469	27.1385	28.7915	28.79	29.2086	27.8688	29.2578	27.8844	27.8213	27.8541	28.3893		0	72663000000	505	15	79.9	21.831	4	5	7	7	9	9	8	9	8
Q8TCA0;X6RK58	Leucine-rich repeat-containing protein 20	LRRC20	79.9	24.9589	24.9852	24.675	25.5168	24.7609	26.4429	25.7548	27.6317	28.7932	26.1348	26.37	25.9057	25.536	26.1425	26.7334	24.5515	26.3271	26.1518	27.3804	24.4958	28.0377	25.6239	24.1764	25.8562	26.5199	24.7223	27.3583	26.2993	26.7608	26.7796		0	15767000000	251	13	79.9	20.509	2	3	3	4	2	2	3	2	3
Q4VC31;C9JQ41;H7C525	Coiled-coil domain-containing protein 58	CCDC58	79.9	28.7031	29.1536	28.783	29.6822	28.8535	29.2437	28.414	28.3826	28.6335	27.8156	28.3777	28.8049	28.3449	28.3096	29.5588	28.7921	28.3418	30.0484	29.5955	29.0986	28.3415	28.5551	28.5795	29.0007	29.2003	29.2141	28.1034	28.7355	28.6544	29.7341		0	102100000000	654	11	79.9	16.62	5	6	8	7	6	8	7	6	4
P11766;H0YAG8	Alcohol dehydrogenase class-3	ADH5	79.9	31.1754	31.4722	30.7556	30.8772	31.2058	30.5816	31.4418	31.5083	31.675	31.9777	31.9773	31.1866	31.6404	31.1666	32.1001	31.7777	31.2862	31.8205	31.7581	31.5345	31.6911	31.1007	30.1652	30.3575	32.2278	30.1023	31.2706	31.4808	30.9134	31.4845		0	578790000000	2007	31	79.9	39.724	14	14	15	15	19	16	13	17	16
Q93009;H3BND8	Ubiquitin carboxyl-terminal hydrolase 7;Ubiquitin carboxyl-terminal hydrolase	USP7	79.8	30.9964	30.5343	29.8591	30.9378	31.0312	29.7298	30.1132	30.2941	30.379	30.573	30.4911	30.4928	30.3703	29.7514	30.1053	30.451	29.6714	29.5349	31.0247	30.33	30.1221	29.7239	30.4053	30.5348	30.5676	30.3493	30.39	30.4883	30.2454	30.2624		0	292470000000	2465	83	79.8	128.3	34	27	32	39	49	43	36	40	36
Q9UGI8	Testin	TES	79.8	31.1085	31.1503	30.355	23.8925	23.4433	30.9485	32.7869	29.99	28.9627	31.3648	31.394	28.9761	29.8151	30.8125	30.7615	32.4504	31.4269	30.7253	29.439	30.3852	32.0414	30.9903	30.8894	31.1897	30.8332	30.5995	23.7378	24.568	23.361	23.929		0	413720000000	1811	46	79.8	47.996	20	14	17	25	23	24	22	24	20
O14907;A0A087X282	Tax1-binding protein 3	TAX1BP3	79.8	30.3596	29.6947	28.1468	27.6056	28.7024	28.9132	27.9039	29.3688	29.9967	28.6275	27.859	28.5114	29.0206	29.3701	27.7094	28.8573	28.8887	27.947	28.357	27.8538	27.751	28.3699	29.1287	28.8385	28.3507	29.5766	27.7601	28.3626	27.9809	29.7119		0	91139000000	370	8	79.8	13.735	4	3	4	3	4	3	4	4	4
Q15437	Protein transport protein Sec23B	SEC23B	79.8	29.3925	29.98	29.5774	29.6838	29.2005	31.2247	29.5746	29.3956	29.475	30.3741	30.5001	30.4091	29.9131	28.6003	30.3473	30.4706	31.6122	30.5182	29.5851	30.0402	30.5041	31.3358	29.2426	30.0477	29.517	30.4145	28.8934	29.6348	30.865	30.0563		0	253440000000	2005	51	79.8	86.478	20	14	15	23	25	18	26	23	24
P40938	Replication factor C subunit 3	RFC3	79.8	29.218	29.1142	28.2374	29.1132	28.7608	28.4108	28.2364	28.3929	28.7567	28.9708	29.1848	29.397	28.9705	28.5156	29.7987	27.8023	28.478	28.4274	28.4704	27.8923	28.8938	27.7735	29.0627	29.0859	28.4264	28.5116	28.8017	28.3274	28.5326	29.0067		0	83953000000	701	30	79.8	40.556	10	8	10	12	13	15	11	15	14
P82663;E7EPW2	28S ribosomal protein S25, mitochondrial	MRPS25	79.8	28.5878	26.7694	27.6409	29.0243	28.5591	28.1264	27.294	27.4847	27.7998	27.4931	27.9409	27.5863	27.571	27.8452	28.0638	27.6446	27.3168	27.968	28.4848	27.8678	26.6676	27.9983	27.3829	27.6231	26.5367	27.1852	28.4471	28.0098	27.9807	28.3185		0	52484000000	465	17	79.8	20.116	6	5	7	7	5	5	8	8	8
Q01581	Hydroxymethylglutaryl-CoA synthase, cytoplasmic	HMGCS1	79.8	31.691	31.8909	30.2423	30.4378	31.4918	30.6839	29.969	27.4424	29.1489	31.5586	31.7636	29.5698	30.2422	26.6769	30.569	30.1336	30.8687	31.1413	29.1069	28.1822	28.0824	27.8455	30.9076	29.4104	30.7657	29.0638	31.0121	30.7579	30.5227	28.8149		0	326180000000	1329	37	79.8	57.293	18	16	16	22	26	26	15	22	21
O00273	DNA fragmentation factor subunit alpha	DFFA	79.8	29.2313	29.3524	29.6006	28.8804	29.929	28.9451	30.2303	28.6513	29.398	29.8284	30.1519	30.1202	30.2802	28.9794	30.1994	30.1382	29.0376	30.1587	30.1923	30.9617	29.246	29.6872	29.9489	29.6732	30.0114	30.5055	29.9709	30.0303	30.4811	30.0363		0	194610000000	1276	26	79.8	36.521	8	10	9	18	15	16	15	17	17
Q9HD15	Steroid receptor RNA activator 1	SRA1	79.7	27.5082	26.4388	25.8353	26.8208	27.1673	27.0632	26.5588	25.8362	26.9123	26.3742	26.3522	26.1949	26.6258	26.4508	27.7512	26.3385	27.6763	26.8293	27.7497	26.2029	26.2373	26.0658	26.9439	26.4325	26.6843	26.3035	25.6923	26.6996	26.1683	27.0617		0	21375000000	276	20	79.7	25.673	6	3	4	7	4	8	5	6	6
P62857	40S ribosomal protein S28	RPS28	79.7	31.0882	31.9059	30.4998	31.5956	31.5279	30.256	31.1762	31.5479	31.5822	31.8237	31.7064	32.5583	31.2669	31.3033	31.3333	30.7905	31.8514	31.8645	31.9602	31.5111	31.3122	30.9811	31.583	30.6267	30.9181	30.8349	31.8382	31.218	31.4691	31.2306		0	564410000000	1113	10	79.7	7.8409	7	5	5	7	7	6	5	6	6
Q5XKP0;K7EIR2;K7EKR0	Protein QIL1	QIL1;C19orf70	79.7	27.4852	27.8978	27.9117	28.6547	27.9449	28.9106	29.1768	28.6827	28.14	27.6563	27.5361	28.0886	29.1212	28.7208	29.0217	28.6989	29.555	29.0488	30.1021	28.9577	29.0848	29.2305	27.4898	27.6704	29.4959	28.6492	27.8646	29.0253	28.5957	28.4211		0	83857000000	480	6	79.7	13.087	4	4	3	4	3	5	3	3	3
O95757;E9PDE8;D6RJ96	Heat shock 70 kDa protein 4L	HSPA4L	79.7	29.8565	30.4435	28.9084	30.1825	30.8547	31.4874	28.2397	31.7472	30.9737	30.7748	30.7474	28.659	29.0136	28.8472	28.5455	28.9861	30.7693	28.3257	29.1762	31.0541	28.6105	30.1041	29.6736	28.4678	28.7549	30.7432	30.1409	28.8727	28.6618	30.0072		0	207850000000	1694	69	83.8	94.511	26	16	23	35	38	36	23	25	25
Q6P1J9	Parafibromin	CDC73	79.7	29.4517	29.773	29.3502	30.4261	29.7491	29.6943	29.8041	28.9915	29.2349	29.1499	29.6292	29.787	29.8206	28.3951	29.8429	29.0008	29.0794	29.1262	29.2257	28.8469	28.3592	29.1104	29.5147	28.8293	28.9523	29.1711	29.3898	29.2377	29.9592	29.5492		0	137710000000	1256	48	79.7	60.576	20	17	24	22	20	21	18	19	20
A0A087X1U6			79.7	33.6991	34.2148	26.0505	25.7241	24.3139	32.4154	30.3438	31.1136	24.914	33.7664	33.4219	28.305	25.7244	28.5159	30.7528	32.3464	32.2728	30.5798	32.7883	27.4234	32.075	27.7538	31.553	31.4991	25.5469	33.043	24.0769	24.3067	25.4586	23.6987		0	955400000000	4578	202	84.6	555.65	101	92	98	137	140	139	16	20	20
P34897;H0YIZ0	Serine hydroxymethyltransferase, mitochondrial;Serine hydroxymethyltransferase	SHMT2	79.6	32.1827	32.9106	31.0629	32.4036	31.4246	32.2604	31.3383	31.4442	32.5731	32.1733	32.1253	32.3256	31.606	32.011	32.8434	32.1407	32.4504	32.5071	32.3715	32.153	32.0298	32.4548	32.1484	32.0145	31.5714	32.3139	32.1839	31.7357	31.8738	31.4452		0	959650000000	3485	48	79.6	55.992	26	23	24	30	34	31	24	30	26
O15514;E9PB93;E9PHV4	DNA-directed RNA polymerase II subunit RPB4	POLR2D	79.6	26.7608	25.7671	26.4937	27.48	27.0156	26.9548	26.158	26.4204	26.1804	25.5214	26.15	26.5976	27.2106	26.2934	26.283	25.6051	26.0449	27.1831	25.6822	26.2769	25.9567	26.4135	24.8702	25.4117	26.6409	26.3437	26.3511	26.5902	26.0087	26.8093		0	19694000000	216	11	79.6	16.311	2	2	3	5	4	3	6	6	6
Q8TCD5;J3KRC4;J3KSX6;J3KSY6	5(3)-deoxyribonucleotidase, cytosolic type	NT5C	79.6	26.2525	27.7435	27.4645	26.3096	26.8457	25.5634	24.4659	24.6431	26.2194	27.8741	28.0923	26.575	26.0296	27.416	25.791	27.8153	27.0734	27.4898	27.5134	23.8512	27.6793	27.3537	26.5493	27.4981	26.7266	27.6984	27.9965	27.5174	23.6597	26.3548		0	35847000000	326	15	79.6	23.382	2	4	6	7	5	3	7	8	9
P33992;B1AHB1	DNA replication licensing factor MCM5	MCM5	79.6	32.52	32.9061	31.3487	32.6446	32.3484	32.1254	31.2732	31.5275	31.804	32.2582	32.5116	32.3767	31.9367	30.8109	32.0226	31.2889	31.3568	31.2437	32.6769	30.6055	31.3949	30.4699	31.7569	31.3973	31.3413	32.3078	32.6112	32.547	32.3697	32.2199		0	799380000000	3360	69	79.6	82.285	30	34	35	45	49	46	31	30	35
P63172;Q5VTU3	Dynein light chain Tctex-type 1	DYNLT1	79.6	28.157	29.0482	28.9128	28.5606	29.0102	28.0251	28.8702	29.3142	29.3242	29.6068	29.8134	28.8545	29.7604	29.2853	28.454	29.0326	29.2987	29.1271	29.5854	29.8098	28.0959	26.9322	27.8264	28.2468	29.6701	27.4867	29.2684	30.205	28.7099	29.3777		0	114090000000	753	6	79.6	12.452	3	3	4	4	5	4	5	5	5
P46108	Adapter molecule crk	CRK	79.6	29.0661	29.2719	29.1688	29.179	29.5453	28.4817	28.4643	29.9989	29.4814	29.5302	29.3829	29.8198	29.7056	28.8136	28.686	30.0661	29.0905	28.6303	29.8337	29.56	28.8688	28.7587	29.3914	28.3849	29.5028	29.8973	29.8752	30.1123	29.5973	29.5626		0	143540000000	1164	27	79.6	33.83	11	9	12	12	16	12	14	13	16
Q15417;E9PDU6	Calponin-3	CNN3	79.6	28.7305	29.3967	32.6124	30.4634	31.2392	30.9355	32.3311	32.6389	32.0806	29.9655	30.1242	32.1367	32.9305	31.3152	31.0483	32.796	33.005	31.0347	30.8856	30.2599	31.7259	29.7009	31.5519	31.5216	31.9979	29.9745	31.3717	31.6164	31.2754	31.2633		0	676010000000	2119	32	79.6	36.413	8	9	9	10	14	13	20	20	20
Q9UFW8;C9JUJ0	CGG triplet repeat-binding protein 1	CGGBP1	79.6	26.6606	26.3865	26.2901	27.1269	26.1633	27.6318	26.6476	26.8763	26.766	25.8573	26.6909	27.6301	26.8835	26.8382	26.3372	25.9665	25.4131	26.3985	26.8823	25.3684	26.0429	25.4587	26.9736	27.4682	26.7767	25.9252	27.3301	25.7569	26.5222	26.2598		0	22333000000	233	16	79.6	18.82	5	3	3	4	2	4	3	4	4
Q6QNY1;J3QRU7;A0A087X1N6	Biogenesis of lysosome-related organelles complex 1 subunit 2	BLOC1S2	79.6	25.5438	25.6407	25.7638	25.6217	25.8183	25.9325	25.2966	25.4985	24.9388	25.5052	25.6021	25.1007	25.7342	25.1314	25.1925	25.5285	25.0443	24.6034	25.2327	26.4088	25.3086	25.6587	25.7675	26.1718	25.873	25.742	25.8982	25.6476	25.7495	25.2264		0	11112000000	137	10	79.6	15.961	1	3	3	3	4	3	4	4	3
P62701	40S ribosomal protein S4, X isoform	RPS4X	79.5	33.1198	33.3866	33.5821	33.5702	33.4053	32.6068	33.2456	32.8201	34.1104	33.388	33.4618	33.6478	33.4106	33.425	33.5658	33.1801	33.3456	33.7299	34.0153	33.2773	33.197	33.0141	33.65	32.9173	32.8058	33.3207	33.5639	33.5352	33.8076	33.5515		0	2407100000000	4533	39	79.5	29.597	23	20	23	21	22	21	23	23	24
P08559	Pyruvate dehydrogenase E1 component subunit alpha, somatic form, mitochondrial	PDHA1	79.5	30.5925	30.236	31.2679	31.5644	31.0552	31.5983	30.6642	30.2076	29.8177	31.1394	30.8722	30.1567	29.9695	30.7795	30.7948	31.5455	30.1106	30.5709	30.7097	30.3693	30.0715	31.8764	30.3707	30.0846	30.7391	31.4061	30.23	30.4882	30.6335	30.2833		0	429190000000	2142	43	79.5	43.295	22	19	20	22	22	22	25	23	23
Q9BSD7	Cancer-related nucleoside-triphosphatase	NTPCR	79.5	25.0469	25.5757	28.6354	27.901	27.6369	27.8145	29.4904	28.9099	28.4195	27.8002	27.2493	27.172	27.8379	28.0522	28.6547	28.1166	28.7266	29.603	28.6852	28.7714	28.1567	29.1182	28.7811	28.353	28.2167	28.1289	28.7427	28.5874	28.1773	26.5427		0	66542000000	672	16	79.5	20.713	4	1	2	4	3	4	8	12	8
P00505	Aspartate aminotransferase, mitochondrial	GOT2	79.5	33.0716	33.453	33.3349	33.4453	33.3636	32.3412	31.7567	32.6779	32.381	32.4795	32.7082	33.0965	32.1235	32.7538	33.2987	32.2256	33.1137	31.9117	32.6732	32.0608	32.6455	32.1986	32.36	31.8829	32.5881	32.5381	33.0146	33.1251	33.1349	33.2469		0	1596100000000	3483	47	79.5	47.517	26	23	23	28	28	27	28	29	28
P11182;Q5VVL7	Lipoamide acyltransferase component of branched-chain alpha-keto acid dehydrogenase complex, mitochondrial	DBT	79.5	29.012	29.06	27.7667	29.3011	28.6109	28.7713	29.2849	28.274	27.7858	27.9458	28.0223	28.0265	28.063	28.2601	28.6498	29.8576	29.6197	28.8698	28.9279	29.4783	29.2497	29.8574	27.766	29.0383	29.1217	29.3677	29.2755	29.7087	28.47	28.9273		0	115710000000	1072	36	79.5	53.486	14	10	14	12	17	14	12	11	12
Q8N668	COMM domain-containing protein 1	COMMD1	79.5	25.7849	26.3642	26.0574	25.8082	26.0663	25.2463	27.0952	27.7459	26.9412	25.8414	24.9864	27.6345	27.4448	26.789	26.2693	26.0633	27.0956	26.0468	27.404	27.6106	26.4973	26.4448	25.6304	26.0615	27.9476	26.9499	27.6067	27.698	27.4611	26.9017		0	23532000000	350	14	79.5	21.178	2	3	6	3	4	5	5	6	6
P05455	Lupus La protein	SSB	79.4	31.3763	31.4874	32.6553	32.5095	32.4245	31.9525	32.9615	31.6783	32.3015	32.2181	32.1492	32.0752	32.0924	32.8598	32.3385	32.3855	31.7539	32.3125	32.1744	31.9736	32.9291	31.9834	31.793	32.0553	32.0471	32.8085	32.8393	32.8572	31.8558	32.2355		0	1111200000000	3254	56	79.4	46.836	20	23	20	25	26	23	24	27	27
P13667	Protein disulfide-isomerase A4	PDIA4	79.4	32.6968	32.5868	32.6643	34.0602	33.5618	34.8872	34.6368	33.7002	32.3664	33.6863	33.5472	33.5999	33.6437	33.1358	33.8287	34.2094	33.1651	33.7961	33.809	33.5319	33.4753	34.399	33.0284	33.0063	33.1032	33.3911	34.1344	33.3719	34.2546	33.2622		0	2752600000000	7514	80	79.4	72.932	42	40	40	42	43	43	42	47	42
P02675;D6REL8	Fibrinogen beta chain;Fibrinopeptide B;Fibrinogen beta chain	FGB	79.4	15.8772	16.5394	17.549	14.8409	18.6567	17.0785	16.8045	15.8787	16.5067	15.5999	NaN	16.2987	15.9128	14.8081	15.0106	NaN	14.4695	16.2193	17.6872	16.2515	16.0521	NaN	17.5022	21.6236	16.5903	NaN	16.7576	15.377	15.5084	NaN		0	519390000000	933	48	79.4	55.928	2	0	2	2	1	2	2	4	0
O43491	Band 4.1-like protein 2	EPB41L2	79.4	30.5293	29.9946	30.182	31.5537	30.5251	30.5578	31.1212	32.8109	31.6741	31.436	32.0832	31.1774	31.8505	31.7814	29.7243	31.7537	30.683	29.8038	30.1878	30.9204	30.0121	30.4828	30.8866	30.7929	32.4112	30.7109	31.1235	31.2677	29.892	30.9195		0	490220000000	2989	92	79.4	112.59	31	24	35	37	35	39	37	37	36
Q9BZZ5;B4E283;H0YER7	Apoptosis inhibitor 5	API5	79.4	31.3378	31.1863	31.0341	31.6064	31.2416	30.7265	30.3011	30.9852	31.0204	31.4206	31.4559	31.2507	31.0448	31.3907	31.3524	30.7362	29.8525	31.333	31.4622	31.1888	30.5192	31.0149	30.9479	31.125	31.2447	30.1719	30.7435	30.7514	30.8981	31.7275		0	449140000000	2151	46	79.4	59.004	15	20	18	17	18	17	22	23	20
P62195;J3QSA9;J3QQM1;J3KRP2;J3QLH6	26S protease regulatory subunit 8	PSMC5	79.3	31.2327	31.5457	31.7034	31.1105	31.7413	31.6755	31.4399	31.0165	31.6391	31.633	31.4402	31.6229	31.4221	31.2523	31.083	31.0808	31.5251	31.7152	31.7252	31.2864	31.1051	31.2953	31.2364	31.5264	31.5594	31.3925	31.4564	31.6648	31.6604	31.626		0	606010000000	2920	39	82.3	45.626	20	20	21	26	25	28	23	23	25
Q9NZL9;H7C0X7	Methionine adenosyltransferase 2 subunit beta	MAT2B	79.3	30.8281	30.9366	30.3026	29.8374	30.0596	29.694	29.5222	30.0682	30.1804	29.6742	29.8732	30.7995	30.1628	30.5398	30.714	30.2682	29.8159	29.712	30.6019	30.2727	29.9278	30.3265	30.647	29.8901	30.5524	30.9119	29.8566	30.5154	30.2384	30.1312		0	267130000000	1262	31	79.3	37.551	11	13	13	12	16	16	16	17	17
O60684;Q5TFJ7	Importin subunit alpha-7	KPNA6	79.3	29.5735	30.2154	30.2971	29.6432	30.281	29.5406	30.2186	30.4826	30.105	29.9873	30.1677	30.9573	30.6623	29.8637	30.5801	31.1067	31.9038	30.6692	30.1708	30.5106	30.4617	30.4957	30.2816	30.2722	30.5301	30.39	30.271	30.3417	31.046	30.1881		0	268810000000	1716	41	79.3	60.029	9	14	11	17	17	18	19	21	20
O00622;A0A087WVM3	Protein CYR61	CYR61	79.3	21.5371	28.4951	29.604	22.6567	22.3278	26.9086	22.0012	26.4808	28.3104	30.4522	31.4993	27.3858	28.916	27.8003	26.9108	30.5236	28.3477	25.7199	22.7181	27.2426	26.2889	23.4212	28.8886	27.4982	23.4419	28.9804	26.9704	21.6442	31.6727	30.8757		0	124110000000	614	29	79.3	42.026	1	5	1	14	14	15	19	19	16
P35326;P35325;P22532;P22531;Q9BYE4	Small proline-rich protein 2A;Small proline-rich protein 2B;Small proline-rich protein 2D;Small proline-rich protein 2E;Small proline-rich protein 2G	SPRR2A;SPRR2B;SPRR2D;SPRR2E;SPRR2G	79.2	NaN	NaN	NaN	NaN	NaN	NaN	NaN	NaN	NaN	NaN	NaN	NaN	NaN	NaN	NaN	NaN	NaN	NaN	NaN	NaN	NaN	NaN	NaN	NaN	NaN	NaN	NaN	NaN	NaN	NaN		0	551030000	10	NaN	NaN	NaN	NaN	NaN	NaN	NaN	NaN	NaN	NaN	NaN	NaN
Q8NBT2	Kinetochore protein Spc24	SPC24	79.2	27.5012	28.0136	27.8536	26.0949	27.8022	26.7357	27.6833	27.9851	28.7004	27.3333	27.7424	29.1268	27.833	28.3557	26.9965	27.0361	29.3918	27.603	27.7109	27.522	29.0144	27.841	28.6106	28.4465	28.0473	28.0332	27.3349	28.1111	27.9735	28.1321		0	51323000000	375	15	79.2	22.478	8	4	5	11	8	9	6	6	9
P60468	Protein transport protein Sec61 subunit beta	SEC61B	79.2	29.2389	29.3582	29.3429	30.1153	29.7164	29.9886	28.6082	28.8866	29.87	29.8025	29.5781	29.9527	30.2494	29.3932	28.7585	29.599	30.1152	29.2301	27.2049	29.958	28.8301	29.5106	29.2909	28.4508	28.9488	29.0914	29.4207	29.7034	30.3472	28.2001		0	150030000000	306	6	79.2	9.9743	4	3	3	3	3	3	4	3	4
Q9HCN8	Stromal cell-derived factor 2-like protein 1	SDF2L1	79.2	27.4339	27.2176	26.6503	29.3071	28.8513	30.241	27.8615	26.4966	27.2687	28.8609	28.8923	28.9709	28.5973	26.3492	28.1168	27.164	28.2619	28.2683	27.6532	28.1164	26.3943	27.9184	27.1904	27.8321	27.4532	28.5805	29.1196	27.737	28.1106	27.6453		0	63822000000	458	14	79.2	23.598	5	5	8	6	5	4	5	7	2
P04843;B7Z4L4	Dolichyl-diphosphooligosaccharide--protein glycosyltransferase subunit 1	RPN1	79.2	32.9196	32.9471	33.103	33.6149	32.9129	33.1056	34.0266	32.5623	32.7739	33.0091	32.9086	33.1423	32.9794	32.9143	33.7258	33.1992	33.3864	33.5883	33.2644	33.1959	33.1391	33.3414	32.8293	33.1231	32.9841	33.1801	33.2116	33.1196	33.2678	32.7014		0	1955600000000	5172	63	79.2	68.569	34	31	33	38	42	40	36	41	37
Q99447;I3L1R7;I3L1L9;I3L2Q1	Ethanolamine-phosphate cytidylyltransferase	PCYT2	79.2	29.6287	29.3155	27.8463	28.1912	28.6892	29.2677	27.9197	27.6432	27.5095	29.0079	29.0428	26.9618	28.5111	28.4393	29.6573	28.4734	29.5032	28.1283	29.5178	27.4364	28.9162	28.5626	28.6476	28.4593	27.4326	28.4114	28.7543	29.0715	27.971	27.5893		0	90341000000	788	29	79.2	43.835	13	12	15	15	13	15	12	17	13
Q15365	Poly(rC)-binding protein 1	PCBP1	79.2	32.2916	32.5378	31.8543	32.3645	33.0069	32.753	32.6806	32.6185	32.711	33.0245	32.5887	32.3195	33.0467	31.9966	32.1564	32.6446	32.8962	32.1076	33.2193	32.925	32.2552	32.4112	33.0177	32.4392	32.9585	32.9771	32.7422	32.6884	32.7063	32.2191		0	1352800000000	2982	18	94.9	37.497	11	11	11	12	13	15	13	13	14
P82932	28S ribosomal protein S6, mitochondrial	MRPS6	79.2	27.8809	27.6986	27.5434	28.801	28.7373	28.9357	27.873	27.2227	28.2075	27.4367	27.6619	27.378	28.1916	28.0678	28.1944	27.209	27.3678	27.6953	27.9505	28.5923	27.0251	27.206	27.6844	28.0695	28.4307	26.5157	28.1808	27.7989	27.719	28.3858		0	52175000000	390	13	79.2	14.226	5	4	4	6	7	5	6	8	8
P50238;K4DIB9;H3BRQ4	Cysteine-rich protein 1	CRIP1	79.2	22.6209	18.0507	31.0452	NaN	NaN	32.9664	34.4978	21.1321	23.6959	20.1973	21.1975	19.7967	24.0414	23.4754	29.1532	19.8978	17.9319	33.1631	29.8834	20.0873	34.2182	30.7148	30.1883	32.3202	17.9983	NaN	19.6483	20.0338	18.7252	29.9453		0	547750000000	647	8	79.2	8.5328	1	0	1	1	0	1	5	5	5
B1AK87;B1AK88		CAPZB	79.2	31.7307	31.6532	32.0596	31.5711	31.4356	32.2301	32.733	31.1787	31.4873	31.9929	31.9213	31.8855	32.2588	31.7346	32.0445	33.1467	32.4458	31.858	31.806	32.0454	32.6849	32.0491	31.6934	31.073	32.1268	32.3	31.8018	31.5644	32.0308	31.5117		0	917490000000	2963	33	79.2	29.295	13	15	15	17	17	18	18	18	17
L0R819		ASNSD1	79.2	25.4514	25.0898	26.3225	26.3666	26.4612	25.8398	27.2567	25.9688	26.1841	26.4048	25.9735	26.077	26.3001	25.6274	25.6662	26.1931	24.9846	26.3726	26.3432	26.0358	25.5656	26.2299	26.1238	26.5148	25.6507	24.9854	26.0322	26.1362	25.9227	26.0019		0	15933000000	154	10	79.2	11.25	3	1	3	1	2	3	5	4	2
P27695;G3V3M6;G3V5Q1;G3V3C7	DNA-(apurinic or apyrimidinic site) lyase;DNA-(apurinic or apyrimidinic site) lyase, mitochondrial	APEX1	79.2	31.2359	31.7325	32.0771	32.1867	31.9541	32.6593	32.4367	31.6267	31.8451	31.7271	32.0006	31.7098	31.8321	31.5479	33.0088	32.2017	30.7192	32.611	32.0162	31.5227	32.1028	32.0259	32.09	31.8118	32.1822	32.6622	33.062	33.4572	32.0756	31.651		0	968810000000	2686	32	79.2	35.554	12	12	11	19	19	17	20	20	19
Q86SZ2	Trafficking protein particle complex subunit 6B	TRAPPC6B	79.1	26.552	26.9022	25.9271	25.5166	26.1035	26.058	26.1052	24.3744	24.6368	24.9952	25.236	26.207	26.0771	27.0724	25.061	24.2612	26.3408	25.4469	26.2562	25.3386	26.4524	25.4024	26.249	26.3901	25.5806	26.6678	26.4398	26.0094	25.3888	25.7328		0	14623000000	168	13	79.1	17.983	6	3	6	5	6	6	7	7	8
Q9UH65;E7EMB1	Switch-associated protein 70	SWAP70	79.1	30.8903	30.4468	29.3942	29.3547	30.0576	28.4543	28.0333	30.281	30.0406	29.2235	29.2021	30.4934	30.3568	30.2418	28.2424	29.4268	27.2578	28.7149	29.4621	29.3785	28.8277	29.302	28.6496	27.366	30.0388	29.3331	30.5542	29.155	31.6945	31.4948		0	213920000000	1203	57	79.1	68.997	28	20	25	28	32	29	25	26	32
P49458	Signal recognition particle 9 kDa protein	SRP9	79.1	30.4169	30.756	30.1594	30.5736	30.5025	29.6819	30.8481	29.4651	29.6063	30.6071	30.5715	30.454	30.1115	31.1728	29.8562	30.2744	29.8191	30.9813	30.2773	29.3271	30.9373	30.864	30.1232	30.3263	30.7854	30.3942	30.6167	30.5317	30.3193	29.9924		0	297800000000	684	11	79.1	10.112	7	6	5	7	5	6	8	8	7
P35250;A0A087WVY3	Replication factor C subunit 2	RFC2	79.1	29.753	30.2586	28.6684	29.8395	29.6742	29.8973	28.7028	29.1791	29.1097	29.5374	29.22	29.8176	29.7793	29.3088	29.9425	28.8267	28.9334	29.0778	29.6282	29.0766	29.2208	29.1876	30.2614	29.562	29.6409	29.5807	29.4026	29.6316	29.1763	29.8796		0	146510000000	909	26	79.1	39.157	10	10	15	19	16	19	15	12	13
Q13637	Ras-related protein Rab-32	RAB32	79.1	30.0237	29.0427	29.8143	29.5661	29.2635	29.2136	28.5996	30.1026	29.1562	28.2386	28.5076	30.0036	30.7646	28.1471	26.7771	28.4334	28.4404	28.4979	27.691	27.5906	28.554	27.4285	25.1341	24.5753	28.9253	28.2176	28.3496	28.3919	27.8294	28.1303		0	102100000000	674	18	79.1	24.997	11	9	8	9	13	11	10	12	11
Q9UL25	Ras-related protein Rab-21	RAB21	79.1	30.2513	28.0257	29.187	29.5097	29.6167	30.1274	29.6563	29.5069	29.3946	29.1951	29.152	29.6944	29.562	29.4866	29.5782	28.2259	28.9874	28.8092	29.5322	29.7914	30.1575	29.7938	29.4953	29.7253	29.9114	30.0497	29.3548	29.1713	28.8767	28.9894		0	149060000000	962	22	79.1	24.347	14	9	12	11	10	9	11	10	12
P18031;B4DSN5	Tyrosine-protein phosphatase non-receptor type 1;Tyrosine-protein phosphatase non-receptor type	PTPN1	79.1	30.7592	30.5225	30.4228	29.9164	30.1927	30.9096	30.2957	28.9763	30.1927	28.9443	29.388	30.1846	29.7342	29.8279	29.5525	30.5987	30.9334	29.9163	30.7987	29.3484	30.0204	30.8553	30.3716	29.8118	29.8758	29.7261	28.5166	29.1171	29.825	29.9655		0	233410000000	1513	43	79.1	49.966	20	19	21	22	26	23	26	27	26
O15212;A2AB88	Prefoldin subunit 6	PFDN6	79.1	29.7582	29.647	29.6861	29.6453	30.369	29.4238	30.6694	29.8947	30.7128	29.4009	29.8307	29.2567	29.8538	30.4922	30.7545	29.8524	29.9948	30.6772	29.9534	30.4959	30.0001	30.5937	29.5484	30.259	30.1391	30.1852	29.7794	29.8294	30.3653	30.7917		0	237150000000	965	22	79.1	14.582	9	7	8	11	10	11	7	8	7
Q08431;F5GZN3	Lactadherin;Lactadherin short form;Medin	MFGE8	79.1	25.0017	24.7988	24.8825	24.544	27.0544	29.9237	27.9999	24.2116	20.382	28.848	29.1584	25.3125	27.4391	27.5974	31.5525	29.5609	24.1519	25.9367	24.4295	27.8599	28.6512	29.0906	25.3493	27.2107	25.1714	33.7817	26.3317	26.9268	26.8533	24.1692		0	226930000000	644	27	79.1	43.122	4	1	2	0	6	2	5	1	2
Q96CS3	FAS-associated factor 2	FAF2	79.1	30.303	30.5297	29.8935	31.19	30.4306	30.5448	29.7171	30.1283	29.9602	29.5527	29.7242	30.3022	30.0049	30.3793	31.3567	30.1447	30.8078	30.0666	30.8507	30.2082	30.7944	30.5182	30.1533	29.6423	29.9581	31.4616	30.2579	30.5047	30.0992	30.6215		0	285390000000	1720	38	79.1	52.623	18	14	19	14	24	21	16	18	17
P38919	Eukaryotic initiation factor 4A-III;Eukaryotic initiation factor 4A-III, N-terminally processed	EIF4A3	79.1	32.0535	31.9386	32.0005	32.212	31.9096	32.096	31.4725	31.3827	31.8114	32.1827	32.2929	32.3541	31.918	32.2661	32.5288	31.7867	31.5913	31.6771	32.2454	31.6147	31.8509	32.2998	32.6912	32.4378	32.0252	32.2597	32.1591	32.3791	31.6349	33.4006		0	1006400000000	2976	38	85.2	46.871	21	19	19	22	22	23	22	23	21
Q16698;E5RFV2	2,4-dienoyl-CoA reductase, mitochondrial	DECR1	79.1	30.147	30.1831	29.5411	30.3938	30.1421	30.6264	30.0795	30.647	30.5307	30.5357	30.5976	28.8025	29.3062	30.6034	30.5583	31.2099	30.4145	30.1927	30.2055	30.7735	30.679	31.3115	29.5294	30.901	30.6461	31.7907	30.8784	31.2623	33.0309	30.9536		0	380890000000	1413	24	79.1	36.067	10	8	12	13	14	13	11	12	14
P62633	Cellular nucleic acid-binding protein	CNBP	79.1	29.9471	30.8637	31.549	31.0355	30.9897	31.3622	30.3796	30.364	31.6082	30.0077	30.6189	30.4305	30.5742	30.5316	30.6929	31.0924	30.8121	30.8648	29.9644	30.6138	28.1994	24.4392	30.829	31.2093	30.1788	31.0953	30.7796	31.1396	30.8281	30.7646		0	375670000000	1353	19	79.1	19.463	11	10	11	11	12	12	12	12	12
Q16543;K7EQA9	Hsp90 co-chaperone Cdc37;Hsp90 co-chaperone Cdc37, N-terminally processed	CDC37	79.1	31.7069	30.9902	30.8359	31.3708	31.8419	32.1526	31.7769	31.9316	32.0531	31.9265	31.362	31.6657	32.1137	32.2255	30.9493	30.6583	30.3871	31.8094	30.978	32.932	31.7007	32.5663	31.5579	32.4491	31.7411	31.1105	31.6682	31.7522	32.0042	32.3432		0	711890000000	2347	45	79.1	44.468	16	13	15	17	16	16	15	18	17
Q02252;G3V4Z4	Methylmalonate-semialdehyde dehydrogenase [acylating], mitochondrial	ALDH6A1	79.1	28.0084	26.9225	23.7715	27.1532	26.1568	30.2432	28.8411	29.174	24.4011	29.0395	29.0922	28.7996	28.0527	30.7602	26.8242	29.1602	27.3881	29.7943	29.8027	30.8347	30.1148	28.9104	27.2159	28.1963	28.7905	27.9473	28.1628	29.6138	25.9573	24.6009		0	132210000000	974	39	79.1	57.839	11	7	12	10	7	12	5	4	5
Q9Y3C8	Ubiquitin-fold modifier-conjugating enzyme 1	UFC1	79	27.3962	27.0671	28.0581	28.1314	28.3753	27.1633	29.2968	27.2194	27.8014	28.1097	27.8559	27.6428	27.3949	28.226	28.2068	28.4404	29.0401	29.0183	27.519	27.8914	29.2605	30.114	28.9085	29.083	28.2338	29.1892	28.0814	28.7333	29.2529	28.9463		0	78088000000	509	15	79	19.458	4	3	8	4	4	6	5	7	4
P07195;A8MW50	L-lactate dehydrogenase B chain;L-lactate dehydrogenase	LDHB	79	33.9749	34.2898	34.3805	34.0782	34.2972	33.1968	34.1286	33.9742	33.8318	34.2929	34.2891	33.8847	34.3411	34.4139	34.1789	34.0457	34.1438	34.542	26.9406	34.6554	34.1155	34.5795	34.3762	34.4629	33.2483	34.3231	34.3143	34.4207	33.9574	34.339		0	4107400000000	6143	34	79	36.638	19	17	18	20	20	21	18	20	22
Q92616	Translational activator GCN1	GCN1L1	79	32.1096	32.6694	32.3593	33.273	32.7805	32.6408	32.9085	32.5628	32.7935	33.4205	32.8612	32.6434	32.8272	31.9415	33.2491	31.7889	33.2899	33.0484	33.1711	33.1944	32.3828	32.4603	32.3966	33.0865	33.2839	32.1475	33.1331	33.5751	32.6842	32.6489		0	1450300000000	10317	222	79	292.75	107	81	98	130	129	129	115	126	130
P13804;H0YLU7;H0YNX6;H0YK49;H0YKF0;H0YL12	Electron transfer flavoprotein subunit alpha, mitochondrial	ETFA	79	32.7311	32.9173	31.1329	32.0758	31.9323	33.2477	31.6379	32.0724	31.7167	31.9432	32.1227	31.4025	31.7088	32.3812	32.628	31.6966	31.8864	31.3338	32.6889	32.7621	32.6927	32.6397	31.1827	31.927	32.4912	31.9845	32.3593	32.9651	32.0663	32.0717		0	1057800000000	2435	26	79	35.079	15	16	16	16	17	17	16	19	16
O43852;H0Y875	Calumenin	CALU	79	30.3706	30.428	32.1719	31.785	31.54	32.2421	33.4379	31.9232	31.1518	32.1955	31.7605	32.2483	32.4012	31.7191	31.1372	33.2522	31.469	30.3046	31.792	31.6736	32.6453	32.949	29.2591	31.5771	31.2122	32.8512	31.9966	31.7057	31.8956	31.3317		0	898330000000	2757	36	79	37.106	14	9	14	16	22	20	19	23	23
P0DMN0;P0DMM9			79	28.5963	28.245	25.8727	20.9736	23.3429	29.3845	27.5744	25.9178	23.0104	31.3639	31.4256	24.4767	22.9143	22.7972	28.9416	31.0541	26.5795	21.6151	28.3945	27.1701	28.4862	28.2508	NaN	25.8013	31.0343	30.6913	NaN	24.2804	NaN	NaN		0	123580000000	646	19	79	34.196	8	5	6	8	15	9	5	8	8
O94826	Mitochondrial import receptor subunit TOM70	TOMM70A	78.9	30.3903	30.5158	30.5222	30.7377	30.4719	32.1679	30.8127	30.3084	30.8149	30.5803	30.5683	30.5778	30.5063	30.7076	31.1037	31.0694	30.0701	31.5278	31.0943	30.64	30.9991	31.0041	31.4094	31.1021	30.5937	30.1864	30.4579	31.0887	31.102	30.8691		0	394220000000	2508	50	78.9	67.454	24	22	25	30	29	23	29	29	26
Q9Y5L4;K7EIT2	Mitochondrial import inner membrane translocase subunit Tim13	TIMM13	78.9	29.8399	28.82	28.5519	30.026	29.6251	29.5761	29.0207	28.9038	29.941	29.1906	29.03	29.4828	29.0973	29.8933	29.2573	28.6929	28.4066	29.8905	28.7576	30.1443	28.2191	29.0932	29.3627	28.7447	28.8496	28.579	29.8365	29.252	29.2743	29.3905		0	128620000000	655	9	78.9	10.5	7	5	6	7	6	6	7	7	7
Q08752	Peptidyl-prolyl cis-trans isomerase D	PPID	78.9	28.8403	29.67	29.9396	29.7735	30.3677	26.633	29.1522	30.1208	30.3136	30.4091	30.7496	29.9531	29.6819	29.4235	30.1839	29.0469	30.1884	30.514	29.529	30.287	29.0931	30.5263	29.1068	29.075	30.0742	30.7986	30.376	30.51	30.2635	30.526		0	214470000000	1156	36	80.8	40.763	18	14	15	25	20	19	23	19	22
Q96RS6	NudC domain-containing protein 1	NUDCD1	78.9	29.2869	30.0444	30.2554	29.1938	29.8564	29.2967	28.7339	30.1725	31.3793	29.4666	29.3938	30.3151	30.3508	30.3188	30.3579	30.8917	29.8752	30.2108	30.8594	29.9541	30.3496	29.3426	30.9768	30.7529	30.0973	30.5459	29.5099	28.9332	30.7785	30.8736		0	254960000000	1638	39	78.9	66.755	12	11	11	17	20	20	23	26	26
Q9H0A8;H3BM91;H3BQF2	COMM domain-containing protein 4	COMMD4	78.9	27.3184	27.5255	27.0498	27.1753	27.8533	27.2829	27.98	28.5538	27.7733	27.8714	27.8321	28.599	28.8347	27.7791	27.4556	26.7322	28.2096	27.539	28.1318	28.151	27.6578	27.3777	25.7029	26.6406	28.1417	27.773	28.7918	27.9222	27.8126	27.8651		0	41626000000	469	13	78.9	21.764	5	3	2	9	7	6	6	5	4
Q9Y2V2;H3BSW7;H3BUY4;H3BPY5;H3BNU9;H3BTK3;I3L3X8	Calcium-regulated heat stable protein 1	CARHSP1	78.9	29.2176	29.3077	28.9303	26.5493	28.7722	27.959	29.1821	29.2206	28.1561	28.9437	28.559	29.4122	28.5398	28.1769	28.5536	29.5491	28.44	28.8691	30.4586	27.6183	29.4277	28.4686	28.7707	29.3333	28.7833	29.3517	28.6412	29.1613	28.6737	28.0289		0	105060000000	690	10	78.9	15.892	5	5	4	4	5	5	4	5	5
P22695;H3BRG4;H3BSJ9	Cytochrome b-c1 complex subunit 2, mitochondrial	UQCRC2	78.8	31.9985	31.9065	31.1762	32.0831	31.7723	32.4352	31.3481	31.411	31.5156	31.6447	31.6998	31.8246	31.1105	31.9215	31.5541	32.3875	31.5196	31.6323	32.443	30.0058	31.6364	31.8469	31.6526	31.3498	31.0802	31.3048	31.9151	32.1859	31.8388	31.8189		0	797070000000	2794	31	78.8	48.442	18	20	16	19	23	19	19	22	19
Q5HYI8;C9JXM3	Rab-like protein 3	RABL3	78.8	26.41	26.5175	26.0778	27.954	27.0006	29.1434	28.2663	27.0927	27.0378	26.6885	26.8777	25.9656	26.9741	27.6319	28.0939	27.4511	28.5759	27.5649	26.8093	27.2631	28.6179	27.8188	28.2515	28.1519	27.0914	28.3411	25.4392	27.2694	27.1307	26.8697		0	39940000000	252	17	78.8	26.422	2	2	2	3	4	3	6	7	5
Q15233;H7C367	Non-POU domain-containing octamer-binding protein	NONO	78.8	33.0022	32.463	32.9005	33.6783	32.9082	33.7112	33.1202	32.6124	33.2288	33.1084	33.2013	32.9221	33.0885	33.5175	33.2286	32.6715	32.3826	33.4762	32.8056	33.0632	32.9218	33.108	33.2021	32.7668	33.3684	33.2112	33.3848	33.5786	33.1814	32.934		0	1950900000000	6320	56	80	54.231	29	29	30	38	33	34	31	35	30
P43490;Q5SYT8;F5H246	Nicotinamide phosphoribosyltransferase	NAMPT;NAMPTL	78.8	31.3443	32.3047	30.8574	30.5402	31.1473	31.6981	30.8211	31.098	30.8018	32.0083	31.5646	32.4485	30.9125	31.1262	30.7881	31.6744	32.1584	30.8916	32.0456	31.3314	31.4779	31.9122	31.9699	31.4703	31.0612	31.1364	30.2775	30.3531	33.3865	33.2678		0	789990000000	3128	44	78.8	55.52	22	21	23	27	28	27	25	26	26
Q96EK9	Protein KTI12 homolog	KTI12	78.8	25.8462	25.7233	26.0827	26.7057	27.3246	27.0002	26.372	26.3466	27.5975	26.5274	26.3586	26.9338	26.7801	26.5062	26.6012	25.0325	28.1039	25.9311	26.2723	25.9565	25.6925	25.9939	26.9694	25.2278	26.2628	24.9876	26.3552	26.2271	27.339	26.9325		0	17501000000	230	17	78.8	38.615	3	2	2	6	6	4	3	6	5
Q13541	Eukaryotic translation initiation factor 4E-binding protein 1	EIF4EBP1	78.8	27.8072	26.4172	27.8794	27.8523	27.9312	25.4215	26.4204	28.294	28.045	27.1819	26.8902	27.7684	28.2587	26.5258	28.0021	26.7724	26.1744	27.4604	26.7572	26.8596	27.3967	26.5159	26.8636	27.7464	28.0875	27.2007	28.5757	28.3391	29.1812	28.959		0	40291000000	292	7	78.8	12.58	3	4	4	3	3	3	3	3	2
P29762;B5MCB5	Cellular retinoic acid-binding protein 1	CRABP1	78.8	NaN	NaN	NaN	NaN	NaN	26.803	26.3821	NaN	NaN	21.1902	NaN	NaN	22.3041	21.6656	24.2378	31.1688	26.183	25.1821	22.8013	NaN	24.2917	28.1248	NaN	NaN	26.679	27.5794	24.9093	NaN	NaN	NaN		0	26660000000	125	13	83.9	15.565	0	0	2	0	2	0	0	1	0
P14621;U3KQL2;U3KPX8	Acylphosphatase-2	ACYP2	78.8	25.9248	27.2441	24.6532	24.8876	25.5874	25.8704	28.3606	22.9834	25.7888	22.6886	24.53	NaN	23.8466	26.7442	23.7725	27.5352	25.8481	25.8126	23.4941	24.3595	26.3879	28.5641	26.0433	25.2739	24.8022	26.7956	25.289	26.3069	26.5243	26.7299		0	17378000000	163	11	78.8	11.139	4	6	6	5	5	4	2	3	2
P49748	Very long-chain specific acyl-CoA dehydrogenase, mitochondrial	ACADVL	78.8	31.8065	31.3947	31.845	30.9911	31.2007	32.6745	31.0513	31.3746	31.0463	31.3849	30.4225	31.3591	30.9583	31.8873	31.1678	33.7694	32.4751	31.4511	32.4927	31.0362	31.5401	32.3673	30.8295	30.9168	31.8698	32.1437	31.4911	32.9258	31.2651	31.2883		0	794960000000	3493	51	78.8	70.389	33	29	30	33	35	35	31	31	33
Q96H79	Zinc finger CCCH-type antiviral protein 1-like	ZC3HAV1L	78.7	26.6105	27.4451	26.7111	29.3268	28.6425	26.667	30.5394	27.8824	26.5448	28.4168	28.5478	26.1463	26.4505	27.5882	26.0764	28.0589	28.4578	27.62	26.2955	27.8895	26.5868	20.9706	28.8828	26.8646	26.5665	28.3394	29.7146	29.3083	28.7278	28.9363		0	59253000000	466	19	78.7	32.962	6	3	6	10	9	6	8	10	9
A0AVT1	Ubiquitin-like modifier-activating enzyme 6	UBA6	78.7	30.8373	30.9938	30.5162	29.8513	31.0004	30.6675	30.6168	31.2006	30.921	30.9779	31.1298	31.4449	30.9084	30.6281	30.4847	31.1909	31.7872	30.602	30.3688	30.6235	30.7486	30.3365	31.6682	30.6699	30.8391	30.2284	30.6974	30.7181	30.7244	30.3177		0	381140000000	2776	71	78.7	117.97	30	22	34	40	36	42	37	38	41
O95347	Structural maintenance of chromosomes protein 2	SMC2	78.7	31.8513	32.2417	31.0001	31.0685	30.8201	30.2032	30.5066	31.631	31.4734	31.5895	31.7832	31.9662	31.7502	30.6359	30.6459	30.3609	30.2508	30.6679	31.1341	30.1011	31.2659	31.3512	31.9853	30.9519	31.2596	30.396	31.2978	31.1047	30.5548	31.147		0	452540000000	2852	113	78.7	135.65	51	41	49	54	57	58	52	48	46
Q9Y5S9	RNA-binding protein 8A	RBM8A	78.7	29.64	29.305	29.8048	29.7354	29.9436	30.0816	29.7423	28.6697	29.8262	29.6594	29.9571	29.4525	29.2525	29.6101	29.4073	29.7337	29.2246	29.2979	28.4051	28.8133	29.3607	29.8337	29.7379	30.25	29.125	30.2829	29.894	30.5149	30.3851	29.8834		0	196180000000	830	11	78.7	19.889	6	5	5	8	9	9	7	9	8
P61225	Ras-related protein Rap-2b	RAP2B	78.7	28.6087	28.8665	27.6998	27.9781	27.3136	27.9258	27.1837	28.1719	28.9299	27.7501	27.6854	27.9107	28.0491	28.2643	26.8881	27.5695	28.9046	28.2501	28.4401	28.8153	27.022	27.4148	28.833	27.5618	28.1447	27.4554	26.9199	27.5063	29.2999	28.8138		0	61963000000	502	14	78.7	20.504	6	5	8	8	8	9	8	5	8
Q9NY27;C9IZ04	Serine/threonine-protein phosphatase 4 regulatory subunit 2	PPP4R2	78.7	28.2206	28.3308	27.3048	27.7842	28.9248	29.0298	28.1086	28.2783	28.4747	28.4752	28.3839	28.2385	28.5957	28.1965	27.5074	27.517	27.8	28.2565	28.6712	28.2472	27.6557	27.3053	28.701	28.4046	28.3455	27.6202	28.756	28.2455	28.0305	28.5417		0	58055000000	624	28	78.7	46.898	11	11	14	10	8	9	8	11	7
Q9H6S3	Epidermal growth factor receptor kinase substrate 8-like protein 2	EPS8L2	78.7	30.2971	29.2438	28.7778	24.5472	23.5242	31.0813	30.238	31.5204	29.693	29.607	29.7025	28.0529	27.7585	31.625	30.5283	29.4246	32.2955	30.7279	30.7829	32.7125	31.1199	29.5886	30.5911	30.668	32.207	31.5787	24.1277	22.6095	24.5111	23.0576		0	290520000000	1728	53	78.7	80.62	23	16	19	15	20	16	19	22	18
O00571	ATP-dependent RNA helicase DDX3X	DDX3X	78.7	32.2528	32.07	32.3681	32.7002	32.8783	31.9641	31.4262	32.12	32.0401	32.5358	32.4363	32.6624	32.4062	31.532	32.3884	31.3679	32.0132	31.8576	32.0783	32.105	31.5363	32.055	32.7484	32.4909	32.362	31.6485	32.4623	32.8248	32.3678	32.3702		0	1016400000000	4165	67	78.7	73.243	33	34	37	40	46	45	37	41	38
Q6UXV4;A0A087WYF7;A0A087WUX8	Apolipoprotein O-like	APOOL	78.7	26.6861	26.7566	26.6167	27.8735	27.1567	29.4049	28.3424	27.1334	27.4661	26.87	26.6031	27.2022	27.52	29.1632	28.0136	27.0623	26.6827	28.8608	27.9622	27.9014	28.4706	27.3115	28.3634	27.3413	27.9539	27.8746	27.669	28.7131	28.3977	28.5737		0	51616000000	541	21	78.7	29.159	4	3	3	5	5	5	9	8	4
Q96EI5;A2RQR6;D6RD44;D6RCE9	Transcription elongation factor A protein-like 4	TCEAL4	78.6	27.4172	25.2151	26.3516	23.5166	26.5548	24.9533	26.9351	26.0974	26.3408	25.5676	25.8216	25.764	25.9771	26.5225	23.3022	23.3433	24.4023	26.3072	24.7753	25.8546	25.376	25.4309	26.3209	26.2436	26.3344	25.8223	28.738	28.8514	27.1503	26.0883		0	18456000000	214	20	78.6	24.647	5	4	7	5	4	5	5	5	5
P31937	3-hydroxyisobutyrate dehydrogenase, mitochondrial	HIBADH	78.6	30.4081	29.878	28.533	29.0843	29.0635	28.4212	29.6979	30.0448	27.9652	28.1109	28.2515	29.0314	29.4726	28.8065	29.0209	29.6253	29.2307	26.6539	29.7844	30.2359	29.5083	29.4857	28.1081	27.5773	30.9415	30.739	28.9718	29.9828	29.2546	28.0078		0	173690000000	1083	20	78.6	35.329	8	7	8	10	12	11	8	8	8
Q9H098;C9J6N5;C9JQ40;C9JW51;C9J3Q3;X6RET8;C9JP05	Protein FAM107B	FAM107B	78.6	26.1905	23.4661	29.0123	NaN	23.4104	28.8397	28.5169	27.417	23.3066	29.575	30.1902	25.7931	27.4349	25.7339	26.7011	25.5206	25.4104	26.0623	28.073	29.2245	25.3713	25.7084	27.8997	22.7719	26.9317	27.2061	22.1083	23.3446	31.1582	30.0996		0	63404000000	395	18	78.6	15.558	3	4	3	3	3	2	11	10	11
Q9H444	Charged multivesicular body protein 4b	CHMP4B	78.6	31.5074	30.2876	30.1582	30.0439	30.3805	30.2578	30.9073	30.5329	30.706	31.1643	31.3713	31.1699	30.8174	30.4888	30.6344	30.4591	30.5954	30.8077	30.2248	31.9966	30.625	32.1059	31.5043	30.7119	31.2038	30.0733	29.8139	30.6977	30.6883	30.3754		0	391640000000	1076	21	78.6	24.95	13	10	11	10	12	11	13	13	12
P40123;E9PDI2;A0A087WZ15;A0A087X0J3;B7Z385	Adenylyl cyclase-associated protein 2;Adenylyl cyclase-associated protein	CAP2	78.6	26.3825	28.026	28.1926	28.5311	30.511	27.939	28.8678	28.5874	29.0123	29.979	30.1311	29.4494	29.3462	28.1442	27.7611	30.7437	27.3956	26.8669	26.8861	27.1891	26.7955	28.7182	27.8178	26.6338	29.4659	27.5992	28.5628	28.521	28.7787	27.9501		0	94460000000	681	30	80.3	52.823	3	5	7	9	12	14	14	14	16
Q99798;A2A274	Aconitate hydratase, mitochondrial	ACO2	78.6	32.208	31.7574	31.0965	32.6722	32.2366	32.851	32.4932	30.8703	31.1657	31.9991	32.1037	31.9597	31.4657	31.8068	31.987	32.0664	31.8064	31.532	33.4522	32.0551	33.0559	32.2866	31.4357	30.755	32.5518	31.2787	32.3398	32.6911	31.6134	31.5097		0	1167700000000	4809	65	78.6	85.424	34	37	32	37	37	35	35	36	35
CON__P06868			78.6	21.8062	20.2755	29.9464	25.0479	22.1923	26.6907	24.4888	23.6686	22.1729	21.623	22.6506	26.9311	22.3833	26.5653	25.0403	27.7163	22.8699	28.1557	22.2222	21.7933	24.5955	27.7253	31.7868	32.8264	22.2483	31.7009	22.0434	24.3854	24.4498	28.8883	+	0	160970000000	756	67	78.6	91.215	2	5	4	2	1	2	31	30	30
P11172;E9PFD2	Uridine 5-monophosphate synthase;Orotate phosphoribosyltransferase;Orotidine 5-phosphate decarboxylase	UMPS	78.5	30.053	30.9894	29.6543	29.9614	29.7746	28.9205	30.181	30.3596	30.8136	30.5948	30.3655	30.5983	30.3285	30.112	30.9617	30.3819	31.115	32.2022	31.0169	31.0477	30.1472	31.6376	30.1298	30.0657	30.4935	30.7172	30.5209	30.9743	30.4756	30.838		0	321060000000	1801	42	78.5	52.221	20	16	14	23	22	25	21	23	20
P23258	Tubulin gamma-1 chain	TUBG1	78.5	28.3375	29.1688	28.9449	28.4611	28.3302	27.9904	27.9858	29.0175	28.5831	29.2144	28.7933	29.9048	28.4606	27.1767	29.0125	28.9362	28.8464	27.9499	29.3942	29.0063	27.9364	28.2698	29.5182	28.4237	29.3035	29.0942	29.479	28.7115	29.1802	28.1269		0	98480000000	840	31	78.5	51.169	7	10	8	16	18	18	15	16	16
O75533	Splicing factor 3B subunit 1	SF3B1	78.5	31.8664	31.9999	31.6218	32.7516	32.3689	32.3015	32.1053	31.6898	32.0721	32.3663	32.3887	32.2351	32.0478	31.9809	31.8571	32.1123	31.7007	31.9845	32.579	32.0678	31.9843	31.7348	32.2482	31.9929	32.2248	32.0217	32.3811	32.5902	32.2312	32.3597		0	945560000000	5983	111	78.5	145.83	54	48	52	61	65	62	58	59	56
P26599	Polypyrimidine tract-binding protein 1	PTBP1	78.5	33.4145	33.3801	33.1964	34.1419	33.7028	32.5855	33.3581	33.8413	33.6403	33.1587	33.2301	33.4345	34.0271	33.6514	33.6187	33.4612	33.3339	33.3841	34.0418	34.1138	32.8524	33.2943	33.4717	33.0202	33.8102	33.6584	33.4444	33.5526	33.3807	33.4298		0	2449300000000	5327	36	78.5	57.221	19	22	20	25	25	24	21	20	22
O95456	Proteasome assembly chaperone 1	PSMG1	78.5	28.594	28.6307	28.3962	29.3135	29.0254	27.9105	28.27	28.3632	29.1037	28.2523	28.3211	28.5403	29.3682	28.0708	29.1684	27.4875	28.7058	28.6351	28.3686	29.1767	27.6669	28.6062	28.7855	28.6005	29.1255	28.5411	28.1396	28.6382	28.5349	29.5696		0	78369000000	556	23	78.5	32.854	5	4	6	9	7	8	8	11	8
P49006	MARCKS-related protein	MARCKSL1	78.5	27.6215	26.3835	26.5471	30.4878	30.3823	29.4673	29.7059	28.6429	27.3838	28.308	28.5106	27.7535	28.5927	26.1361	28.6455	29.9967	27.9374	30.6368	27.4754	27.6775	27.6748	29.5682	28.3959	29.4759	28.4142	28.8946	28.9915	29.2247	30.2853	30.2034		0	110170000000	394	9	83.6	19.529	2	2	2	3	5	2	2	2	3
Q6KB66;CON__Q6KB66-1	Keratin, type II cytoskeletal 80	KRT80	78.5	29.0895	25.1092	25.9628	21.5905	24.4434	28.9032	28.1191	29.1018	23.9863	23.8834	26.1623	23.8103	21.169	27.2095	28.7387	26.248	31.0875	28.6782	28.593	25.6721	30.7478	25.7532	28.3241	27.5423	29.8973	28.2031	22.4515	21.5713	24.9855	23.2996	+	0	74499000000	498	45	81	50.525	14	15	16	8	7	7	7	9	7
Q16666	Gamma-interferon-inducible protein 16	IFI16	78.5	31.6306	31.692	31.7252	21.2736	21.9407	28.5652	28.1091	31.1331	30.9197	23.4796	22.13	30.653	29.9795	28.8383	22.1563	30.7029	26.3926	22.7952	29.2273	21.2732	30.4501	23.9584	27.2158	30.1562	28.6389	22.2149	21.7648	29.8261	31.6468	31.2991		0	308730000000	1660	59	78.5	88.255	21	24	28	32	33	32	37	39	37
P21333	Filamin-A	FLNA	78.5	36.8659	35.8727	35.709	34.7756	34.2868	36.5097	36.4731	36.5388	35.6471	36.3009	36.1077	36.2379	36.699	36.5549	36.1846	36.6269	36.6893	36.3575	35.5025	36.2005	36.0087	35.5701	35.7808	34.926	36.5964	34.8185	34.4783	34.8143	35.0715	34.1359		0	12910000000000	27002	221	81.3	280.74	148	142	149	148	147	149	137	145	140
Q9UBB4	Ataxin-10	ATXN10	78.5	29.3989	29.4678	29.3509	30.0638	29.9567	29.7088	29.5538	30.8764	29.7819	29.7336	30.1172	29.6083	30.0656	29.1331	29.6914	29.262	30.579	29.4857	30.4643	29.9387	28.9919	29.6309	31.3697	29.7985	30.192	30.0904	29.7747	29.544	29.1406	30.0781		0	202320000000	1533	33	78.5	53.488	15	11	13	19	19	20	15	20	19
CON__Q3SZ57			78.5	22.1277	26.5251	32.1298	24.859	21.5285	26.2404	29.8681	28.8085	25.0923	26.5528	26.2347	26.6787	27.1898	29.4727	29.4805	30.6521	24.6981	28.8489	27.6891	24.0278	29.6971	29.3194	34.3026	34.7712	26.9467	30.4105	26.9524	29.7657	28.7615	32.0349	+	0	707630000000	1427	58	78.5	68.587	5	0	4	11	7	7	35	36	32
O60232;H0YEB6;G3V1B8	Sjoegren syndrome/scleroderma autoantigen 1	SSSCA1	78.4	26.8377	27.0233	28.323	27.3585	28.1516	28.8809	28.7506	27.357	28.4276	27.7433	27.6834	28.1511	28.022	28.1483	29.7199	28.8047	29.0328	29.1981	29.0035	28.5395	28.9814	28.6565	29.5602	28.4442	27.706	29.355	25.5958	26.7174	28.278	28.4643		0	75465000000	664	14	78.4	21.474	4	3	3	5	2	4	8	6	8
Q9P258	Protein RCC2	RCC2	78.4	31.7427	31.6727	31.5779	32.5062	31.6027	31.1346	31.8105	30.8176	30.944	31.2832	31.3545	31.1535	31.1183	30.6777	32.1835	31.5841	30.8811	31.5414	31.5544	31.1629	31.9037	30.3719	31.8094	31.2428	31.8739	32.3455	31.5946	30.7384	30.4976	30.4024		0	617470000000	2492	46	78.4	56.084	18	18	22	23	30	27	23	25	26
P09874	Poly [ADP-ribose] polymerase 1	PARP1	78.4	32.5574	32.802	33.0346	34.078	32.8514	33.5999	33.3444	32.764	32.3237	33.368	33.467	32.8922	32.646	32.2308	33.0878	33.4815	32.7711	33.0725	32.7206	32.5443	32.1616	32.8184	31.9646	32.0365	32.8991	33.1477	33.1561	32.9743	33.1052	32.9466		0	1726800000000	6959	106	78.4	113.08	54	47	55	58	60	59	54	64	59
Q32Q12;J3KPD9;P22392;E7ERL0	Nucleoside diphosphate kinase;Nucleoside diphosphate kinase B	NME1-NME2;NME2;NME1	78.4	33.473	33.7099	33.6681	33.3797	33.7623	33.0046	34.0426	33.1952	33.9834	33.7558	33.7219	33.766	33.2531	34.2595	33.6392	33.785	34.1536	34.2901	34.2831	33.9834	34.8955	33.8588	33.7238	34.0317	33.5814	34.0039	34.4133	33.5889	33.7775	33.6221		0	3388800000000	5425	24	78.4	32.642	15	15	16	17	16	15	17	16	17
O75489	NADH dehydrogenase [ubiquinone] iron-sulfur protein 3, mitochondrial	NDUFS3	78.4	29.7033	28.8824	29.7647	29.9237	29.7802	29.6337	29.9683	30.2516	29.7776	29.6487	29.4602	29.6534	29.263	30.0633	30.1346	28.9432	30.3648	29.8945	31.0639	29.9507	29.103	31.317	29.7537	30.146	30.0201	29.149	29.9519	30.4931	30.2209	30.1045		0	218200000000	1208	27	78.4	30.241	9	10	8	11	12	11	13	16	11
P06396;Q5T0H9	Gelsolin	GSN	78.4	31.3057	31.5521	30.7941	31.0579	31.9644	32.0204	30.665	31.2271	30.2904	31.2834	30.8942	30.774	31.5746	33.096	31.2451	33.7358	32.6511	32.6867	31.5789	32.5215	33.1799	30.9631	31.819	31.5352	32.5808	30.7327	31.4843	31.8157	32.3276	31.417		0	1120500000000	3586	64	78.4	85.696	22	26	23	34	31	30	25	29	27
P60228;E5RGA2	Eukaryotic translation initiation factor 3 subunit E	EIF3E	78.4	31.0377	31.2587	31.7973	31.4127	31.3845	31.0217	30.5574	31.1438	31.6556	31.4665	31.3275	31.5352	31.6496	30.4158	31.0847	31.3736	31.1565	30.8675	31.1675	31.5376	30.2329	30.7123	31.6612	30.9271	30.9225	31.2205	31.2422	31.4289	31.715	31.3124		0	526220000000	2345	41	78.4	52.22	22	16	18	24	24	23	24	24	25
Q96GX2	Putative ataxin-7-like protein 3B	ATXN7L3B	78.4	23.4697	24.8353	25.6656	25.285	26.6234	25.2415	23.7181	26.7023	27.0079	24.3608	24.0448	26.5409	26.6721	26.0786	25.7578	25.2488	25.7995	27.0378	27.241	25.6111	26.2008	24.3294	26.0281	27.1529	26.4637	27.2807	25.9995	23.8837	26.2903	25.8628		0	13500000000	161	5	78.4	10.771	2	1	0	1	2	2	2	2	1
Q14258	E3 ubiquitin/ISG15 ligase TRIM25	TRIM25	78.3	31.0787	30.9495	31.3192	30.3748	30.4932	31.377	29.6029	31.3157	31.2682	30.9671	30.852	30.2549	30.5407	30.8156	31.1548	31.2866	31.5052	31.4712	31.2898	31.4696	31.5456	30.6206	30.8328	30.6657	31.662	30.7184	30.4612	30.8192	30.5013	30.7368		0	449170000000	2846	50	78.3	70.973	26	25	25	23	23	27	32	33	32
Q9NZM1	Myoferlin	MYOF	78.3	34.0789	34.0693	33.1226	27.3374	32.5722	33.5225	31.1979	33.896	32.3051	34.0796	33.7941	31.8401	32.6682	33.3423	32.9269	32.0653	33.564	31.7034	33.0424	35.4819	32.333	33.1668	32.9556	31.9806	32.1693	33.2386	26.9734	29.3003	32.8966	32.8665		0	1821000000000	9073	186	78.3	234.71	97	106	112	122	132	127	111	114	108
P33993	DNA replication licensing factor MCM7	MCM7	78.3	32.0055	32.7755	31.1628	32.0112	32.0029	31.9598	31.3473	31.4063	31.5787	32.0785	32.136	32.0212	31.4802	30.5311	31.8481	31.1782	31.1955	31.1107	32.0984	30.2721	31.3877	30.4183	31.5177	31.5961	30.7641	31.8995	32.2322	32.3394	32.3289	32.0931		0	675360000000	3209	67	78.3	81.307	32	33	36	36	43	41	34	34	33
Q16539;B4E0K5;B5TY33	Mitogen-activated protein kinase 14	MAPK14	78.3	27.9758	28.5923	28.8815	28.0823	28.6277	26.292	28.0579	27.6028	28.2967	27.905	27.8011	28.905	28.4251	28.3325	28.8973	29.0642	29.092	28.0722	28.6667	28.2	27.2567	28.4864	28.505	28.0572	28.9338	29.3127	28.4086	28.2097	27.624	28.0019		0	75961000000	700	25	78.3	41.293	7	4	7	14	15	11	10	11	15
P14625	Endoplasmin	HSP90B1	78.3	34.0379	34.2159	33.9769	34.7021	34.4634	34.9375	35.3292	34.6091	34.6116	34.5564	34.4503	34.8386	34.8569	35.2268	34.9401	34.6669	35.5707	34.7426	34.3171	35.0005	34.3301	35.1403	34.2108	34.2688	35.0797	34.5598	35.3697	34.6994	34.2131	33.7008		0	5724400000000	11580	94	79.8	92.468	43	46	47	50	53	51	51	56	54
P51570	Galactokinase	GALK1	78.3	27.9586	28.2058	28.9063	28.5543	29.2442	28.3831	28.7962	29.3636	28.5273	30.5761	30.3762	29.1997	28.9914	28.8559	27.9111	28.9543	28.479	29.056	29.5019	29.8272	29.1598	30.0292	29.6111	29.4316	30.4889	28.465	28.8036	29.8061	29.2465	29.5291		0	129330000000	1060	32	78.3	42.272	11	7	9	13	11	10	17	16	19
Q9UHX1;H0YEM1	Poly(U)-binding-splicing factor PUF60	PUF60	78.2	31.3264	31.2545	31.3084	32.0313	31.8533	32.0694	30.9308	31.5476	31.9956	31.6002	31.5443	31.6222	31.8228	31.4937	31.7921	32.4124	31.07	31.2904	31.9486	31.7979	30.8614	31.0499	31.508	32.6357	31.6974	32.6733	31.8315	31.8373	31.9587	32.3797		0	739180000000	2826	39	78.2	59.875	19	19	20	21	22	24	25	20	24
O14818;H0Y586	Proteasome subunit alpha type-7	PSMA7	78.2	31.5612	32.2691	32.1521	31.5082	32.184	31.3209	31.9649	31.7568	32.0892	31.8496	32.0992	31.8951	31.8635	31.9339	31.9027	31.6842	31.9869	32.0082	32.1597	32.4188	31.8581	32.2006	31.8339	31.5525	32.5374	31.6373	31.6485	31.7148	31.6372	32.2127		0	825410000000	1971	24	78.2	27.887	15	12	14	17	19	19	14	15	16
P16333	Cytoplasmic protein NCK1	NCK1	78.2	28.1594	29.0378	27.634	26.5144	27.315	27.9779	27.6694	26.9231	28.0129	27.4712	27.418	27.3866	27.2965	27.0538	27.1393	28.1004	27.1907	27.7006	28.3741	26.913	27.3551	28.0196	27.3987	26.4753	27.7435	27.9213	27.028	28.0393	27.9994	27.6241		0	45149000000	536	23	78.2	42.864	10	8	11	14	15	16	9	6	8
Q12906	Interleukin enhancer-binding factor 3	ILF3	78.2	33.3662	33.0384	32.8642	34.01	33.5651	33.6609	33.2876	33.0974	33.5343	32.9617	32.9601	33.2259	33.1598	33.6694	32.9727	33.0229	32.8422	32.7811	33.4239	33.566	32.7762	33.3685	33.7777	33.4083	33.281	33.2262	33.7611	33.4773	33.1419	33.0183		0	2122000000000	7363	76	78.2	95.337	43	41	47	46	45	45	42	43	47
O14879	Interferon-induced protein with tetratricopeptide repeats 3	IFIT3	78.2	26.029	25.8359	27.8862	27.6462	28.7913	26.9181	23.3294	24.4407	23.558	27.9506	27.4631	27.6256	27.391	23.8712	28.7272	30.3151	27.8495	23.2131	27.8106	26.7551	25.5813	26.3433	26.711	29.609	25.8773	NaN	22.9338	24.3844	28.9587	26.9317		0	65333000000	532	32	78.2	55.984	7	3	7	6	6	6	14	13	15
P31350;C9JXC1	Ribonucleoside-diphosphate reductase subunit M2	RRM2	78.1	31.1232	30.361	29.1683	30.9415	30.8674	30.0997	29.9931	29.6886	31.0583	30.9567	30.663	30.6506	31.0235	27.3097	29.6255	28.6259	30.0927	30.6703	30.4328	30.4064	28.9942	29.0996	31.4128	30.2016	29.2746	30.387	28.1597	30.204	30.3221	30.2413		0	228320000000	1319	39	78.1	44.877	21	20	20	17	18	23	12	16	15
Q8N183	Mimitin, mitochondrial	NDUFAF2	78.1	28.7409	28.3918	28.9308	30.4555	29.2492	28.614	27.888	28.3527	29.1739	27.2307	26.798	28.7236	28.4478	28.8283	28.8131	26.8904	28.6735	28.0727	29.1557	29.6411	28.5763	28.4721	28.928	29.2991	28.2947	25.9298	29.0057	29.357	29.7831	29.9633		0	107020000000	629	22	78.1	19.856	8	5	8	7	8	8	13	12	10
Q9BSH5	Haloacid dehalogenase-like hydrolase domain-containing protein 3	HDHD3	78.1	25.505	25.6822	25.8756	24.087	25.6455	27.6578	26.0512	26.017	26.5614	27.0127	26.9114	24.6113	23.6374	27.1125	26.9111	27.1891	27.0148	27.3261	27.9917	27.2833	29.465	26.1154	26.1714	26.4006	26.0424	27.6606	25.7757	25.4964	25.676	25.5427		0	29556000000	239	15	78.1	28	2	0	5	5	3	5	2	3	3
O00165;E9PIQ7	HCLS1-associated protein X-1	HAX1	78.1	25.6543	25.333	25.7872	26.7192	26.4805	26.8621	26.8404	25.13	25.6142	26.017	26.1657	25.5155	25.7957	25.8841	27.5128	26.954	27.1334	25.2843	25.9247	25.3947	25.9988	26.2156	26.4644	26.2938	25.5719	27.6853	27.0105	27.6143	27.2483	26.0954		0	19589000000	254	15	78.1	31.62	2	2	5	9	8	10	6	6	6
Q01780	Exosome component 10	EXOSC10	78.1	29.6103	30.2445	29.742	30.8057	30.157	29.9593	29.3389	29.4978	29.8374	29.7654	29.6808	30.1426	30.2913	29.8307	29.6447	29.5569	29.6973	29.0124	30.1725	29.3693	29.211	29.1111	29.9461	29.3002	29.8485	29.8126	30.0441	29.7383	29.8938	30.5121		0	176570000000	1365	68	78.1	100.83	24	17	23	25	28	30	27	29	33
Q9NP81;M0QWZ7	Serine--tRNA ligase, mitochondrial	SARS2	78	28.8076	27.8363	29.8546	31.0078	29.2463	31.6786	29.0049	28.813	28.8128	29.9327	30.3822	28.6118	27.814	29.1353	30.3912	30.9912	29.4457	31.7483	30.7293	31.3417	28.9527	29.8756	29.1035	29.6751	30.0422	30.5875	29.3539	29.7225	28.403	28.7392		0	193080000000	1321	37	78	58.282	9	8	11	7	10	10	22	21	19
P78406;E9PQ57	mRNA export factor	RAE1	78	29.3913	29.3985	29.061	29.8051	29.5207	29.6346	29.4353	28.6768	28.9468	28.9795	29.2567	29.0285	29.3536	29.9111	29.3421	29.9392	29.0011	30.0707	29.4326	29.5531	29.1389	30.0803	29.8205	29.45	29.52	29.1019	29.3309	29.0901	29.0282	29.4981		0	153160000000	1181	23	78	40.968	10	8	13	12	11	13	11	14	10
P60900;G3V295;G3V5Z7;G3V3I1	Proteasome subunit alpha type-6;Proteasome subunit alpha type	PSMA6	78	31.3352	32.1802	31.5871	31.1753	31.8267	31.6879	31.47	31.417	31.6986	31.6165	31.896	31.269	31.32	31.5037	31.7754	31.6383	31.8931	31.8507	31.7834	31.9289	31.5762	31.5691	31.4861	31.261	31.5256	31.7423	31.269	31.4892	31.3802	31.5838		0	682040000000	2041	23	78	27.399	13	12	12	12	12	12	13	12	12
P30044	Peroxiredoxin-5, mitochondrial	PRDX5	78	33.0448	33.552	32.3316	31.7512	32.1354	32.513	32.7415	32.1892	30.172	32.6842	32.2748	31.2375	31.2591	32.7208	32.1925	32.6207	31.7079	32.464	33.2869	32.1789	33.8421	33.6355	31.1075	31.6298	32.5134	33.4824	31.9457	32.2054	32.3137	32.2607		0	1377700000000	2633	19	78	22.086	10	8	11	12	11	11	10	10	11
Q9Y2S7	Polymerase delta-interacting protein 2	POLDIP2	78	28.8904	28.3896	28.5061	29.5141	29.2819	29.2744	28.3686	28.2642	29.0924	28.5409	28.7243	28.6362	28.3897	28.1935	28.6042	28.0208	27.9338	28.5919	28.9317	29.7093	27.8263	28.7567	28.9699	28.5464	28.4696	28.0031	29.0685	29.2793	29.0544	29.3228		0	88282000000	749	27	78	42.033	8	10	10	12	13	14	15	17	16
Q9P015;E5RIZ4;E5RHF4	39S ribosomal protein L15, mitochondrial	MRPL15	78	28.8762	28.4867	29.6348	29.1351	29.3024	29.0683	28.9166	28.7449	28.2428	28.5075	28.5441	28.4399	27.5268	28.6979	28.9015	29.3634	28.6459	28.6517	29.4411	26.7301	28.4628	28.7662	29.5282	28.3253	28.3971	28.876	28.9972	29.2386	29.0013	29.424		0	107450000000	759	30	78	33.419	9	8	13	12	10	12	18	18	19
Q7Z434	Mitochondrial antiviral-signaling protein	MAVS	78	29.6286	29.0873	28.5204	28.4329	29.2368	30.0908	30.1334	29.4844	28.2931	27.7958	28.2655	29.2962	29.5968	29.9457	29.6691	29.0432	29.4395	28.4582	29.77	30.5789	29.3561	29.4745	28.7966	28.5852	30.846	27.8568	28.6999	29.3932	28.9962	28.6697		0	123510000000	961	27	78	56.527	10	4	6	11	10	12	12	11	11
P00367	Glutamate dehydrogenase 1, mitochondrial	GLUD1	78	32.4994	32.5681	32.2129	32.3992	31.7204	31.9321	31.7036	31.6102	31.2792	30.8385	31.065	31.389	31.3646	32.7189	32.3466	32.4415	31.0743	31.9296	31.7358	33.3893	30.9589	32.7043	32.0297	30.816	31.5773	32.2287	31.4743	31.3707	31.8738	31.87		0	977730000000	3350	53	78	61.397	25	23	26	29	29	31	30	34	30
Q8TE68;B4DKV7	Epidermal growth factor receptor kinase substrate 8-like protein 1	EPS8L1	78	22.1066	22.0208	22.2737	21.4106	21.5448	30.0937	26.8784	20.3594	25.0094	25.124	25.2668	21.9216	20.8068	22.6305	30.2626	28.7563	28.5894	29.9098	28.9779	29.9011	29.9153	25.6655	25.2271	30.042	20.8925	30.9207	23.4355	21.3995	21.7351	22.7448		0	88451000000	666	51	78	80.25	5	5	3	3	9	4	4	3	4
Q9NY33;G3V1D3;G3V180	Dipeptidyl peptidase 3	DPP3	78	31.2585	31.1645	30.363	29.6771	30.4602	30.562	31.0289	31.0215	30.046	30.2716	30.1831	30.5174	30.2313	31.0777	30.7925	31.4828	31.4324	31.592	31.2845	30.8633	31.3131	30.7973	31.5841	31.6646	31.3678	31.3058	30.7054	30.6702	30.3855	30.8896		0	459530000000	2425	53	78	82.588	24	22	27	32	35	31	26	32	30
P53004	Biliverdin reductase A	BLVRA	78	30.0406	30.1102	30.4379	26.043	28.9275	30.3495	29.1936	30.4561	28.777	29.83	29.8544	29.9655	29.606	29.3789	29.3022	29.5603	30.5167	28.0237	29.2706	30.12	29.4774	28.8516	29.8685	29.1645	29.801	28.483	29.0245	29.0052	28.4839	28.3793		0	157440000000	786	25	78	33.428	9	9	12	9	15	10	16	17	17
P53367;B4DS69	Arfaptin-1	ARFIP1	78	29.2877	28.7986	28.5903	28.403	28.9213	28.5968	28.2421	28.8949	28.7028	29.5549	29.5763	29.1266	29.0168	28.1015	29.2477	28.8911	29.3805	29.1591	30.1884	28.6278	28.641	28.2639	29.3373	28.8837	29.0962	29.4161	28.2123	28.6515	29.0019	28.9342		0	115230000000	910	23	78	41.738	15	9	11	15	13	14	13	13	9
O43396;K7ER96	Thioredoxin-like protein 1	TXNL1	77.9	29.536	29.8537	29.7997	30.9425	31.3947	29.9324	28.9908	31.059	29.919	30.9555	31.1315	30.6244	30.7358	30.59	31.8393	28.9143	30.2421	30.9567	29.0356	29.8436	30.3412	30.0176	31.3783	31.2324	31.1859	29.8669	30.2468	31.1861	30.4954	30.6661		0	333710000000	1850	26	77.9	32.251	12	11	12	15	15	13	17	19	18
Q00325	Phosphate carrier protein, mitochondrial	SLC25A3	77.9	32.1469	31.6509	32.1309	32.841	32.5333	32.073	32.2681	32.2213	32.3638	32.1817	32.3047	31.8759	31.7344	32.9986	31.9132	32.5359	32.4642	32.3745	31.72	32.2881	32.2918	32.2991	32.5484	31.9972	32.761	32.8865	32.418	32.4081	32.1019	31.9675		0	1134700000000	2484	31	77.9	40.094	13	11	15	16	15	17	15	14	11
P31040;D6RFM5;A0A087X1I3	Succinate dehydrogenase [ubiquinone] flavoprotein subunit, mitochondrial	SDHA	77.9	32.1523	31.3192	30.4188	30.9163	30.8105	31.9709	31.4866	30.4087	31.0116	30.9688	30.9232	30.9056	30.7245	30.956	31.0525	31.145	31.2917	30.2759	31.8609	31.2716	31.6024	31.7992	31.9145	31.1687	30.9043	30.7941	31.1104	31.4215	30.0741	29.613		0	559260000000	2744	45	77.9	72.691	25	20	17	29	31	29	23	22	23
P46782;M0R0F0;M0R0R2;M0QZN2	40S ribosomal protein S5;40S ribosomal protein S5, N-terminally processed	RPS5	77.9	32.1446	32.4064	32.6073	32.4132	32.6792	32.9206	32.8229	32.2603	33.3737	32.7186	32.7303	32.7706	32.8127	33.1989	33.1697	32.5824	32.9086	33.2899	32.7418	32.6899	32.6692	32.7503	33.0652	32.7866	32.3607	32.1067	32.7868	32.6698	32.9119	32.9723		0	1486800000000	2561	22	77.9	22.876	14	11	13	15	15	15	15	16	16
P39019;A0A075B6E2	40S ribosomal protein S19	RPS19	77.9	32.8738	32.8847	32.9755	32.9731	32.792	33.359	32.577	32.6404	33.6358	32.5725	32.8141	33.0008	32.8076	33.054	32.6451	32.3214	32.0698	33.1968	32.6044	32.9712	32.4135	32.398	32.7799	33.2276	32.3765	32.1448	32.7193	32.5453	32.9846	33.2285		0	1534600000000	2084	22	77.9	16.06	13	12	11	15	12	12	12	12	13
O00625	Pirin	PIR	77.9	29.5267	30.7206	30.5607	27.3695	28.6302	25.766	26.2169	28.1474	24.1952	30.329	30.482	28.5008	28.4465	25.4091	29.415	28.4289	25.2871	26.7326	29.7288	31.0748	28.1871	27.1473	24.1641	26.1245	29.9658	28.3777	30.8376	31.0581	29.0453	28.2423		0	127380000000	643	19	77.9	32.113	10	7	10	15	14	15	14	14	13
Q13442	28 kDa heat- and acid-stable phosphoprotein	PDAP1	77.9	30.2401	30.7856	29.248	30.5438	30.4957	30.7649	30.9122	30.3829	30.3167	30.2839	30.6459	30.5629	30.7142	30.3819	30.6636	30.145	29.8174	30.8137	30.5957	30.2988	30.8986	31.009	30.8022	30.9577	29.6539	30.1126	30.3591	30.2231	30.6395	30.1198		0	309240000000	1155	28	77.9	20.63	11	11	11	12	11	11	11	11	12
P49585;C9JEJ2;C9J050	Choline-phosphate cytidylyltransferase A	PCYT1A	77.9	29.9818	29.686	29.2848	27.883	29.8599	28.4635	27.9529	28.719	29.2407	27.7763	28.0064	28.5718	28.8303	29.3794	27.6637	29.3237	29.9556	28.2853	28.941	28.4875	29.9217	28.1388	29.4175	29.1521	27.8268	30.0258	28.4415	29.9502	29.2218	28.0145		0	114770000000	788	30	77.9	41.731	9	11	12	14	12	16	12	15	15
Q9ULC4	Malignant T-cell-amplified sequence 1	MCTS1	77.9	29.9921	30.0875	29.7412	29.184	29.6452	29.6745	29.917	29.5591	29.9825	28.3834	28.7463	30.0844	30.4442	29.96	29.9256	29.3373	30.4512	30.3213	30.2826	31.0756	29.4617	29.9139	29.7368	30.0964	30.599	29.8435	30.4692	30.0842	30.6391	29.6779		0	215850000000	1165	16	77.9	20.555	7	7	6	8	9	9	10	10	10
Q4V328	GRIP1-associated protein 1	GRIPAP1	77.9	29.4507	28.4793	27.0952	28.3738	28.1434	29.2469	28.4143	27.4614	26.8459	28.2437	28.0715	27.5672	28.2722	26.9259	27.7909	26.7021	27.9458	26.9392	27.8792	29.3652	28.5471	28.7995	28.3442	28.5139	29.0439	28.7925	29.3244	29.5677	29.2278	28.1926		0	78767000000	856	62	77.9	95.988	18	13	23	19	15	18	11	11	16
Q9H4A6	Golgi phosphoprotein 3	GOLPH3	77.9	28.7751	28.6219	28.3475	28.0677	28.0105	28.397	28.1482	27.8159	27.4566	28.5086	27.8257	28.1276	28.7239	26.6479	28.196	28.4144	28.0427	27.8855	28.1085	28.2195	29.1305	28.492	28.6118	27.3762	27.8614	28.1221	28.1214	27.9127	27.6571	28.1529		0	58881000000	422	21	77.9	33.81	4	2	6	10	8	10	10	10	10
Q9BV19	Uncharacterized protein C1orf50	C1orf50	77.9	24.9444	25.0897	25.446	25.2014	25.5864	26.0014	26.4055	26.5188	26.4919	25.9655	25.8834	25.9661	26.8213	25.5828	25.8897	25.1992	26.7732	25.4611	25.7904	26.8242	26.7804	26.0197	24.9101	NaN	26.7684	24.8195	25.8459	24.9771	26.4169	26.8163		0	16812000000	126	11	77.9	21.876	2	0	3	3	2	3	4	3	4
Q9UL15	BAG family molecular chaperone regulator 5	BAG5	77.9	27.4513	28.122	27.0974	27.8633	28.1289	28.2795	28.3871	28.2695	27.6128	27.1805	27.3616	27.4802	27.645	28.3152	27.7675	27.733	28.3423	28.6237	27.4753	28.4959	27.9622	27.023	27.7211	27.6033	28.8147	27.4038	28.312	27.9439	27.4033	28.0213		0	46922000000	628	31	77.9	51.199	10	7	7	10	8	8	5	10	6
Q9BZX2	Uridine-cytidine kinase 2	UCK2	77.8	27.2199	28.0303	27.3107	29.3174	29.7545	25.9773	28.471	28.2197	29.0982	28.1263	28.174	29.0035	29.2501	27.0748	28.7203	27.6929	28.3637	28.1196	28.3672	28.0172	27.7682	27.3117	29.7565	28.358	27.441	28.5471	28.2203	29.5998	28.822	29.4273		0	71883000000	480	20	77.8	29.299	4	4	6	6	7	7	6	8	7
Q9Y5B9	FACT complex subunit SPT16	SUPT16H	77.8	31.9492	32.2976	32.4281	33.1988	32.6682	32.7734	32.0869	31.9529	32.4451	32.2603	32.3376	32.4192	32.4527	31.8633	32.7267	32.045	31.1832	31.8117	32.5078	31.7989	31.5527	31.0268	32.0138	32.4799	32.2714	32.4252	32.8099	32.8344	32.0193	32.5472		0	1081400000000	4752	112	77.8	119.91	46	37	42	52	55	55	52	59	54
Q9Y6B6;Q9H029;D6RD69;D6R9R5	GTP-binding protein SAR1b	SAR1B;DKFZp434B2017	77.8	27.9107	27.4553	27.9291	27.3927	27.9243	28.5932	28.5139	27.2899	28.2243	28.0612	28.016	28.5516	28.5404	28.0214	28.1222	28.3151	29.5983	27.7367	28.8237	27.9719	28.8933	28.3265	27.4421	27.6337	28.5081	28.0067	28.1399	28.9478	28.7552	27.5629		0	60633000000	416	14	92.9	22.41	3	3	3	6	3	3	3	4	4
Q9UL26	Ras-related protein Rab-22A	RAB22A	77.8	26.6964	26.8621	26.557	26.7589	26.1879	25.9074	26.5858	25.542	26.2868	25.5856	25.6327	26.5275	26.0075	27.7067	24.7868	26.5911	27.1996	26.4661	26.5348	25.5301	27.432	27.5961	26.3185	27.4664	26.9205	26.0465	26.7313	26.9475	26.2373	26.3522		0	21846000000	263	14	77.8	21.855	5	4	7	6	5	3	8	8	9
Q16540;A6NJD9;A8MVT4;A8MYK1;H7C2P7	39S ribosomal protein L23, mitochondrial	MRPL23	77.8	27.4682	26.5476	27.3135	28.0408	27.5866	27.3447	26.8434	27.1044	26.5277	26.7136	26.5763	26.8215	27.0316	26.8107	27.0977	27.7956	27.5608	27.2313	27.7372	25.7672	26.9282	27.4741	27.7208	27.5138	26.8533	27.4061	27.4584	27.1535	27.5553	28.0237		0	33547000000	321	9	77.8	17.781	2	3	5	4	5	5	4	5	4
Q9HCC0;D6RD67	Methylcrotonoyl-CoA carboxylase beta chain, mitochondrial	MCCC2	77.8	30.1441	29.6582	29.9269	30.3766	30.1347	29.7572	29.6029	29.3061	28.8545	30.0879	30.3713	29.0109	28.6915	28.9932	29.543	30.5823	30.336	29.8301	30.4872	30.5739	30.0968	30.1713	30.0521	29.8015	29.1818	30.0647	29.1132	28.9949	29.9475	29.888		0	216850000000	1713	36	77.8	61.332	15	15	17	18	23	21	21	23	21
P24534	Elongation factor 1-beta	EEF1B2	77.8	32.3077	32.1691	32.9562	32.4737	32.6717	32.7637	32.4897	32.0687	32.7542	32.6558	31.9596	32.3629	32.9992	32.0642	32.8449	32.3072	31.5257	32.8238	32.8743	32.2306	32.3529	32.2794	31.6486	32.6037	32.2803	32.2811	32.018	32.1696	32.6217	33.0619		0	1205100000000	2149	18	81.8	24.763	11	10	11	13	13	13	12	13	13
Q9GZV1	Ankyrin repeat domain-containing protein 2	ANKRD2	77.8	21.3584	24.6907	22.0198	20.4725	19.5586	25.5877	25.5286	NaN	NaN	29.4233	31.8748	20.3291	22.2002	23.9702	23.8634	22.7065	21.706	25.7339	24.2739	27.4084	27.4539	22.9737	23.0708	25.563	22.2225	24.4016	22.8167	NaN	NaN	NaN		0	30997000000	199	26	77.8	39.859	1	0	2	9	6	7	1	0	2
O95831	Apoptosis-inducing factor 1, mitochondrial	AIFM1	77.8	31.4587	30.5232	31.0189	31.9008	31.4404	32.0445	31.9398	30.7878	30.1689	30.9177	30.9821	30.5946	30.1445	31.5571	31.0902	31.67	29.6839	31.7356	30.977	32.0115	30.6059	32.4397	31.116	31.0297	31.2408	31.468	31.8653	32.567	31.8183	30.8933		0	692000000000	2718	46	77.8	66.9	20	17	19	20	20	23	20	22	21
S4R3N1			77.8	32.4692	31.7392	32.6313	32.9461	32.7022	32.9336	33.1193	32.5343	32.4602	32.3965	32.4192	32.1397	32.5059	32.3617	32.5848	33.0306	32.5314	32.0077	32.991	33.2605	32.614	32.8727	32.8488	33.1697	33.0467	32.612	32.4182	32.2779	32.3325	32.6184		0	1398600000000	2132	24	77.8	29.736	8	9	9	13	11	10	11	10	12
Q9NQW7;Q5T6H7	Xaa-Pro aminopeptidase 1	XPNPEP1	77.7	29.5508	30.0207	29.909	29.2179	30.6365	29.8654	30.1582	29.9004	28.9862	30.021	30.1704	29.9505	30.1992	29.8385	30.9094	30.4257	30.2561	30.1613	30.2678	30.5556	29.4639	30.432	30.3657	29.9035	30.3329	29.521	30.2978	30.6516	30.527	30.6289		0	252350000000	1678	45	77.7	69.917	13	14	18	24	26	22	21	25	19
Q15785	Mitochondrial import receptor subunit TOM34	TOMM34	77.7	30.3982	30.0639	29.8501	30.4464	30.6762	30.443	28.9028	30.001	31.6631	29.3389	29.4323	30.1948	30.457	29.5459	29.2945	30.9689	31.406	29.7823	29.9615	30.213	29.1393	31.1742	30.262	30.2706	30.5285	29.6179	30.0065	29.6867	30.5489	31.0287		0	254870000000	1428	33	77.7	34.559	15	11	15	20	19	17	17	18	19
O00231	26S proteasome non-ATPase regulatory subunit 11	PSMD11	77.7	32.0482	31.7498	31.9122	31.6022	32.2495	31.6975	31.8234	31.7152	31.7358	31.8567	32.0302	32.135	32.0785	31.7854	31.9497	31.1685	31.7634	31.7731	32.5376	32.0474	31.5096	31.5005	32.0535	31.3894	32.3736	31.5562	31.7739	32.0274	32.0226	32.5876		0	824020000000	3204	39	77.7	47.463	24	22	25	23	26	25	27	30	27
P78527	DNA-dependent protein kinase catalytic subunit	PRKDC	77.7	34.0672	34.4388	34.023	34.8983	34.227	34.0609	33.6042	34.2202	34.8095	33.4572	33.4614	34.5307	34.0516	33.9218	34.3557	34.8058	33.9729	34.5467	34.2713	34.7352	33.9726	34.1175	34.3708	34.1552	34.4154	34.5759	34.878	34.9644	34.7011	34.3942		0	4263600000000	19997	360	77.7	469.08	159	150	168	188	203	205	183	191	201
P82909	28S ribosomal protein S36, mitochondrial	MRPS36	77.7	28.4739	27.9178	27.4829	28.8696	28.7741	29.1876	28.4176	28.2847	27.954	28.1927	28.4103	28.203	28.3653	28.2091	28.012	28.3374	28.5077	28.6365	28.9408	28.1992	28.9592	28.8788	28.9162	28.6482	28.1398	28.4917	27.6869	28.4994	28.799	28.7042		0	83312000000	631	9	77.7	11.466	5	5	5	6	7	5	5	5	6
Q14974;J3KTM9	Importin subunit beta-1	KPNB1	77.7	32.924	33.2332	33.5678	33.0103	33.3838	33.2281	33.289	33.2545	33.2976	33.8362	34.0717	33.7625	33.7148	32.9606	33.2979	33.1376	33.7717	33.3752	33.2336	33.6635	33.6051	32.9799	33.4645	33.326	33.2491	33.6775	33.9632	34.0394	33.1243	32.9401		0	2291800000000	6649	69	77.7	97.169	30	26	32	40	44	42	39	40	44
Q8NBQ5;D6RCD0	Estradiol 17-beta-dehydrogenase 11	HSD17B11	77.7	24.1088	26.0051	29.6518	29.5206	28.5884	30.6843	28.8873	28.9787	27.553	28.2634	28.0297	27.819	27.9664	28.784	29.4124	27.9957	26.9288	27.9213	30.097	28.7676	27.6333	28.481	29.2813	28.8248	27.5044	29.3447	29.4822	30.1965	29.1622	29.1184		0	111670000000	737	18	77.7	32.935	1	2	1	5	5	5	13	14	12
P07384	Calpain-1 catalytic subunit	CAPN1	77.7	32.8477	32.7497	31.4677	30.1279	30.8731	31.6697	31.0299	31.9463	30.3806	31.5351	31.3918	30.8238	31.1848	31.494	32.2096	31.8877	32.9541	32.496	32.1965	31.8241	33.0083	31.4513	32.9534	32.5141	31.3309	33.1805	30.7364	31.4651	31.9846	31.9795		0	938240000000	3630	66	77.7	81.889	31	31	33	41	45	40	33	40	37
Q9H425	Uncharacterized protein C1orf198	C1orf198	77.7	23.7572	21.7159	24.5808	24.3669	25.1603	26.2581	30.5935	25.2689	22.6758	25.8327	26.0722	22.3656	28.2821	26.9665	26.5498	29.6266	25.0045	26.1263	23.8934	25.2579	29.5088	27.0237	24.6727	26.7249	25.013	29.8992	30.2443	25.1303	25.4103	23.9464		0	50287000000	302	25	77.7	36.346	1	3	3	3	1	1	2	3	2
Q9HB07;F8VQQ3;F8VR84	UPF0160 protein MYG1, mitochondrial	C12orf10	77.7	30.013	29.8948	28.1508	29.1901	29.2691	28.8836	28.7399	28.8921	29.2525	29.5818	29.5441	29.804	29.5326	28.9994	28.878	28.8311	29.5272	30.103	29.9154	29.2963	29.0687	29.4118	29.7689	29.2162	29.6506	28.7434	30.0143	29.9064	29.3417	29.8355		0	137320000000	966	25	77.7	42.449	10	10	12	8	11	10	10	11	9
Q16222	UDP-N-acetylhexosamine pyrophosphorylase;UDP-N-acetylgalactosamine pyrophosphorylase;UDP-N-acetylglucosamine pyrophosphorylase	UAP1	77.6	28.3411	28.661	30.8662	29.5192	29.8352	29.5086	29.902	30.9395	33.8882	27.692	27.7575	31.7314	32.2746	31.4828	28.5823	28.4829	32.4994	27.6559	29.5146	27.5418	28.9904	28.6294	31.4641	29.8981	28.5889	29.6553	29.4076	29.8434	32.9591	33.0369		0	410700000000	1402	44	77.6	58.768	11	9	11	13	15	12	20	18	20
Q14166	Tubulin--tyrosine ligase-like protein 12	TTLL12	77.6	31.1387	31.2832	30.3881	30.9858	30.8668	29.8981	29.6252	30.2702	30.1235	30.6472	30.4232	30.0209	30.3802	30.002	29.4996	29.9323	30.0674	29.3044	30.826	31.5725	29.1063	30.2902	31.0006	29.5538	30.8859	29.933	30.9777	31.0042	30.5859	30.384		0	314890000000	1963	46	77.6	74.403	25	20	20	30	35	34	24	25	26
Q16181	Septin-7	SEPT7	77.6	31.3325	31.2567	31.9417	31.6165	31.7292	32.4732	31.7524	32.1861	31.9929	31.2385	31.3612	31.9142	31.9482	31.757	31.2214	31.8534	32.0104	30.7618	31.7925	31.3394	32.1213	31.1114	31.7609	31.3696	31.3398	31.9881	31.7133	31.744	32.0176	31.3308		0	766500000000	2681	54	77.6	50.679	16	15	23	20	22	21	23	25	25
P62979;J3QTR3	Ubiquitin-40S ribosomal protein S27a;Ubiquitin;40S ribosomal protein S27a	RPS27A	77.6	32.9904	32.9169	33.7381	33.7475	33.888	34.03	33.832	33.1408	33.8769	32.8968	33.0231	32.8881	33.6925	34.1422	33.6986	33.1187	33.8007	34.1986	34.0969	33.3581	33.7965	33.8723	33.3845	33.2003	33.0497	32.8696	33.5205	32.8171	32.8575	33.286		0	2568300000000	4335	21	77.6	17.965	7	7	8	8	9	9	7	8	8
Q9BZG1;A8MYQ9;C9JBG0;E7ES60;K7EIF2;H7C0Y7;C9JY26	Ras-related protein Rab-34	RAB34	77.6	28.0503	28.0982	28.6812	29.7133	29.6806	29.2651	28.6712	29.0783	29.3643	29.0606	28.9269	28.7007	28.6126	28.575	28.6803	28.5732	27.6839	29.2242	28.7026	30.2652	27.6007	28.6676	28.5372	28.685	29.0032	28.044	29.6629	29.5968	28.2156	28.5107		0	93476000000	846	24	77.6	29.044	8	10	7	12	12	10	13	14	16
Q96IR7	4-hydroxyphenylpyruvate dioxygenase-like protein	HPDL	77.6	NaN	22.6329	27.2776	NaN	22.2455	29.1569	25.497	22.5793	21.7737	24.3203	23.2545	NaN	22.1101	22.2762	28.4876	23.8869	22.4607	21.5133	29.4335	NaN	23.7153	21.8668	26.9708	29.1491	NaN	22.4709	22.3197	NaN	28.8904	30.9075		0	35783000000	252	19	77.6	39.385	0	0	0	1	1	0	9	8	10
P15170	Eukaryotic peptide chain release factor GTP-binding subunit ERF3A	GSPT1	77.6	31.3589	30.8648	30.9428	31.4346	31.6491	30.5187	31.0893	30.9741	31.7734	30.9572	31.0484	31.0059	31.6628	30.6316	30.9923	31.081	29.9657	30.5763	31.4529	31.0415	30.8286	30.5896	30.8593	31.4878	31.175	31.5551	31.3045	30.818	31.4939	31.8542		0	495210000000	2250	45	77.6	55.755	19	16	22	20	26	23	18	22	21
Q7Z4G1;B0QZ40	COMM domain-containing protein 6	COMMD6	77.6	25.7624	26.5527	25.9659	26.3374	25.6964	25.6032	26.8024	27.0406	26.6928	25.7419	25.7109	26.2615	27.3709	26.5846	26.0001	25.5539	26.4719	25.9946	26.3895	26.8629	25.4124	26.0975	25.9187	26.1321	27.3409	26.582	27.564	25.7432	26.7647	26.3509		0	16739000000	175	7	77.6	9.638	4	2	4	3	1	2	5	4	4
P14927;B7Z2R2	Cytochrome b-c1 complex subunit 7	UQCRB	77.5	29.9791	29.318	28.939	29.5965	29.3561	28.8268	28.4631	28.4153	28.2881	29.0802	28.8062	29.1636	28.7385	29.4188	28.7018	30.8475	28.5252	28.8702	30.2086	27.3734	28.609	28.3606	28.8755	29.0061	28.2681	29.1306	29.5811	29.496	29.2378	29.2649		0	145620000000	723	15	77.5	13.53	6	7	8	7	8	8	8	7	8
Q9NS69	Mitochondrial import receptor subunit TOM22 homolog	TOMM22	77.5	29.7199	29.1945	29.3475	30.9319	30.7221	30.2507	30.3585	29.328	29.59	29.6954	29.7552	29.9679	30.1346	29.2046	30.4434	29.8463	29.833	28.7858	30.2068	30.163	29.4457	29.4086	29.5128	29.4151	29.4573	30.2601	29.7519	30.1154	29.9527	29.7845		0	199650000000	987	7	77.5	15.521	5	5	6	5	5	6	6	6	6
P82930;C9JJ19;A0A087WUZ8	28S ribosomal protein S34, mitochondrial	MRPS34	77.5	27.8165	27.5905	27.3743	28.3635	28.1973	27.8374	27.2261	27.8381	28.0131	27.4798	27.57	28.0877	28.0243	27.8939	27.7961	28.2025	28.1934	27.738	28.4249	27.9142	26.4616	27.1218	27.9376	27.298	27.0964	27.4457	28.2516	28.0372	27.958	27.9566		0	47173000000	555	18	77.5	25.65	8	7	8	7	7	9	9	10	10
Q03135;E9PCT5	Caveolin-1;Caveolin	CAV1	77.5	32.0418	31.8782	30.7367	22.592	25.1764	28.5108	27.8064	31.8907	31.3337	NaN	22.0453	30.6251	32.174	32.7691	30.0241	30.2361	30.8327	26.0671	30.2589	28.5138	31.6047	25.6612	31.1981	29.9883	31.4093	22.6736	23.5711	22.2685	32.6557	31.9187		0	349850000000	785	18	77.5	20.471	9	9	7	9	11	10	9	8	8
A0A087X0P6;A0A075B6S2			77.5	NaN	21.8441	20.2436	NaN	NaN	23.6337	21.6658	NaN	23.427	21.9338	NaN	22.6543	20.1414	23.6157	23.341	NaN	23.9886	22.9647	NaN	NaN	NaN	23.2746	NaN	NaN	NaN	NaN	22.233	NaN	NaN	NaN		0	16546000000	33	7	77.5	11.192	0	0	0	1	1	0	1	1	1
A0A087X1V9;A0A075B6P5;P01617;P06309;P01614	Ig kappa chain V-II region TEW;Ig kappa chain V-II region GM607;Ig kappa chain V-II region Cum		77.5	NaN	21.3031	NaN	19.0074	NaN	22.423	22.751	NaN	22.9797	19.1927	NaN	NaN	NaN	22.5224	21.8711	NaN	NaN	22.0911	NaN	21.0519	21.5308	22.4557	NaN	NaN	22.0337	NaN	22.1286	NaN	NaN	NaN		0	14924000000	64	5	77.5	11.043	0	0	0	1	1	2	0	0	0
Q8NFQ8	Torsin-1A-interacting protein 2	TOR1AIP2	77.4	28.7906	27.6462	28.8653	29.1168	28.7321	29.4463	28.8346	28.5168	28.6728	28.5717	28.5057	28.678	29.3357	28.8732	29.0615	28.788	28.8754	29.0501	27.9425	29.3089	28.6721	28.411	28.4573	28.9895	28.4405	28.6448	28.4191	28.5742	28.4891	27.9638		0	85577000000	839	32	79.6	51.263	14	10	15	12	9	10	14	15	12
P46777	60S ribosomal protein L5	RPL5	77.4	32.6342	32.8602	33.1623	32.9576	32.8382	32.944	32.7257	32.3166	33.3017	32.8963	32.8844	33.1355	32.8008	32.9995	33.2048	32.6723	32.7766	33.3683	33.0194	32.8305	32.645	32.7196	32.9385	32.7605	32.5874	32.4864	33.1295	32.795	33.0858	32.9036		0	1700500000000	4214	40	77.4	34.362	18	17	18	17	16	18	17	17	17
O00232	26S proteasome non-ATPase regulatory subunit 12	PSMD12	77.4	30.8012	31.0581	31.1763	31.0337	31.4652	30.3498	30.8554	31.1275	31.0792	30.9981	31.1807	31.5382	31.3771	31.0482	31.0925	30.1443	31.342	31.3069	31.5265	31.318	30.8212	30.7842	30.562	30.5779	31.5753	30.8845	31.1952	31.267	31.6097	31.9036		0	472200000000	2330	46	77.4	52.904	17	18	20	23	26	24	19	20	25
E7EQ69		NAA50	77.4	29.6085	28.9403	29.2082	29.6345	29.9596	29.6485	29.4088	29.2571	29.7292	28.9761	28.7943	30.1281	30.1642	28.9765	29.9642	28.9258	30.0118	30.2128	30.266	29.143	29.6104	29.3174	30.4252	29.6308	29.1023	29.8725	29.665	29.8931	29.8749	30.2796		0	169980000000	946	22	77.4	19.311	11	8	10	11	11	10	11	16	14
Q9HAV0	Guanine nucleotide-binding protein subunit beta-4	GNB4	77.4	30.3685	30.2013	31.1053	31.2586	30.7221	31.4918	31.6121	31.0756	31.4218	31.0414	31.253	31.6429	32.03	31.7878	31.3988	31.4005	31.999	30.7222	30.8411	30.5998	31.662	31.1413	31.3628	30.3566	31.5506	31.1586	30.715	30.9706	31.9491	30.8417		0	493220000000	1111	24	77.4	37.567	6	4	6	6	8	8	15	14	15
P29084;E5RH41	Transcription initiation factor IIE subunit beta	GTF2E2	77.3	26.633	27.0709	27.5079	27.9647	27.729	27.288	27.2135	27.0562	27.9997	27.1596	27.356	27.1935	26.6686	27.0692	27.253	26.8477	26.5916	28.2191	27.5098	27.5493	27.3652	26.8681	27.5923	27.1476	27.2219	26.9427	27.8941	28.6868	27.5739	28.5144		0	35171000000	388	24	77.3	33.043	6	4	6	8	9	10	8	10	7
Q8WUW1	Protein BRICK1	BRK1	77.3	25.1734	27.9771	26.2973	26.9281	27.3069	26.615	27.1203	28.0591	27.489	26.6657	27.0687	27.6462	27.836	27.1895	28.3198	27.7909	27.6759	27.1095	27.6795	27.5215	27.4901	26.8225	26.8097	23.494	28.1645	27.5427	27.1809	24.4272	26.4675	24.7151		0	36280000000	262	8	77.3	8.7448	2	3	6	5	5	5	6	5	5
P67809;A0A087X1S2;H0Y449	Nuclease-sensitive element-binding protein 1	YBX1	77.2	32.6657	31.5485	31.7123	33.0859	32.6912	33.0467	32.1698	32.3602	32.9502	32.7943	32.4667	32.1814	32.9572	31.9775	32.503	32.1005	32.3691	32.471	31.5883	32.0993	32.1684	32.6409	32.5152	33.1811	32.4432	31.6835	31.8547	32.8671	32.4571	32.6645		0	1112600000000	3485	33	77.2	35.924	22	20	24	23	23	23	18	19	20
Q9Y4P3;Q96E41;E9PF19	Transducin beta-like protein 2	TBL2	77.2	28.5195	29.117	28.3634	30.1875	29.7224	30.542	30.4486	29.1377	28.6307	28.7063	28.7494	29.2623	29.4921	30.0672	29.3238	29.8087	29.2189	29.3287	29.7609	28.6449	30.0672	30.4739	30.3919	30.26	28.5896	29.9528	29.2305	28.8662	29.1255	28.9847		0	172520000000	1196	39	77.2	49.797	15	10	17	19	17	17	16	13	16
P37108;H0YLA2	Signal recognition particle 14 kDa protein	SRP14	77.2	30.9151	31.4765	30.6045	31.1286	31.2303	30.6986	31.179	30.5271	30.7053	31.0891	31.2588	31.19	30.9104	31.488	30.2917	31.0626	30.6903	31.7631	30.3378	30.6226	31.8137	31.2097	30.2968	31.245	31.5703	31.3304	31.6601	31.4242	30.946	30.9006		0	485180000000	964	15	77.2	14.57	6	7	6	7	8	7	7	7	8
P05141	ADP/ATP translocase 2;ADP/ATP translocase 2, N-terminally processed	SLC25A5	77.2	34.0771	33.6244	33.422	33.9186	33.6831	34.7284	34.2135	33.0998	33.7557	33.3989	33.5351	33.4479	33.4035	34.8619	34.0529	33.2243	33.0928	34.1151	32.7353	33.4914	33.7293	34.4725	34.3607	33.7097	33.1204	33.8764	33.5598	33.7364	33.8617	33.7578		0	3108400000000	3750	42	77.2	32.852	24	22	24	21	23	21	25	27	22
Q13287	N-myc-interactor	NMI	77.2	28.9266	28.7158	27.9282	23.5572	27.0147	28.3343	27.5147	27.7915	28.3501	28.7422	28.9742	26.7089	27.917	28.2367	27.7418	28.6055	27.7396	27.1887	29.2454	29.0693	27.9293	24.0366	28.9556	28.9901	28.0565	28.2826	23.844	26.5393	28.7385	27.2207		0	63247000000	556	29	77.2	35.056	12	12	15	15	11	18	15	15	15
P55039;A8MZF9;J3QKW7	Developmentally-regulated GTP-binding protein 2	DRG2	77.2	29.2876	28.96	27.8342	28.4819	28.8586	27.2903	28.0987	28.966	29.3086	28.5512	28.5198	29.2303	29.7795	27.6743	28.8007	27.5946	28.7822	28.0524	29.118	28.8718	27.5119	28.2024	28.3102	28.5459	28.5762	27.7019	29.1254	28.9876	28.2237	28.7534		0	77964000000	582	28	77.2	40.746	12	7	10	11	11	12	11	9	11
O95865;Q5SSV3;Q5SRR8;H0Y7N1	N(G),N(G)-dimethylarginine dimethylaminohydrolase 2	DDAH2	77.2	27.4731	27.0531	28.1592	28.193	28.7481	29.903	29.554	28.563	26.9815	29.7666	29.471	28.9725	28.4535	28.5066	27.4476	30.362	28.6191	29.2587	27.7569	28.9489	28.4377	30.3513	28.493	28.4366	29.5844	29.7812	29.3661	29.0326	29.5508	28.9777		0	124600000000	765	16	80	29.644	5	3	6	7	10	6	9	9	11
Q9NSP4;B1AHQ6	Centromere protein M	CENPM	77.2	25.0527	24.7188	24.8189	24.2935	25.1117	25.0496	24.3326	24.61	25.0517	24.7691	26.152	25.6446	25.3537	23.8344	23.6301	23.286	NaN	NaN	24.4575	23.5045	22.9188	24.0795	25.3249	24.8333	24.2869	24.5553	24.5185	25.2098	24.0167	23.6613		0	4520000000	56	10	77.2	19.737	3	3	2	4	5	5	1	2	4
Q96K17;E9PL10	Transcription factor BTF3 homolog 4	BTF3L4	77.2	29.4682	29.4498	30.6928	29.5142	30.0987	29.5099	30.0581	30.22	29.8998	30.0345	30.0134	29.6006	29.0654	29.1183	30.3029	30.8607	29.9446	29.801	28.4414	30.6332	29.2468	29.5652	27.9816	29.3894	30.2512	30.7825	29.8862	30.1304	29.8243	29.8679		0	220840000000	989	16	77.2	17.27	5	6	6	8	6	9	8	7	8
P02786;G3V0E5	Transferrin receptor protein 1;Transferrin receptor protein 1, serum form	TFRC	77.1	32.799	32.6242	31.6075	33.2478	32.8103	31.1544	33.5607	31.0157	31.6891	32.3594	32.3953	32.2698	31.9679	32.0074	32.453	33.3271	30.8373	31.993	32.6337	32.1825	32.914	32.9434	33.2188	31.6349	31.4504	34.0742	31.4553	32.661	31.6048	33.3572		0	1299000000000	4014	62	77.1	84.87	30	28	28	33	37	35	28	32	30
P62829;J3KT29;C9JD32;J3KTJ3	60S ribosomal protein L23	RPL23	77.1	31.8728	32.0478	32.0868	32.2624	32.1464	32.3934	32.1922	32.1874	32.8676	32.4014	32.1694	32.2638	32.9969	32.2842	32.3537	32.043	32.6177	32.5549	32.9676	32.7205	31.5648	31.9757	32.9994	31.6995	32.2603	32.1445	32.1218	31.7722	32.3005	32.5011		0	1147800000000	2222	16	77.1	14.865	9	7	8	13	11	11	9	11	9
P19388;A0A087WVZ9;A0A087WWX0	DNA-directed RNA polymerases I, II, and III subunit RPABC1	POLR2E	77.1	28.5783	27.5636	28.6688	29.2039	29.0569	28.7077	29.2017	28.3842	29.1709	28.8404	28.98	28.9904	28.4226	28.6454	28.8591	27.9577	27.9185	29.3869	29.0919	29.0085	28.3625	28.4204	29.5147	29.3992	28.2631	28.48	29.2657	28.8414	29.0102	29.6825		0	100350000000	582	14	77.1	24.551	10	5	8	9	8	9	9	8	8
P16083;Q5TD07	Ribosyldihydronicotinamide dehydrogenase [quinone]	NQO2	77.1	28.3347	27.5601	28.7301	27.9239	30.8173	25.6557	NaN	26.8515	24.5667	28.9992	28.535	24.2022	28.1307	25.4973	25.5723	26.4459	25.4606	25.2447	24.4479	31.6744	25.2954	25.8999	25.6367	23.9858	30.3952	22.6066	24.5951	26.0512	26.0879	26.9683		0	48304000000	273	16	77.1	25.918	5	3	5	3	7	5	9	9	8
Q13257	Mitotic spindle assembly checkpoint protein MAD2A	MAD2L1	77.1	29.263	28.6572	28.8705	29.7007	29.5616	27.4849	28.0992	29.3735	29.7318	29.3862	29.4878	29.4594	29.6697	28.133	28.5325	28.2602	27.727	28.9596	28.2604	28.4313	28.2722	28.2787	28.9193	28.4043	29.0242	28.402	29.3942	28.9199	28.9047	29.3981		0	96636000000	531	15	77.1	23.51	8	7	6	7	10	6	6	7	7
Q86SX6	Glutaredoxin-related protein 5, mitochondrial	GLRX5	77.1	27.0499	27.0898	27.5773	29.1482	28.1298	28.5439	29.0608	28.5555	28.0289	27.4023	27.866	28.4486	28.0624	28.715	27.6207	27.5833	28.5529	27.7125	29.7054	28.9474	27.4895	27.5235	28.8406	27.5092	28.8244	27.6364	28.3434	28.1251	27.7432	28.4558		0	63942000000	464	11	77.1	16.628	3	3	5	5	5	6	4	4	4
Q99615;K7ESP1;K7EIH8	DnaJ homolog subfamily C member 7	DNAJC7	77.1	30.581	30.1156	30.1185	30.7597	30.9569	30.2554	29.6824	30.8457	31.4244	31.2119	31.9771	30.7436	30.9648	30.3248	30.8817	29.4901	29.9389	30.1032	30.0134	30.9722	29.0169	29.9856	31.3211	30.4974	31.1932	30.4614	31.1369	31.1174	30.7922	30.2654		0	309810000000	1661	55	77.1	56.44	22	19	21	21	21	19	26	28	32
Q9UHD1	Cysteine and histidine-rich domain-containing protein 1	CHORDC1	77.1	30.1777	30.1538	30.9858	30.8369	31.171	31.7148	30.9952	31.0575	32.4444	31.2618	31.662	31.1431	31.5673	32.5111	31.6826	29.7988	30.8112	30.6541	31.6736	31.3575	31.4847	30.5264	32.2617	31.9465	31.4933	31.0356	31.2047	31.5281	31.6733	31.9772		0	562120000000	2411	29	77.1	37.489	16	14	12	16	18	15	18	17	19
Q8IVF2	Protein AHNAK2	AHNAK2	77.1	33.313	32.4055	30.4393	25.0578	25.1553	32.2362	26.954	33.562	30.5804	30.6521	29.9682	27.3087	30.8208	31.7368	28.6731	28.6665	28.2326	29.5446	31.0519	31.6154	33.282	28.1356	33.0639	32.2591	34.593	26.9889	24.0506	26.1344	31.0778	31.2792		0	684380000000	4958	302	77.2	616.62	140	132	146	123	115	109	55	58	58
P13861	cAMP-dependent protein kinase type II-alpha regulatory subunit	PRKAR2A	77	30.1019	30.0005	29.9477	30.1849	30.323	29.7485	29.7914	29.7887	29.8509	30.1955	29.9736	30.0206	29.5323	30.1786	29.1126	28.3996	29.5063	30.2666	29.5371	29.7512	29.019	30.1053	29.3116	28.7177	29.4553	29.9768	29.8242	30.2839	30.2574	29.6459		0	217760000000	1241	29	77	45.518	12	11	13	19	17	19	20	20	19
P33241;E7EMG9	Lymphocyte-specific protein 1	LSP1	77	NaN	NaN	21.7854	NaN	NaN	NaN	22.8411	NaN	NaN	NaN	NaN	NaN	NaN	NaN	22.6437	NaN	23.0398	NaN	22.5517	NaN	NaN	22.6451	NaN	NaN	NaN	20.3857	23.0721	21.5181	NaN	21.8961		0	20743000000	118	19	77	37.191	0	0	0	0	0	0	1	1	1
CON__P19012;P19012;A8MT21	Keratin, type I cytoskeletal 15	KRT15	77	33.7788	32.3391	18.2837	18.6857	16.999	16.3932	19.2626	17.0599	19.5416	18.2713	17.3846	17.83	18.4788	18.8775	18.3794	17.6095	19.9931	23.7475	18.9001	NaN	20.9431	17.8113	30.7796	23.1638	16.2463	17.7615	18.7547	18.1798	17.7831	18.9012	+	0	132410000000	340	28	95.4	49.167	20	18	21	22	23	23	2	2	2
Q14691	DNA replication complex GINS protein PSF1	GINS1	77	26.1604	26.401	25.7834	25.2836	26.2279	24.6245	25.1311	26.6288	25.4436	25.7682	26.3684	26.4251	26.9059	25.1444	27.3023	24.0948	25.456	23.6438	25.3251	25.5296	25.7072	24.2156	27.2243	26.0368	25.7574	25.9929	26.8012	27.1234	27.8241	27.9291		0	14773000000	201	17	77	22.988	3	5	3	6	3	6	6	6	3
Q96BN8	Ubiquitin thioesterase otulin	FAM105B	77	28.3758	28.7313	26.8464	25.7272	27.2178	26.2876	27.0517	26.9859	26.8567	26.7901	26.5606	26.9987	26.9158	26.2516	26.7338	27.1152	27.3453	26.9229	24.3166	26.5839	27.1125	27.4245	28.0169	25.1603	27.4665	27.2483	25.8985	26.6859	27.8101	26.8803		0	27302000000	280	23	77	40.262	8	8	12	12	11	12	9	8	9
P61964	WD repeat-containing protein 5	WDR5	76.9	29.5001	29.2603	28.6978	29.7357	29.2096	29.3965	28.3076	29.044	29.5217	28.8031	29.1547	29.4145	29.322	29.1203	28.9622	28.8649	29.1979	29.3742	29.8845	29.2237	28.8583	28.1462	29.6934	28.6049	29.6459	28.7976	29.0794	28.9667	28.7772	29.1253		0	117410000000	914	24	76.9	36.588	14	9	12	10	11	13	11	15	9
Q9NUQ6;B8ZZZ7	SPATS2-like protein	SPATS2L	76.9	29.9749	29.9776	29.9378	27.3247	23.8093	29.0799	29.1552	30.3982	30.7371	29.9577	29.7518	30.1067	30.3894	28.4649	30.1244	30.5317	30.4409	29.5606	31.2646	30.381	31.4728	28.2981	28.9808	28.3463	30.0656	28.4831	24.0251	25.4351	29.2814	29.2903		0	175820000000	1173	52	76.9	61.728	15	16	15	19	18	20	22	23	23
Q9UBU9;E9PIN3	Nuclear RNA export factor 1	NXF1	76.9	28.9388	28.9525	29.1362	29.6919	29.6824	29.8242	29.0711	28.8812	29.1377	28.8966	28.8391	29.5651	28.9391	29.1841	29.2723	29.0052	29.1855	29.4691	29.5314	28.5861	28.8323	28.8684	29.8586	29.7605	29.5141	29.3475	29.1126	29.3805	29.6197	30.0903		0	130580000000	1164	44	76.9	70.182	15	12	17	18	14	19	21	17	19
Q96CX2	BTB/POZ domain-containing protein KCTD12	KCTD12	76.9	27.8492	27.6664	21.4267	22.9374	21.5246	24.567	27.2762	28.1946	26.7954	NaN	22.1747	26.3215	25.2736	26.8708	27.9547	28.7575	25.4645	24.6095	27.2333	NaN	25.7478	27.928	25.7386	28.3307	25.421	26.9111	26.1161	22.3385	29.5903	29.3076		0	76462000000	586	28	76.9	35.7	6	9	9	7	9	7	0	1	1
P32455	Interferon-induced guanylate-binding protein 1	GBP1	76.9	25.7855	25.4294	27.9493	23.9046	26.0485	28.1205	29.8939	28.3649	27.5606	23.3901	22.0558	29.1504	30.4676	26.0174	28.107	33.3014	29.9235	30.3442	28.1562	28.1662	29.8638	28.5821	28.1189	28.1664	26.1217	24.4586	22.5287	23.0317	23.859	23.0727		0	232530000000	960	49	76.9	67.93	5	4	6	6	4	9	9	16	14
P02452	Collagen alpha-1(I) chain	COL1A1	76.9	18.5711	18.388	23.9284	18.0191	17.3582	19.6856	16.5919	19.3385	19.3412	18.7826	18.9466	31.7244	33.7014	20.9254	18.7383	17.5413	17.9125	18.8666	17.7052	21.9236	18.8169	18.3761	20.5784	25.5471	21.0041	15.6303	18.1932	17.3056	16.4526	19.9639		0	438300000000	755	88	76.9	138.94	5	3	4	4	4	3	9	10	12
Q99459	Cell division cycle 5-like protein	CDC5L	76.9	30.9365	30.6446	30.4504	31.256	30.8272	31.6112	30.505	30.3878	31.1	30.1038	30.2727	31.0102	30.8088	30.8621	30.8139	29.8202	29.767	30.2589	30.8471	30.9073	29.8497	30.611	30.3632	30.8893	30.5712	30.6147	31.0005	30.9297	30.489	31.1804		0	342580000000	2489	72	76.9	92.25	27	25	26	30	33	31	31	31	31
P30042;H7C2G3	ES1 protein homolog, mitochondrial	C21orf33	76.9	30.1219	30.2854	28.966	30.0325	30.7666	29.7333	30.8875	29.3393	28.5192	29.5848	29.498	29.8567	28.8029	30.2446	29.7838	30.9399	30.1371	31.0718	31.2147	30.527	30.4668	30.4034	28.7427	29.7156	30.4157	30.3145	30.1535	30.7991	29.5199	29.1542		0	263450000000	1115	21	76.9	28.17	9	8	10	7	8	8	9	11	8
P25705;K7EK77	ATP synthase subunit alpha, mitochondrial	ATP5A1	76.9	34.1542	34.428	33.4571	35.0734	34.3898	34.5804	34.4706	34.0777	33.4766	34.2493	34.358	34.0009	33.9423	34.6232	34.409	33.9155	34.1503	34.1962	33.9113	34.44	34.648	35.1013	33.561	33.515	34.4951	34.4098	34.539	34.5445	34.1018	34.3408		0	4514900000000	7397	62	76.9	59.75	30	28	32	35	36	33	33	32	29
P09972;A8MVZ9	Fructose-bisphosphate aldolase C;Fructose-bisphosphate aldolase	ALDOC	76.9	32.3738	33.2316	27.343	30.9213	32.1015	30.621	29.588	29.165	28.8587	30.6935	30.5908	29.3925	29.5862	30.038	30.0766	31.6847	29.524	30.1881	31.3663	30.4726	30.2682	30.544	29.92	26.8575	31.4364	28.7026	28.2503	29.2862	29.224	30.4924		0	428770000000	1552	27	90.7	39.455	18	19	21	22	23	23	2	3	6
Q6IBS0;D6RG15	Twinfilin-2	TWF2	76.8	29.7499	30.3581	31.1535	29.2023	30.4364	29.92	29.5127	30.9466	31.0756	31.0296	31.068	31.0826	30.3658	29.5435	29.6996	30.6889	30.5714	30.5725	30.5181	30.7605	29.8567	29.6915	30.3105	29.8294	30.2204	30.6512	30.322	30.2476	30.7699	31.3761		0	329240000000	1674	31	76.8	39.548	9	9	12	15	18	19	18	22	19
Q9P0S9	Transmembrane protein 14C	TMEM14C	76.8	26.2545	27.902	29.4926	24.9929	25.9038	25.1662	25.0108	27.6366	27.7146	27.0429	26.7688	27.8889	27.069	26.5579	25.7753	29.1616	27.4229	26.3555	24.6859	27.5189	26.3843	25.7489	25.8448	26.1759	26.8658	27.458	25.7505	26.1023	26.0561	27.1973		0	43632000000	180	4	76.8	11.564	0	2	2	3	3	3	3	3	3
O95793;Q5JW30;A0A087X1A5	Double-stranded RNA-binding protein Staufen homolog 1	STAU1	76.8	31.0473	30.4592	30.451	30.3422	30.7482	30.0547	30.9649	29.811	30.9756	30.2822	30.4658	30.9476	30.879	29.9858	30.5731	31.0028	30.4438	30.8963	30.9182	30.2456	30.2527	30.8796	30.8201	31.1499	31.4359	30.196	29.5762	29.763	30.953	31.0207		0	327190000000	2241	50	76.8	63.182	23	23	26	22	20	23	30	31	30
Q9Y3Z3	Deoxynucleoside triphosphate triphosphohydrolase SAMHD1	SAMHD1	76.8	28.1117	28.6966	29.2876	28.6939	29.498	28.6173	28.3325	30.1071	28.8668	28.3803	28.5726	30.2338	29.5497	28.484	28.3296	31.0454	30.2339	27.7971	29.1905	27.889	28.0758	31.0977	29.0826	29.9977	29.7236	28.4849	29.3696	29.1378	30.8208	30.3902		0	247210000000	1390	57	76.8	72.2	12	10	10	14	14	11	24	28	24
O43678	NADH dehydrogenase [ubiquinone] 1 alpha subcomplex subunit 2	NDUFA2	76.8	27.7611	26.5959	27.1614	27.942	27.7353	29.2845	27.7142	28.5325	27.4914	27.5435	27.4936	27.7355	27.987	26.7456	27.2989	27.3615	28.1733	27.4896	29.1127	27.9291	27.1188	27.6831	28.1296	28.0353	28.3159	27.0541	27.1002	26.9475	26.6178	28.2543		0	49011000000	381	11	76.8	10.921	3	4	4	5	3	5	4	4	4
P46013;A0A087WV66	Antigen KI-67	MKI67	76.8	31.9565	31.4722	30.8526	31.6027	31.9563	33.6347	30.5859	31.8195	32.897	32.4622	32.2516	32.1695	32.0588	30.7021	32.0936	29.7353	29.5361	31.0983	31.6186	31.5925	30.087	32.0117	32.3661	31.0555	31.2677	31.8474	30.689	31.1975	31.1218	32.091		0	647770000000	5455	256	76.8	358.69	90	86	91	99	89	94	77	78	84
H0YIV9;O43716	Glutamyl-tRNA(Gln) amidotransferase subunit C, mitochondrial	GATC	76.8	26.2604	26.3774	26.1042	26.9438	26.3622	27.2469	26.6431	25.7196	26.9174	26.3229	26.7617	26.0602	25.9126	25.9505	26.0528	26.9879	26.9495	25.8674	26.1653	27.0378	25.5466	26.167	26.5222	25.2941	27.0049	27.014	26.3913	26.6995	25.4072	26.5189		0	19787000000	266	9	76.8	18.606	3	3	4	6	6	7	4	6	4
P02679;C9JEU5;C9JC84	Fibrinogen gamma chain	FGG	76.8	15.9166	15.4916	15.5659	16.4311	16.7288	17.0157	16.7133	NaN	16.3227	17.058	17.286	17.6858	NaN	18.0539	16.0195	17.4681	14.6484	17.548	16.2036	15.0405	17.0733	16.6995	17.7588	19.3721	14.7446	17.5555	16.0295	NaN	16.2402	NaN		0	497940000000	766	37	76.8	51.511	1	2	0	1	1	1	1	3	0
Q13561;F8W1I6;H0YI98;F8VW18	Dynactin subunit 2	DCTN2	76.8	30.8137	30.7496	30.6874	30.235	30.355	30.8874	30.771	31.3636	31.0583	30.9517	30.8481	31.3542	31.3924	31.1118	31.0044	30.523	30.6084	31.2162	31.03	31.1872	30.6268	31.2395	30.4991	30.5665	31.4372	30.8599	31.1708	31.2095	30.9833	31.0363		0	411710000000	2124	33	76.8	44.23	17	16	14	16	14	16	16	19	19
P21964;E7EMS6;E7EUU8	Catechol O-methyltransferase	COMT	76.8	30.0341	31.0934	29.5651	28.6276	28.8374	30.2815	29.2782	30.3094	29.5771	29.5922	29.317	30.0295	29.5941	29.5779	31.0235	30.2806	31.3191	30.526	32.291	31.0611	30.1647	29.9503	28.6617	29.2677	29.6389	31.3939	29.7204	29.8618	28.5905	29.5189		0	283340000000	1122	25	76.8	30.037	8	6	7	15	16	15	12	14	13
Q9Y3I0	tRNA-splicing ligase RtcB homolog	C22orf28	76.8	31.8743	31.2416	31.267	31.3741	31.9767	31.9943	31.6709	30.9373	31.6907	31.8959	32.1076	32.0846	31.8549	31.5761	31.4649	31.501	31.5945	32.1929	31.9143	31.7742	30.9552	31.7674	31.7513	31.086	32.3306	31.3222	31.6936	31.9392	31.2455	31.692		0	684760000000	2562	43	76.8	55.21	23	19	20	23	25	20	22	25	23
O15392;H3BLT4	Baculoviral IAP repeat-containing protein 5	BIRC5	76.8	25.0071	24.1402	25.0077	25.378	24.4576	25.8565	24.3277	24.197	25.0174	24.2839	25.2447	25.7334	24.7432	23.7888	24.0156	NaN	NaN	24.2122	24.7256	23.6516	23.5434	24.8452	25.7275	25.3217	24.7558	24.7068	24.9919	25.9993	25.3679	26.8548		0	6734700000	53	8	76.8	16.389	1	1	0	3	2	2	2	2	3
P08243;F8WEJ5	Asparagine synthetase [glutamine-hydrolyzing]	ASNS	76.8	30.7671	29.616	28.684	30.1579	30.0381	29.9856	30.2326	29.6748	29.3747	30.7979	31.3222	27.2804	29.994	29.6215	32.1772	27.5973	30.413	31.594	31.1034	30.3296	29.65	31.6057	31.729	30.2912	27.7046	32.208	31.6318	29.9731	32.1762	30.2185		0	396430000000	1897	46	76.8	64.369	21	19	22	19	18	19	18	20	16
P13928;Q5T2P8;A0A087WTN9;A0A075B765	Annexin A8;Annexin A8-like protein 1	ANXA8;ANXA8L1	76.8	32.4776	32.7164	18.8656	18.8817	18.3245	28.3838	29.0885	16.7706	18.8592	19.3275	18.6349	27.7247	17.3078	18.2184	17.9515	19.7352	21.6172	19.1936	25.5424	17.9886	23.7462	19.0882	18.4576	NaN	28.2362	18.1129	19.5664	18.9227	19.3861	NaN		0	85481000000	320	25	76.8	36.881	14	11	13	18	19	19	2	3	2
Q9UBT2	SUMO-activating enzyme subunit 2	UBA2	76.7	31.2371	30.4716	30.8519	30.2177	31.279	30.6351	31.4241	30.3801	30.6133	30.0137	29.6651	30.7173	31.0812	30.7045	31.6301	31.5048	30.6419	31.1104	31.3356	31.6248	30.3629	31.1567	30.4366	30.619	30.737	31.2903	31.1516	30.954	30.3344	31.046		0	410450000000	2306	50	76.7	71.223	25	19	22	24	26	25	28	30	30
Q9BW30	Tubulin polymerization-promoting protein family member 3	TPPP3	76.7	22.5708	NaN	20.347	NaN	NaN	23.9539	NaN	NaN	NaN	21.8999	NaN	17.795	24.223	NaN	21.5348	26.9819	NaN	NaN	24.6891	NaN	19.5493	23.2189	NaN	23.0797	20.0999	18.7252	17.8402	24.844	NaN	19.6099		0	52884000000	119	17	76.7	18.985	1	3	2	1	0	0	2	1	2
Q9NS25	Sperm protein associated with the nucleus on the X chromosome B/F	SPANXB1	76.7	NaN	NaN	NaN	NaN	NaN	NaN	NaN	NaN	NaN	NaN	NaN	NaN	NaN	NaN	NaN	NaN	NaN	NaN	NaN	NaN	NaN	NaN	NaN	NaN	27.0881	NaN	NaN	NaN	NaN	NaN		0	590340000	10	5	76.7	11.826	0	0	0	0	0	0	0	0	0
Q96FQ6	Protein S100-A16	S100A16	76.7	31.6127	30.5588	30.4411	25.1512	24.7349	32.0054	NaN	30.1829	31.488	30.6352	29.8926	29.1857	30.6983	30.988	28.6842	31.5408	30.8337	28.9156	30.3179	28.8739	31.8179	28.532	31.6498	31.0122	31.3751	30.6601	24.947	24.447	30.5606	29.9556		0	323970000000	763	10	76.7	11.801	4	4	5	6	6	6	6	7	6
P39023;G5E9G0;H7C422;B5MCW2;H7C3M2	60S ribosomal protein L3	RPL3	76.7	33.209	33.3888	33.2916	33.3595	33.5308	32.9734	33.309	33.1424	34.1545	33.7655	33.7403	33.5535	33.5399	33.3132	33.4768	33.2232	32.8127	33.6675	33.3629	33.3743	33.0697	33.2674	33.2991	33.3242	32.8391	32.9807	33.4796	33.4293	33.7111	33.7779		0	2373800000000	4230	52	76.7	46.108	24	24	26	28	25	27	27	26	27
P01111	GTPase NRas	NRAS	76.7	28.5872	29.1971	29.0017	28.4162	28.1476	29.2482	28.643	28.8805	28.7548	28.8069	28.3479	29.3847	28.9655	28.7785	28.4718	31.0882	29.0785	28.1508	29.1883	29.0793	28.9682	28.252	29.7488	28.9204	28.8815	29.9457	29.3823	30.5521	29.1677	29.2063		0	124210000000	551	14	76.7	21.229	3	4	4	7	7	7	8	8	9
P05413;S4R371;S4R3A2	Fatty acid-binding protein, heart	FABP3	76.7	19.8607	20.7613	25.0535	20.5519	20.3062	24.1931	19.9934	19.7821	22.2219	32.9193	32.2165	21.4024	24.0101	20.4995	29.0312	31.6161	NaN	21.3233	20.2493	20.8481	25.5456	30.7151	NaN	22.9976	32.0512	19.2628	NaN	24.1384	20.2899	19.6214		0	143140000000	337	14	76.7	14.858	1	2	0	0	1	2	4	3	4
P41091	Eukaryotic translation initiation factor 2 subunit 3	EIF2S3	76.7	31.5181	31.4419	32.4899	32.2083	32.229	32.6999	32.2308	32.1588	32.0232	32.1093	32.228	32.6664	32.6397	31.629	32.4368	32.0142	32.3112	32.7575	32.6891	32.9338	31.6366	32.8546	33.0937	32.4365	31.901	31.9955	31.7269	32.3746	32.1807	32.1608		0	1054900000000	3143	40	76.7	51.109	20	20	20	20	22	21	20	22	24
Q5VYK3;J3KN16	Proteasome-associated protein ECM29 homolog	ECM29;KIAA0368	76.7	30.3667	31.0907	32.0585	31.0278	31.26	31.2908	29.3988	30.9107	31.3273	30.7421	30.9835	30.9333	31.1486	30.6775	30.1657	30.1074	31.2006	30.4414	30.1505	30.8411	31.4513	30.2391	30.4622	29.4532	31.2578	29.9654	31.1791	30.9438	30.6881	31.0488		0	406360000000	3424	117	76.7	204.29	32	33	34	61	53	56	74	78	82
P40121;E7ENU9;B8ZZL6	Macrophage-capping protein	CAPG	76.7	31.0114	31.2859	30.5975	25.3694	28.5918	29.942	29.2831	32.4731	32.1825	28.7727	28.4665	30.6787	29.5886	28.3406	30.3574	30.0898	32.8402	28.896	31.8373	31.3395	32.1983	27.8449	31.8356	31.6617	32.2597	33.3095	24.178	23.3958	27.5637	29.7485		0	622620000000	2034	25	76.7	38.498	13	14	15	16	15	17	12	15	15
Q9NZT1	Calmodulin-like protein 5	CALML5	76.7	NaN	NaN	NaN	21.4148	23.0603	NaN	NaN	22.9747	NaN	NaN	NaN	NaN	23.5334	22.5421	NaN	21.9588	21.198	NaN	NaN	22.1012	NaN	20.277	24.8858	25.72	23.577	NaN	NaN	22.9244	NaN	21.2887		0	12360000000	69	11	76.7	15.892	0	0	1	0	0	0	0	0	0
P30566	Adenylosuccinate lyase	ADSL	76.7	30.2608	29.6745	30.2521	29.4139	30.8179	30.5587	30.1624	29.4822	30.1352	30.435	30.4856	30.6655	30.174	29.5988	29.8133	30.4425	29.544	29.8735	29.4596	30.3058	28.1727	30.622	29.5449	29.4196	30.4088	29.3339	30.8478	31.052	31.3416	31.2764		0	259150000000	1455	40	76.7	54.889	15	15	17	17	22	25	18	23	22
Q9BYN0	Sulfiredoxin-1	SRXN1	76.6	25.7706	28.153	27.0549	26.4942	26.4583	24.8553	24.5101	25.4382	25.902	26.2652	27.4547	24.6412	26.9897	25.2459	26.0893	23.4271	26.7877	24.412	25.1828	26.8037	26.1496	26.7049	27.4854	25.1607	26.0273	24.6581	24.301	25.773	26.8285	26.8386		0	15933000000	108	7	76.6	14.259	2	0	1	3	5	3	4	4	5
P50453	Serpin B9	SERPINB9	76.6	20.1848	23.2299	23.0262	23.3566	32.4716	24.3132	21.955	26.8949	21.5364	21.106	20.6098	28.2666	28.3497	26.2597	28.9117	21.3215	21.5447	22.4834	30.6881	26.5633	22.7599	21.6152	23.2259	22.1397	31.0611	22.1325	21.3332	20.3245	29.6039	29.2858		0	91127000000	535	26	79.3	42.403	1	1	3	1	2	0	5	2	4
K7EKE6;K7EJE8	Lon protease homolog, mitochondrial	LONP1	76.6	31.5551	31.1435	30.3045	32.045	31.8461	30.8529	31.1069	31.0901	30.2021	32.0094	31.8769	31.1699	30.3981	31.3288	31.0952	30.4988	31.0406	30.7871	31.5884	31.2971	31.6367	30.0849	30.7529	30.4132	32.0489	31.1311	31.6204	32.1387	30.9168	31.2398		0	538290000000	2992	64	76.6	95.179	24	26	28	34	38	40	28	33	33
Q53GQ0	Estradiol 17-beta-dehydrogenase 12	HSD17B12	76.6	30.8213	31.5307	30.7587	30.5501	29.8812	30.3039	30.6777	30.5973	29.2994	30.6076	30.9478	30.4495	30.5657	30.2778	30.6056	30.5282	30.5966	30.8861	31.5284	31.1512	30.6041	30.4995	29.2171	31.0466	30.5267	29.9844	31.3598	31.007	30.9084	30.4432		0	388460000000	1503	24	76.6	34.324	13	15	11	13	12	13	12	13	16
Q8WVV9;C9IYN3;D6W592;B7WPG3	Heterogeneous nuclear ribonucleoprotein L-like	HNRNPLL;HNRPLL	76.6	29.1696	28.9616	28.9946	29.8803	29.7698	28.495	29.5115	27.3209	27.4975	29.2443	29.3104	29.2366	29.0072	28.5513	28.8824	29.1794	28.54	28.6751	29.254	28.1523	29.4268	29.2413	27.9851	29.5008	29.6432	29.4716	30.0034	29.8089	28.8732	29.1541		0	120020000000	1026	33	76.6	60.082	11	13	14	16	16	16	15	17	17
P09651;F8W6I7;F8VZ49;F8VTQ5	Heterogeneous nuclear ribonucleoprotein A1	HNRNPA1	76.6	33.1577	33.4428	33.5581	33.6568	33.2902	33.5632	33.4923	32.5963	33.782	33.3081	33.271	33.7286	33.1668	33.5057	33.6313	33.5348	33.2764	33.7662	32.6856	32.5735	33.6499	33.7385	33.4433	33.2831	33.1083	33.1983	33.696	33.7425	33.1193	32.7599		0	2352300000000	4137	39	78	38.746	21	16	19	21	23	23	21	23	21
Q14204	Cytoplasmic dynein 1 heavy chain 1	DYNC1H1	76.6	33.9444	34.6292	34.599	34.1368	34.3447	33.9605	34.2615	34.8121	35.0498	34.9001	34.9077	34.8816	34.8728	34.9976	33.9282	34.5698	34.8184	34.5928	34.6247	34.4992	34.5162	33.7568	34.5281	34.171	34.9646	34.1378	35.0128	35.3651	34.7769	34.8751		0	5191500000000	24882	439	76.6	532.4	179	173	189	251	261	251	235	268	249
P15374;A0A087WTB8;Q5TBK7	Ubiquitin carboxyl-terminal hydrolase isozyme L3	UCHL3	76.5	30.5943	30.0975	28.8727	29.6342	29.1382	28.9819	29.8195	29.5946	30.5203	29.1417	29.2642	29.733	29.5867	30.1959	29.6124	30.6791	30.3916	29.1409	29.7694	29.6398	29.7282	31.0698	29.322	28.8587	28.4873	30.2939	29.2028	28.6873	29.0536	29.4206		0	184990000000	1168	20	76.5	26.182	10	11	10	11	12	11	10	9	12
P62888;E5RI99	60S ribosomal protein L30	RPL30	76.5	31.3757	31.7989	31.7225	32.089	31.7647	31.4041	31.8589	31.8299	32.3675	32.0387	32.0496	32.154	32.2429	31.9386	31.7703	31.683	32.546	32.2405	32.2614	32.0158	31.8132	31.6475	32.0228	32.2011	31.7789	31.9083	32.0739	31.7477	32.7554	32.0893		0	839740000000	1650	11	76.5	12.784	9	8	8	8	8	7	8	8	8
P38159;H3BT71;H0Y6E7;H3BUY5	RNA-binding motif protein, X chromosome;RNA-binding motif protein, X chromosome, N-terminally processed	RBMX	76.5	32.5402	31.7062	32.3888	33.1914	32.5532	32.8565	32.5561	31.9357	32.8141	32.4173	32.3843	32.1378	31.8271	32.7802	32.1801	32.1349	31.5175	32.7609	31.2406	32.0146	32.2973	32.5319	32.3778	32.4231	32.2269	32.3292	32.5492	32.7252	32.2489	32.4146		0	1125700000000	3417	59	76.5	42.331	31	29	30	31	34	30	32	31	31
A4D1S5;C9JJQ5	Ras-related protein Rab-19	RAB19	76.5	22.9134	NaN	NaN	NaN	NaN	25.9185	NaN	22.3495	24.3046	NaN	NaN	NaN	NaN	NaN	24.2218	24.4223	24.9028	25.6697	NaN	23.6556	27.7688	NaN	26.4618	27.5364	NaN	NaN	NaN	NaN	NaN	NaN		0	4686900000	48	12	80.2	24.4	1	0	1	1	0	0	0	0	1
O14744	Protein arginine N-methyltransferase 5;Protein arginine N-methyltransferase 5, N-terminally processed	PRMT5	76.5	30.4527	30.8513	30.7195	31.2939	31.1568	30.6548	31.4831	30.5082	31.2229	30.9149	30.8347	30.4372	30.6929	30.3722	31.7588	31.0762	30.0097	30.3013	31.1881	31.5814	30.5311	30.7045	31.2822	30.6497	30.6254	31.5384	31.1324	31.2755	30.8503	31.8287		0	437570000000	2179	47	76.5	72.683	18	15	17	22	27	23	28	28	27
Q9BY77;F6VRR5;F8WCX5	Polymerase delta-interacting protein 3	POLDIP3	76.5	29.8921	29.2679	29.5446	30.2306	29.5782	30.8648	29.5854	29.4944	29.7963	29.7382	29.8191	30.1849	29.8609	30.1208	28.9463	28.6862	29.254	29.5138	29.9456	29.8519	29.0745	28.7138	30.5814	29.5577	30.357	28.5568	29.4503	29.7657	29.1015	29.7496		0	167790000000	1149	38	76.5	46.089	15	14	12	18	16	13	18	20	20
Q9UFN0	Protein NipSnap homolog 3A	NIPSNAP3A	76.5	27.2572	28.9042	29.3611	26.1442	26.5134	26.0809	28.8993	28.9957	27.1383	27.2943	26.8692	28.0476	27.5444	29.6972	27.8688	28.73	27.5043	27.9764	28.411	28.8797	29.9538	27.4786	26.1598	23.3623	28.9969	27.8306	27.7251	27.753	28.0538	25.4524		0	89062000000	601	19	76.5	28.466	3	7	4	10	11	11	13	14	13
P62310	U6 snRNA-associated Sm-like protein LSm3	LSM3	76.5	27.6712	28.7984	28.0691	28.9228	28.9066	27.8804	27.7592	28.3131	27.4159	28.4027	28.7347	28.7257	29.0814	28.0355	28.0433	29.0006	28.8281	27.4114	28.2603	29.0696	28.0331	28.0595	29.4545	28.2605	29.2434	29.222	28.6637	29.0009	28.5304	29.2173		0	81498000000	409	6	76.5	11.845	3	2	3	5	4	4	5	4	4
P02794;G3V192;G3V1D1	Ferritin heavy chain;Ferritin	FTH1	76.5	29.257	28.5124	32.0643	27.071	26.2908	31.6579	27.251	30.3432	28.1865	30.7431	30.3295	30.0024	29.412	30.4668	27.389	28.0859	28.9544	28.491	30.0952	30.4569	27.8859	27.5355	30.4611	30.8178	30.3549	26.9381	29.8443	28.4075	28.744	26.5432		0	330960000000	1039	17	76.5	21.225	4	5	6	8	6	8	11	12	12
E7ETB3;Q9ULA0;E7EMB6;C9JBE1	Aspartyl aminopeptidase	DNPEP	76.5	29.2466	29.5607	29.5756	28.539	29.4337	29.1543	30.3519	29.346	29.3428	29.7458	29.6354	29.3803	29.4586	29.2401	28.393	30.5741	30.2063	30.0169	29.7965	29.5739	30.0202	29.3662	29.843	29.4874	29.6834	29.4805	29.1421	29.2432	29.9114	29.425		0	178790000000	1217	28	76.5	54.502	11	11	9	12	14	12	15	18	15
Q92499;F1T0B3;A0A087X2G1	ATP-dependent RNA helicase DDX1	DDX1	76.5	31.9634	31.2788	31.4105	31.3067	32.0837	31.3529	31.9752	31.2196	31.7788	31.9299	32.0127	32.0071	31.8846	31.7849	31.7775	31.7666	31.6288	32.2749	31.9964	31.6114	31.3568	31.8496	30.8833	31.4122	32.4416	31.4581	32.0823	32.0302	31.6658	31.9992		0	742320000000	3924	69	76.5	82.431	29	25	32	36	36	38	38	40	39
P55060	Exportin-2	CSE1L	76.5	33.3835	33.8627	33.1935	33.1399	33.5591	32.1269	33.6575	32.7362	33.7938	33.1906	33.1243	33.8629	33.6183	33.0843	33.9308	34.0308	33.7501	34.0989	32.9096	33.1279	32.8382	34.0349	33.4712	33.6903	33.2752	33.1368	32.9742	33.0649	33.5022	33.6715		0	2298500000000	6251	73	76.5	110.42	43	37	40	50	53	51	48	50	50
P27482	Calmodulin-like protein 3	CALML3	76.5	32.0977	28.831	NaN	NaN	NaN	NaN	NaN	NaN	NaN	NaN	NaN	NaN	NaN	NaN	NaN	NaN	NaN	NaN	NaN	NaN	NaN	NaN	21.3055	22.0813	NaN	NaN	NaN	NaN	NaN	NaN		0	25900000000	54	10	89.3	16.891	9	8	8	6	7	6	0	0	0
P48047	ATP synthase subunit O, mitochondrial	ATP5O	76.5	32.1938	31.865	30.8685	32.554	32.1356	31.8924	31.655	31.8064	30.6715	31.8154	31.995	31.6924	31.6431	31.8164	31.8799	31.5549	31.588	31.5331	31.1971	31.9932	31.995	32.4179	31.65	31.0186	32.1843	32.1404	31.6959	31.6416	31.8552	31.5264		0	744620000000	1760	18	76.5	23.277	10	11	9	13	12	12	11	11	10
Q9BPX5	Actin-related protein 2/3 complex subunit 5-like protein	ARPC5L	76.5	29.5258	29.1721	28.2476	28.3882	28.7897	27.8518	26.54	28.9673	29.4115	28.2561	28.368	28.8366	29.1387	27.8926	27.5183	28.2233	29.2245	29.0785	28.9964	28.4936	28.6002	27.6762	29.0819	28.7859	28.7211	28.2675	28.214	28.1847	29.1236	29.1878		0	94308000000	551	14	76.5	16.941	8	6	8	8	6	7	7	8	9
P31946	14-3-3 protein beta/alpha;14-3-3 protein beta/alpha, N-terminally processed	YWHAB	76.4	33.2266	32.6203	32.113	32.4453	32.9529	33.1276	32.8751	32.996	32.9597	32.5716	32.5006	32.4868	32.8342	32.9768	33.0242	33.7882	32.8938	33.2316	33.2689	33.4528	32.8799	33.5105	33.2683	33.2028	33.3936	33.0478	32.2435	32.7215	32.8947	33.1083		0	1727400000000	2972	23	93.5	28.082	11	10	11	11	10	9	10	10	10
Q9Y3A5;A0A087X020	Ribosome maturation protein SBDS	SBDS	76.4	28.9727	29.3217	29.1284	29.2628	29.7359	30.138	30.3801	29.9593	31.0885	29.5474	29.5521	30.1172	30.7173	30.5125	30.8717	30.2917	30.2371	28.5811	29.5815	30.0384	30.6102	30.6713	30.1214	29.637	29.086	29.9743	29.3997	29.3985	30.6069	31.1714		0	233700000000	1138	29	76.4	28.763	11	11	12	12	11	12	15	11	16
P18077;C9K025;F8WBS5;F8WB72	60S ribosomal protein L35a	RPL35A	76.4	32.1027	31.3666	32.3607	31.7023	31.9956	32.0848	31.68	31.5615	33.0101	32.1925	32.2108	32.0237	32.0669	31.9928	32.0495	31.1402	30.8216	32.4301	30.7535	32.1258	31.7008	31.5751	31.5134	32.165	31.4968	30.9104	31.9902	31.6778	32.1829	32.5974		0	907650000000	1507	20	76.4	12.538	13	10	13	15	15	12	13	11	11
Q06124	Tyrosine-protein phosphatase non-receptor type 11	PTPN11	76.4	29.5312	29.4541	29.3274	30.1632	29.9983	30.1873	29.863	29.9302	30.0101	29.971	29.8623	30.3963	30.3507	30.5374	30.5576	29.4864	29.4697	29.8024	29.7482	30.542	30.2935	29.4441	29.908	30.3279	30.8208	30.0041	30.2003	29.893	30.2012	29.9715		0	218630000000	1794	51	76.4	68.436	23	15	19	25	27	21	21	27	26
Q5JS54;D6RB92;D6REN3	Proteasome assembly chaperone 4	PSMG4	76.4	26.235	24.9749	24.0963	27.0436	27.029	NaN	25.6698	24.7322	24.9184	25.2865	25.189	25.9307	26.2526	25.4193	25.6395	25.4432	26.723	25.0622	25.8975	26.1481	24.5285	25.6334	26.8425	24.7597	26.121	NaN	24.6736	24.9479	25.8299	26.7248		0	10518000000	134	7	76.4	13.775	1	1	1	0	2	1	1	0	1
Q9Y676	28S ribosomal protein S18b, mitochondrial	MRPS18B	76.4	28.558	27.3604	27.659	28.5897	28.3275	28.7988	27.3836	27.1129	27.5616	27.7342	27.3675	27.6341	27.4768	27.9584	27.9424	27.772	27.3454	27.9626	28.5127	27.6165	26.5993	27.3747	27.7299	27.3272	26.604	27.307	28.2304	28.1329	28.0278	28.2729		0	48694000000	396	18	76.4	29.395	8	6	8	4	6	4	5	7	5
P63092	Guanine nucleotide-binding protein G(s) subunit alpha isoforms short	GNAS	76.4	30.2735	30.7842	29.8294	31.1324	29.7828	30.0222	30.3792	30.6193	30.2272	31.0469	30.9326	30.3442	30.5067	31.5731	30.8445	31.3108	30.8737	30.5338	30.2706	31.1226	30.6786	29.7885	30.5027	30.048	31.1734	30.7683	29.5576	30.0422	30.089	29.9498		0	296840000000	1499	35	76.4	45.664	12	9	12	16	18	20	14	16	16
O60869	Endothelial differentiation-related factor 1	EDF1	76.4	30.364	30.1173	30.2442	30.0411	29.8954	30.2922	29.9749	30.3868	30.4349	30.6333	30.5177	30.5827	30.6858	30.3317	29.6426	29.6815	30.0013	30.9528	30.2307	30.491	30.4386	30.3366	30.3554	30.1862	30.4741	29.5548	30.0784	30.0358	30.2886	30.4322		0	264470000000	1079	23	76.4	16.368	9	10	11	11	13	11	11	10	13
Q8TDB6	E3 ubiquitin-protein ligase DTX3L	DTX3L	76.4	29.0143	28.004	26.8623	23.2275	25.6497	28.5469	25.8684	28.2918	26.9484	28.9459	28.0754	27.5759	27.7135	26.3319	28.0165	30.2842	28.886	30.7058	29.4	27.6337	28.549	27.305	28.2553	28.983	27.8222	25.2941	23.7752	27.0048	28.2142	22.3974		0	86876000000	785	54	76.4	83.553	13	14	12	14	15	12	11	17	13
Q86X83;F8WBW1;F8WC41	COMM domain-containing protein 2	COMMD2	76.4	25.8604	28.5176	27.7135	25.3102	25.6612	25.2111	27.4604	27.219	26.6306	27.6835	26.9147	26.8666	26.2911	27.0165	27.3614	27.4805	26.4935	27.2197	26.6019	26.6581	26.9062	27.3857	26.8743	26.226	26.4918	28.0377	27.4557	28.0448	27.4355	26.5599		0	29682000000	320	12	76.4	22.745	4	4	4	5	7	6	6	8	9
Q13951;J3KS23	Core-binding factor subunit beta	CBFB	76.4	27.5107	27.7567	28.1849	28.1529	29.1063	27.2983	26.4011	27.0455	28.4051	26.937	27.2745	28.2217	28.1415	27.6251	26.7266	26.1133	26.9408	28.3667	27.9776	26.3103	27.5998	27.496	23.2286	26.6898	28.3117	27.8887	28.4124	28.565	29.2562	28.6805		0	47597000000	385	20	76.4	21.508	3	3	6	13	8	8	9	10	12
Q9GZN8;H7BYU9	UPF0687 protein C20orf27	C20orf27	76.4	26.5911	26.8949	26.8206	26.7932	27.4634	27.7788	27.8184	28.1428	27.7446	26.7477	25.9635	27.7083	27.847	28.1839	27.6203	26.4658	27.2369	26.6732	29.3704	28.1956	27.6528	28.3649	29.2922	26.8744	27.5764	25.8123	27.5447	27.8222	28.2025	28.6018		0	41606000000	358	10	76.4	19.291	3	2	2	4	4	3	4	4	5
P30838;I3L3I9;A8MYB8;C9JMC5;E9PNN6	Aldehyde dehydrogenase, dimeric NADP-preferring	ALDH3A1	76.4	33.1517	35.0393	16.7907	18.1041	19.4007	19.4116	14.6933	20.0326	NaN	22.0875	22.6559	19.6213	17.6536	26.327	18.6895	20.2347	18.6225	17.8682	32.177	18.379	23.5963	16.5395	19.6748	18.7411	25.216	17.7107	19.6895	17.7751	20.5458	NaN		0	277610000000	520	31	79	50.394	25	22	24	28	30	30	0	2	1
C9J6P4		ZC3HAV1	76.3	30.1699	30.4792	30.3889	31.1818	30.5938	31.151	30.3366	29.8157	30.062	30.6183	30.6735	30.5824	30.6107	30.0238	29.7355	30.8255	30.2342	29.6997	30.3433	29.8359	29.4437	29.504	31.2417	30.4394	29.8235	29.2741	29.8386	30.2316	30.8024	30.4586		0	277360000000	2108	73	76.3	114.08	25	26	30	40	39	38	34	37	37
P26640	Valine--tRNA ligase	VARS	76.3	31.3229	31.4084	31.7518	32.1758	31.4171	32.2813	31.7535	31.7776	32.0185	32.9214	32.5489	32.2266	31.4262	31.9016	32.2871	32.1498	32.2795	31.8655	32.2558	32.5164	30.3853	32.1933	31.8909	32.0953	31.9881	31.9494	32.7426	32.1843	31.5811	31.6779		0	881140000000	5137	98	76.3	140.47	35	35	40	50	44	49	48	52	54
P47985	Cytochrome b-c1 complex subunit Rieske, mitochondrial;Cytochrome b-c1 complex subunit 11	UQCRFS1	76.3	30.5589	28.956	30.2864	30.7219	29.9101	30.8633	30.4427	30.1547	29.91	30.448	30.0742	30.0695	30.2483	30.8818	30.0682	30.3997	30.4829	29.3878	31.6572	30.1765	29.9977	30.9988	29.5982	30.4095	29.6899	29.6932	30.6758	30.2882	30.1482	30.1135		0	307220000000	1122	22	76.3	29.668	9	9	7	10	7	8	10	11	11
O43715	TP53-regulated inhibitor of apoptosis 1	TRIAP1	76.3	24.487	24.8163	24.0029	25.9545	26.1064	26.672	25.6699	26.7332	26.5851	25.2939	25.2198	25.2647	25.3543	26.1305	26.8891	24.5783	24.5446	26.0386	26.2393	27.9561	25.3045	24.785	25.8814	25.6127	26.3345	24.2622	26.1387	25.8685	25.1797	25.9025		0	11534000000	162	7	76.3	8.7858	2	2	1	2	1	1	1	2	1
Q15599;H3BQS0	Na(+)/H(+) exchange regulatory cofactor NHE-RF2	SLC9A3R2	76.3	24.5466	23.5926	27.5876	27.3799	26.6934	28.679	29.4024	28.607	28.5414	27.1244	27.0349	25.9945	28.082	26.8888	29.3939	30.0064	26.6432	29.4877	29.2039	25.9876	29.202	28.2684	27.6074	28.0715	27.6118	28.5307	24.7214	23.3801	27.6091	27.2995		0	73648000000	482	27	76.3	37.413	4	3	1	4	2	2	6	9	10
Q6NUK1	Calcium-binding mitochondrial carrier protein SCaMC-1	SLC25A24	76.3	30.3777	30.7325	31.3404	24.9482	28.4255	30.7084	31.9231	31.373	30.1616	30.0303	30.1547	31.0621	30.6765	30.9415	30.5345	31.9085	31.5303	30.3368	30.655	30.8356	31.7685	31.088	30.8754	30.0088	31.2157	31.9982	30.7493	30.75	31.9157	32.1495		0	529380000000	2417	39	76.3	53.354	24	20	20	22	25	23	25	24	27
P08708;P0CW22	40S ribosomal protein S17;40S ribosomal protein S17-like	RPS17;RPS17L	76.3	32.0456	32.31	32.4702	32.4002	32.1852	30.6483	32.0028	31.8909	32.751	32.569	32.2729	32.6012	32.7941	32.1344	32.4187	31.9351	32.7219	32.63	31.7735	31.9534	31.9368	31.9352	31.5182	32.2396	31.932	32.2965	32.3167	32.2619	32.5477	32.4218		0	1068400000000	2144	17	76.3	15.55	11	7	8	11	10	10	11	10	11
P63151	Serine/threonine-protein phosphatase 2A 55 kDa regulatory subunit B alpha isoform	PPP2R2A	76.3	29.8959	30.0398	29.1579	30.079	30.1776	28.916	30.2873	29.7728	30.2333	30.1586	30.1058	29.1092	29.5691	29.673	28.3427	29.1525	30.6676	27.8433	29.0669	27.1615	30.3655	29.8221	29.9327	30.3486	30.0492	30.2505	30.1854	30.4731	31.0584	30.8703		0	213710000000	1255	35	76.3	51.691	14	13	17	16	18	19	15	17	18
Q9H2U2;H0Y9D8;D6R967	Inorganic pyrophosphatase 2, mitochondrial	PPA2	76.3	29.8569	30.5338	29.6064	31.498	30.2901	30.4395	29.616	29.3609	29.2676	29.5069	29.2507	29.268	28.8388	30.1497	30.1223	30.2969	29.8181	30.5268	30.455	29.8476	30.6627	30.1145	26.5681	29.2951	30.1553	29.6738	30.1926	29.7808	29.4191	28.6684		0	217010000000	1215	28	76.3	37.92	13	13	11	13	13	14	12	14	13
P04899	Guanine nucleotide-binding protein G(i) subunit alpha-2	GNAI2	76.3	30.9281	30.7458	31.5293	30.3563	30.2192	30.9221	31.0479	31.6442	31.3402	30.6371	30.404	31.884	32.082	31.466	29.7927	31.5683	31.5362	31.0349	31.5757	30.0074	30.9781	30.1665	31.0123	30.1827	31.542	30.8478	30.3906	30.6354	31.7842	30.738		0	521350000000	1942	30	79.4	40.45	12	12	13	18	19	19	15	16	17
P19784;H3BSA1	Casein kinase II subunit alpha	CSNK2A2	76.3	28.8484	29.9459	30.4202	29.2143	29.1835	29.6148	28.6303	29.2152	28.8044	28.1761	28.2392	30.1653	29.3219	29.1692	29.887	28.8145	29.18	28.262	29.6181	29.2309	28.7917	28.5302	29.3115	28.6961	29.4259	29.4431	29.8306	29.4366	29.5874	29.5859		0	133510000000	971	29	76.3	41.213	12	8	8	14	16	15	15	20	17
Q9NVJ2	ADP-ribosylation factor-like protein 8B	ARL8B	76.3	28.1265	28.5744	30.1932	28.5752	28.5149	28.9405	28.9653	28.7184	28.2143	29.0057	28.7026	29.3006	28.3436	28.5693	29.2546	29.2995	28.7833	27.8174	28.1254	28.9683	28.8253	29.3435	29.5746	28.8397	28.246	28.4837	29.2524	29.2428	29.064	28.2582		0	109620000000	580	17	76.3	21.539	7	6	9	9	10	9	8	11	11
P45880;Q5JSD2;Q5JSD1	Voltage-dependent anion-selective channel protein 2	VDAC2	76.2	32.5635	32.5023	32.9951	33.8031	33.3793	33.8649	33.2539	32.8893	33.0551	32.1945	32.1814	32.603	32.71	33.3805	33.682	33.0446	32.7163	33.4971	33.0924	33.84	33.7212	34.7974	32.1615	33.5172	33.2908	33.066	32.1464	32.0779	32.3657	32.8515		0	1987800000000	4371	23	76.2	31.566	18	15	16	17	18	17	18	18	17
P51965;C9J2P0;H7C061;B7Z306	Ubiquitin-conjugating enzyme E2 E1	UBE2E1	76.2	26.5158	27.4456	27.298	26.7924	27.7337	26.0167	26.9823	27.5876	28.4712	27.2946	27.5225	27.4287	27.7802	27.6668	28.6451	27.7847	27.0608	26.8718	28.0228	27.1532	27.2211	26.3118	27.62	27.6248	26.3439	28.6738	26.6905	27.0211	27.5712	27.7383		0	43054000000	328	11	76.2	21.404	5	2	4	5	4	4	4	5	5
P02766;A0A087WT59;A0A087WV45	Transthyretin	TTR	76.2	NaN	NaN	NaN	NaN	NaN	NaN	NaN	NaN	NaN	NaN	NaN	NaN	NaN	19.0125	NaN	NaN	NaN	NaN	NaN	NaN	NaN	NaN	NaN	NaN	NaN	NaN	NaN	NaN	NaN	NaN		0	32547000000	171	12	76.2	15.887	0	0	0	0	0	0	0	0	1
P04844	Dolichyl-diphosphooligosaccharide--protein glycosyltransferase subunit 2	RPN2	76.2	32.0252	32.453	32.5234	32.9003	32.4699	31.5591	33.0494	31.9195	31.8295	32.7334	32.5495	32.4632	32.5048	32.1069	32.6635	32.6978	32.5505	32.169	32.7473	32.5851	31.9062	31.8737	31.5059	32.0278	31.7	32.3238	32.3942	32.8659	32.246	31.7125		0	1136400000000	3691	42	76.2	69.283	16	19	18	25	28	22	20	22	20
P19013;CON__P19013	Keratin, type II cytoskeletal 4	KRT4	76.2	32.7396	35.4354	20.8502	21.2361	21.4798	22.5999	29.1901	19.8783	22.9027	23.7958	21.0149	22.2067	19.1897	22.9562	30.3963	21.7959	21.4221	31.0737	29.4014	20.7323	32.9785	22.896	24.1422	34.2659	20.4819	31.1808	20.2834	21.5603	20.1062	21.991	+	0	543080000000	1053	56	81.8	57.285	29	34	35	43	44	42	7	8	3
Q92520	Protein FAM3C	FAM3C	76.2	29.4248	29.6526	27.577	30.0515	28.0877	30.6874	29.5602	28.0791	27.9559	28.6741	27.6459	28.6822	29.4329	27.8142	28.8784	29.3324	29.9786	29.1777	29.8262	29.5783	30.986	29.6177	29.4157	29.7066	29.1831	29.2895	27.6216	28.1664	28.5795	28.5951		0	129090000000	705	23	76.2	24.68	7	8	9	9	11	11	7	8	7
Q96F86	Enhancer of mRNA-decapping protein 3	EDC3	76.2	28.8348	28.7455	28.3153	29.2567	28.7141	29.6414	28.03	28.348	28.9077	28.49	28.7328	28.8137	28.6596	28.1543	28.4384	27.2194	27.8793	28.4723	29.0653	28.6582	28.4756	28.7318	29.3934	28.904	28.7395	27.6901	28.5203	29.1968	28.4447	28.8583		0	86797000000	645	30	76.2	56.077	9	8	11	16	11	12	13	19	16
P00915;E5RHP7;E5RH81;E5RIF9;E5RG43;E5RFE7;E5RFL2;E5RGU8	Carbonic anhydrase 1	CA1	76.2	NaN	19.6927	NaN	24.8852	25.2835	16.4341	NaN	NaN	NaN	16.7519	NaN	NaN	17.8455	NaN	NaN	18.7569	NaN	NaN	NaN	17.2682	18.1048	NaN	17.5747	NaN	25.1687	NaN	NaN	NaN	17.9443	NaN		0	82234000000	218	16	76.2	28.87	1	0	0	0	1	1	0	0	0
Q92934	Bcl2 antagonist of cell death	BAD	76.2	26.4629	26.7295	24.6184	NaN	27.0231	27.9315	25.758	26.2633	28.4053	24.9023	27.2045	26.9659	25.754	26.0667	26.6112	26.385	26.1262	26.511	27.1619	24.3324	26.6168	25.9864	26.4307	25.8605	24.5144	27.6065	27.3621	27.1168	25.9152	27.5689		0	22355000000	112	9	76.2	18.392	2	1	2	3	5	6	2	2	2
Q96EE3;K7ELV2;K7EP88;K7ENI5	Nucleoporin SEH1	SEH1L	76.1	29.0585	29.138	28.7727	29.1475	28.8168	28.5454	28.258	28.7464	29.1263	28.9864	29.0595	28.9604	28.6548	28.7155	28.4848	28.8327	29.0106	28.9959	29.1746	28.7627	28.1457	28.4621	29.8285	29.0077	28.9863	28.6609	28.9129	28.9786	28.2056	28.7246		0	104950000000	811	29	76.1	39.648	7	9	10	11	11	11	12	14	16
Q9UHG0	Doublecortin domain-containing protein 2	DCDC2	76.1	24.1531	23.0681	23.5331	22.8328	23.7371	24.9782	28.4722	25.4714	28.3229	22.5284	23.181	25.3761	24.3971	22.6853	26.0719	29.4724	25.8222	26.0085	NaN	29.0475	27.0998	23.279	25.8021	26.5059	29.7545	24.3871	22.4923	21.3105	NaN	21.2685		0	19395000000	235	30	76.1	52.833	2	1	3	2	0	1	1	1	1
A0A087WZ13;E9PAU2		RAVER1	76	29.1524	29.3741	28.6788	29.9564	29.5217	29.8536	29.1424	29.5104	29.3673	29.0008	29.2077	29.5231	29.405	29.7728	28.5483	29.0215	28.6274	29.0062	29.879	29.5203	28.9524	29.8642	30.1102	29.5654	29.4922	29.3378	29.6605	29.5634	29.6562	29.4968		0	141240000000	1208	42	76	77.843	11	12	12	14	15	13	14	13	13
P49023	Paxillin	PXN	76	30.2966	30.1363	29.9695	26.3551	30.0756	30.1697	28.6403	30.6738	30.7668	29.47	29.4377	30.4537	30.6667	29.8	29.5446	30.2261	31.5935	29.7152	30.7076	29.6607	30.3555	28.104	30.535	30.2957	30.1831	29.5929	27.8654	28.103	31.4705	30.7812		0	247230000000	1707	46	76	64.505	16	18	19	20	23	23	15	20	17
P28074	Proteasome subunit beta type-5	PSMB5	76	31.0257	31.7953	31.6522	31.2146	31.6799	30.0816	31.1902	30.7025	31.5955	31.2503	31.6013	31.3352	31.07	30.7329	31.5898	31.6875	31.3535	31.3067	31.6734	32.0305	31.1053	31.2689	31.4147	30.5388	31.3849	31.8032	31.4981	31.7249	31.3817	31.7302		0	543880000000	1746	23	76	28.48	13	14	15	17	18	18	16	17	17
P49593;A8MX49;B5MCT7	Protein phosphatase 1F	PPM1F	76	27.9406	26.9215	27.4108	27.2789	27.6467	28.3067	26.707	24.2672	27.0404	26.8716	26.1387	27.9843	28.1235	26.9308	26.7974	27.5699	27.5483	26.0196	27.4365	27.0176	23.6101	27.1659	26.7938	25.2953	27.8319	27.1706	28.4499	28.1753	31.1971	30.3605		0	60025000000	390	31	76	49.83	6	3	6	7	11	8	5	11	11
Q0VDF9	Heat shock 70 kDa protein 14	HSPA14	76	28.5707	28.892	28.8146	28.8194	29.1993	28.6824	28.0017	28.8413	28.2357	28.7602	28.7557	28.8906	28.9568	28.3049	28.8285	28.7278	28.331	27.9721	28.5146	28.2641	28.6537	29.3665	29.351	28.9146	28.5634	29.0775	29.3476	29.4594	29.2982	29.3332		0	97439000000	864	36	76	54.794	11	7	10	13	12	16	17	17	12
Q6FI81;H3BV90;H3BT65;H3BUG4;H3BPG7	Anamorsin	CIAPIN1	76	29.4476	30.1538	30.5445	29.7385	30.5496	30.3393	29.5235	29.8373	29.7001	29.4178	29.5435	29.6761	29.8117	29.4596	31.0125	29.2351	29.1265	30.1163	30.0691	29.2798	29.4033	28.9785	29.5976	28.9905	29.9552	29.3644	30.5221	30.4193	30.3258	30.8348		0	220040000000	1065	25	76	33.582	13	10	14	17	11	15	19	19	17
P02647;F8W696	Apolipoprotein A-I;Truncated apolipoprotein A-I	APOA1	76	15.1085	15.45	NaN	NaN	NaN	15.2586	18.5934	13.034	17.2453	16.4339	NaN	15.749	14.6749	16.6968	17.2478	15.9283	15.704	14.7091	15.14	15.7788	14.455	17.5967	16.2475	15.5658	NaN	17.6675	NaN	14.5538	14.798	13.9081		0	464950000000	564	29	76	30.777	1	1	1	1	0	1	0	0	2
P02787	Serotransferrin	TF	75.9	20.5334	13.8083	16.3484	16.1107	15.5099	16.5349	15.7831	22.2554	14.4536	14.6461	19.4951	17.1543	22.8694	16.354	17.7012	13.7372	15.5346	20.5273	16.4456	19.6927	16.0142	15.2116	16.5973	18.0031	14.9404	17.3128	14.2252	21.1983	17.8246	16.138		0	666770000000	1102	66	78.9	77.063	5	1	1	1	0	1	4	3	3
P62841;K7ELC2;K7EM56;S4R417;K7EQJ5;K7EJ78;S4R456	40S ribosomal protein S15	RPS15	75.9	31.2593	31.9865	31.6111	31.5868	31.8478	30.5158	31.2541	31.0443	32.0017	32.2546	31.6759	32.0706	31.3093	31.2378	31.1622	31.2863	32.2189	31.3915	30.9684	31.5655	30.9923	30.4686	31.9589	31.1158	31.612	31.3579	31.7469	32.3292	31.6549	31.0774		0	668150000000	1393	13	75.9	17.04	4	4	5	5	7	6	8	9	8
P16435;H0Y4R2;E7EMD0	NADPH--cytochrome P450 reductase	POR	75.9	30.2328	31.1802	29.6442	30.8533	30.789	31.3443	31.1367	29.8793	28.4132	31.6111	30.908	30.1786	30.1489	29.5187	32.0309	31.4529	30.9051	31.0665	31.5262	31.4161	31.423	31.3889	30.6531	31.1121	29.8056	32.2357	30.9836	31.0919	31.099	30.3434		0	464550000000	2560	53	75.9	76.689	19	19	21	29	35	30	24	26	24
Q9UJ70;H7C3G9;C9JEV6;H7C286	N-acetyl-D-glucosamine kinase	NAGK	75.9	29.4464	29.0856	29.7261	27.2048	28.2901	27.952	30.0097	28.8322	28.7438	29.6215	29.573	29.4819	29.7782	29.459	28.9871	30.3651	29.8058	29.4856	29.5083	28.7886	29.8763	29.7627	29.2495	28.5792	29.408	30.431	29.4427	29.8149	29.8651	28.1689		0	163300000000	1161	26	75.9	37.375	9	11	13	13	11	15	17	13	13
Q9Y3D3;A6ND22	28S ribosomal protein S16, mitochondrial	MRPS16	75.9	27.5095	27.3517	27.1398	27.553	27.9703	28.1984	27.416	27.6518	27.8516	27.3067	27.4578	27.7827	27.9901	28.4526	28.0431	26.751	27.5763	28.4215	28.306	27.932	26.4343	28.2711	27.9777	27.9786	26.459	26.8991	27.5063	27.1254	27.4993	27.9233		0	43839000000	261	10	75.9	15.345	6	6	6	5	6	5	4	4	4
P33991	DNA replication licensing factor MCM4	MCM4	75.9	32.3109	32.8925	31.2484	32.4455	32.2099	31.9875	31.2181	31.7156	31.9544	32.2019	32.0894	32.2017	31.4297	30.6461	32.1124	31.6976	31.6115	31.4817	32.6133	30.3003	31.5792	30.7255	31.6175	31.5084	31.1739	32.4821	32.6707	32.5417	32.1835	32.3356		0	790140000000	3466	73	75.9	96.557	36	30	38	43	44	44	32	39	39
P09960	Leukotriene A-4 hydrolase	LTA4H	75.9	31.5597	31.6997	31.68	30.4997	31.4983	31.0376	30.8845	31.8776	31.4021	31.5882	31.9607	31.8858	31.6008	31.8606	31.0816	31.9264	32.2029	32.1444	32.2826	32.2281	31.3492	31.5577	32.0832	31.6375	33.15	31.6383	32.4077	31.7238	31.733	31.6223		0	808680000000	3722	53	75.9	69.284	30	24	31	30	36	34	31	30	32
Q6NVY1	3-hydroxyisobutyryl-CoA hydrolase, mitochondrial	HIBCH	75.9	29.1878	29.0003	30.0102	29.1828	29.0543	28.9874	29.7099	28.3721	28.5877	28.8481	29.2657	28.1734	27.9205	28.99	29.0587	30.3379	29.7791	29.508	29.8978	29.4342	29.7771	29.7805	28.791	29.258	29.8718	28.9427	29.4536	29.3456	29.2406	28.833		0	158220000000	1110	31	75.9	43.482	11	7	14	19	21	19	18	16	18
Q9UKN8	General transcription factor 3C polypeptide 4	GTF3C4	75.9	28.7068	29.7941	27.9027	29.661	29.2333	28.0659	28.1544	28.4397	28.7004	28.7657	29.0379	29.4148	28.7019	28.7525	28.44	28.8252	28.8636	29.0975	28.9265	28.6143	28.2303	28.2476	28.3611	28.2306	28.5985	28.4367	29.0298	28.9437	28.529	28.8518		0	85691000000	910	57	75.9	91.981	19	18	24	24	26	26	19	23	20
P41250	Glycine--tRNA ligase	GARS	75.9	31.8865	31.5622	32.8539	31.9851	32.4166	32.4383	32.1577	31.6595	32.2472	32.5266	32.3353	31.8643	32.0022	31.3598	32.5879	31.6082	31.9306	31.5509	32.7026	32.623	31.6297	32.1676	31.4884	31.4424	30.5909	33.5757	32.701	32.2843	33.554	33.2048		0	1208100000000	3962	64	75.9	83.165	28	28	32	38	34	37	37	38	36
Q5JXI8		FHL1	75.9	27.0321	28.5557	31.4	27.3318	26.5236	29.6021	28.1662	29.0248	29.9644	NaN	27.0922	27.2882	30.2644	30.7132	22.6614	28.0028	25.1862	26.1743	30.7549	27.6374	28.5235	28.487	25.1201	24.3661	30.23	24.2492	29.7209	28.9742	30.8434	30.537		0	134520000000	662	21	75.9	29.16	6	5	5	11	12	11	14	14	13
P41214	Eukaryotic translation initiation factor 2D	EIF2D	75.9	27.5373	27.7753	28.0481	28.2479	28.2582	27.6922	28.2792	27.8987	27.8631	27.7038	28.0753	27.372	28.3479	26.3646	27.936	27.8734	28.4196	27.3658	28.7111	28.8767	26.6627	27.1589	27.6493	27.9935	28.4165	26.932	28.3651	28.0616	28.6202	27.553		0	49412000000	747	39	75.9	64.706	6	9	10	13	9	12	19	16	16
Q9NZN4	EH domain-containing protein 2	EHD2	75.9	30.5245	30.3442	26.2408	21.3776	21.751	24.5358	22.8556	28.8076	28.8758	23.6556	22.2761	30.1231	31.2595	30.9884	28.8582	29.1412	24.4306	22.0795	31.2142	21.9088	28.5549	21.5678	29.7881	23.6523	28.7856	22.6763	22.3477	22.3809	29.5832	29.2821		0	105510000000	792	39	81.2	61.161	18	16	19	25	25	20	6	12	7
Q9P2M7	Cingulin	CGN	75.9	24.856	24.2867	23.1168	23.7827	25.586	30.9806	26.695	26.7205	23.8402	26.4252	26.7429	23.2514	22.8847	23.7182	31.4635	27.5516	31.0536	30.8322	28.3083	30.0437	30.7771	25.7587	30.5347	30.4152	27.6804	30.7135	29.4741	31.2057	25.9329	24.8972		0	153660000000	1318	118	75.9	136.38	7	6	8	7	7	9	10	9	9
Q9NVT9;E5RJ86	Armadillo repeat-containing protein 1	ARMC1	75.9	25.792	26.9772	27.7027	NaN	26.0862	26.774	26.7705	26.2013	27.7783	26.7149	27.5357	27.1691	27.7029	26.3049	27.807	28.7888	26.7393	27.64	26.9122	27.6344	26.5464	26.6402	26.4599	27.8026	27.7234	27.6288	27.6249	27.3792	28.0993	27.2636		0	36276000000	237	15	75.9	31.28	5	2	2	6	3	5	7	7	7
P11441;Q5HY81	Ubiquitin-like protein 4A	UBL4A	75.8	27.5873	27.0194	27.2483	27.5723	27.1368	28.2197	27.3577	27.2404	27.7306	28.3599	28.0964	27.8431	27.4865	27.3681	27.6638	26.6195	28.6547	27.2149	28.2285	28.0668	27.6634	27.7172	28.5536	28.4561	27.2936	27.4754	27.5811	27.3302	27.5161	28.1822		0	47724000000	439	12	75.8	17.776	5	6	8	6	4	5	6	6	6
Q15436;F5H365	Protein transport protein Sec23A	SEC23A	75.8	29.8205	30.0116	31.1014	30.2535	30.688	29.7645	30.9617	30.6748	30.5728	31.0742	30.9347	31.5194	31.4329	31.0914	30.0677	31.4031	29.0534	30.0049	30.9151	30.7	30.9043	30.9391	30.0353	29.5859	31.1816	29.9602	30.8062	30.6562	30.331	29.5009		0	343910000000	2223	44	79.7	86.16	13	15	18	20	21	24	28	28	27
Q06210	Glutamine--fructose-6-phosphate aminotransferase [isomerizing] 1	GFPT1	75.8	31.2283	31.0677	31.4448	31.1041	31.3312	31.796	32.606	31.1779	30.9348	32.2997	32.1488	31.5827	31.9037	30.8503	30.9797	32.281	31.9518	30.5082	31.6631	32.0016	31.7259	32.5105	31.4653	31.6917	31.9024	32.4608	31.3276	30.9559	31.3668	30.8222		0	708240000000	3408	58	75.8	78.806	28	31	28	39	38	35	35	35	34
P15090	Fatty acid-binding protein, adipocyte	FABP4	75.8	NaN	NaN	NaN	NaN	NaN	NaN	NaN	20.4287	NaN	NaN	NaN	NaN	19.3521	NaN	NaN	NaN	NaN	NaN	30.8207	NaN	NaN	NaN	NaN	20.5237	NaN	NaN	NaN	NaN	NaN	NaN		0	15187000000	91	10	75.8	14.719	0	0	0	0	0	0	0	0	0
O95816	BAG family molecular chaperone regulator 2	BAG2	75.8	22.9098	23.8653	30.3775	30.3004	30.3165	30.4351	30.2437	28.8496	31.0102	30.6875	30.5751	30.1407	30.685	29.0477	28.922	29.4271	29.6328	27.9853	29.4387	29.5058	26.0278	30.2716	27.8139	29.5353	29.8921	28.9044	30.7413	30.3988	29.9879	30.1546		0	172710000000	790	21	75.8	23.772	1	0	2	2	1	3	12	13	13
Q9GZL7	Ribosome biogenesis protein WDR12	WDR12	75.7	29.4481	29.5949	30.1162	29.9677	30.3937	29.6582	29.7955	29.5469	30.3667	29.6537	29.9352	30.1189	30.3118	29.5844	30.3658	29.6919	29.8094	29.8187	30.6133	30.5977	28.9358	29.459	29.8838	29.6167	30.1148	29.856	30.4911	29.9916	30.4491	30.7393		0	207370000000	1281	31	75.7	47.707	13	11	14	16	14	15	18	19	21
P43897;C9JT21	Elongation factor Ts, mitochondrial;Elongation factor Ts	TSFM	75.7	29.8348	28.8921	29.2039	30.7823	30.0683	29.7482	29.0222	29.3183	29.8138	29.2437	29.5952	29.5852	29.1256	29.224	29.9415	29.4368	29.6022	30.0381	30.0846	29.3609	29.5307	29.5847	29.5005	29.5908	29.8397	29.7955	29.8867	29.2722	29.1177	29.7158		0	175080000000	1030	27	75.7	35.39	10	10	11	12	12	13	12	13	11
Q86Y79;C9J7Z1	Probable peptidyl-tRNA hydrolase	PTRH1	75.7	23.1949	24.1575	24.5225	NaN	NaN	NaN	24.6807	23.3152	NaN	24.1831	23.2177	23.6805	23.4997	25.7201	24.8021	25.0053	25.5593	24.6645	25.0975	23.8115	25.2046	25.0793	24.9999	24.9302	24.8533	NaN	23.1276	23.2644	24.4004	24.5537		0	4592600000	76	12	75.7	22.936	0	1	1	2	4	4	2	1	2
Q9BQ52;G5E9D5;E7ES68	Zinc phosphodiesterase ELAC protein 2	ELAC2	75.7	29.9874	29.8885	29.9999	29.6441	30.0211	30.3918	29.3762	29.5684	30.2448	29.7799	30.0249	30.0454	30.2958	28.8066	29.2761	29.0626	28.9894	29.1385	29.5144	29.2307	28.3886	28.7111	29.758	29.1059	28.5367	28.5861	30.1392	30.4278	29.9415	30.3537		0	170810000000	1302	54	75.7	92.218	20	18	21	24	27	27	24	31	25
P41223;C9JNV2	Protein BUD31 homolog	BUD31	75.7	26.771	27.566	28.1616	28.0402	27.8765	28.0189	28.5526	27.3268	27.6563	28.7016	28.5091	28.1561	28.0806	28.0408	28.0398	28.1135	27.9891	27.9142	26.6405	27.3708	27.6769	27.6189	28.7196	27.4345	27.5593	28.7497	28.3885	28.4076	28.4211	27.7308		0	58008000000	539	17	75.7	17	4	4	6	7	8	8	8	8	7
CON__P41361			75.7	22.4701	27.6132	31.455	25.791	21.1954	25.1429	26.3252	27.6485	25.2372	26.8988	27.6399	29.583	27.7869	28.4725	27.0928	29.4842	25.2773	27.4294	27.2055	25.682	27.6303	27.9028	33.0093	33.4885	27.3243	28.7961	28.0501	28.8464	26.5631	30.1898	+	0	251530000000	789	44	75.7	52.347	4	5	3	8	13	8	22	22	27
P46778;M0R181	60S ribosomal protein L21	RPL21	75.6	31.5262	32.2251	31.7317	31.7162	31.9565	30.8177	31.2284	31.759	32.4108	32.192	32.2276	32.214	32.2174	31.6781	31.9094	31.6483	32.2669	31.7324	31.7846	32.2912	31.3667	31.3669	32.2574	31.7879	32.0307	31.5184	32.3042	32.1053	32.0373	31.9642		0	819990000000	1746	21	75.6	18.565	9	9	10	10	11	12	9	9	9
P78330;C9JBI3	Phosphoserine phosphatase	PSPH	75.6	29.6373	28.4671	29.2519	29.492	29.5651	28.2058	29.9672	28.669	28.4794	26.6455	27.1481	28.3888	29.0895	28.285	29.81	28.0276	28.2975	29.5481	28.8022	32.4314	29.934	27.8887	28.7668	26.9199	27.0185	30.9454	27.7314	27.6309	28.7355	28.4819		0	123580000000	461	18	75.6	25.007	7	6	7	8	7	5	7	8	10
Q96FW1;J3KR44;F5GYJ8;F5GYN4;F5H6Q1	Ubiquitin thioesterase OTUB1	OTUB1	75.6	30.1782	30.8939	31.0162	30.1632	30.6895	30.4582	30.6631	29.6784	29.9796	30.2868	30.5127	30.2137	30.0776	30.3975	30.5595	31.0569	30.3543	31.1332	30.3544	30.2767	30.8588	30.4825	30.622	30.4931	30.3134	30.9046	30.1115	30.3239	30.6875	30.3637		0	324970000000	1576	22	75.6	31.284	12	10	11	11	14	14	11	12	12
P22570	NADPH:adrenodoxin oxidoreductase, mitochondrial	FDXR	75.6	30.0435	29.8232	28.3658	29.2447	30.3178	30.3299	27.2227	31.9769	30.1841	30.4953	30.4737	28.8922	28.5178	29.0813	28.2014	29.481	30.2351	29.69	30.5294	31.9704	30.4439	28.8361	30.288	31.4637	28.5699	29.3897	28.9191	29.4677	27.6358	27.9977		0	235810000000	1570	40	75.6	53.836	18	18	21	23	18	22	10	14	18
Q15024	Exosome complex component RRP42	EXOSC7	75.6	27.9609	28.6385	27.9832	29.0491	28.8645	27.1754	27.4502	28.1723	27.6106	27.641	27.9453	28.4465	28.7433	27.7478	27.8176	27.5146	25.6858	27.3278	28.6504	27.485	26.9632	26.8973	26.9497	26.0695	27.7064	27.7455	28.0576	28.2571	27.4642	28.9524		0	51830000000	533	22	75.6	31.821	8	8	6	11	8	10	9	8	7
Q9NTJ3;E9PD53	Structural maintenance of chromosomes protein 4;Structural maintenance of chromosomes protein	SMC4	75.5	31.9913	31.9654	30.9534	30.991	30.7975	30.9232	30.3962	31.1999	31.7134	31.4899	31.7241	31.7407	31.6153	30.5731	30.723	30.3751	30.2583	30.8697	30.6412	29.9255	31.1447	31.2122	31.9668	30.9662	30.947	30.7669	31.2403	31.1692	30.8088	31.2623		0	452260000000	3107	125	75.5	147.18	44	37	52	58	55	52	52	47	47
F5GZS6;P08195;J3KPF3	4F2 cell-surface antigen heavy chain	SLC3A2	75.5	33.9282	33.9834	32.4176	32.2942	31.5272	32.673	33.3002	32.5541	31.6411	32.1904	32.7333	31.4823	31.9843	32.1609	32.7888	30.9431	30.6862	32.2529	33.0872	34.77	30.1177	31.4084	33.0153	32.1779	33.3212	32.6086	32.6337	32.7565	31.5835	31.6391		0	1159000000000	3287	41	75.5	64.872	25	24	28	34	35	34	23	27	24
P62263;E5RH77;H0YB22	40S ribosomal protein S14	RPS14	75.5	32.5011	32.1571	31.7406	32.637	32.7717	32.5013	32.1148	32.0486	32.8603	32.5619	32.2592	32.4813	32.7715	32.273	32.5941	31.9499	32.1811	32.7487	32.4655	32.7311	32.0443	31.8437	33.1213	32.2563	32.2356	32.2746	32.2079	32.2683	32.0971	32.6168		0	1070300000000	1925	14	75.5	16.273	9	10	10	10	11	10	7	8	8
P61026	Ras-related protein Rab-10	RAB10	75.5	31.2251	30.4028	31.1972	31.1979	30.5581	31.0881	31.4028	30.8265	30.956	30.9016	30.6741	30.676	30.4601	30.4189	30.6429	30.8479	30.6245	30.6702	29.9815	30.6783	30.1028	31.2885	30.5162	30.763	31.2571	31.4713	30.5989	30.736	31.1692	30.5466		0	428820000000	1135	22	81	22.541	11	11	11	13	14	14	12	9	10
J3KPP0;Q9Y6G3;S4R360;S4R2Z7	39S ribosomal protein L42, mitochondrial	MRPL42	75.5	25.4991	26.1765	25.0708	26.4252	26.3483	26.048	25.5346	25.0957	25.3025	25.5563	25.5964	25.2466	25.2679	25.6429	24.8786	26.004	NaN	25.7167	26.7393	24.6906	25.303	25.88	NaN	24.0419	25.5925	25.2386	25.598	26.0818	25.1637	25.3545		0	10166000000	134	6	75.5	16.204	1	1	1	1	1	1	1	2	1
P10620;F5H7F6;F5H6X2	Microsomal glutathione S-transferase 1	MGST1	75.5	NaN	NaN	30.8266	NaN	27.0639	30.5342	28.6137	23.1894	30.027	22.8289	NaN	27.3065	30.1282	27.688	27.535	28.9208	29.5613	30.2849	28.9054	25.9858	29.6956	23.4958	31.9594	30.1246	26.8306	30.0932	28.599	28.1505	29.3391	28.7878		0	140440000000	364	11	75.5	17.598	2	0	0	0	1	0	3	3	4
O75367;B4DJC3	Core histone macro-H2A.1;Histone H2A	H2AFY	75.5	32.6195	32.2765	31.556	32.4065	31.9105	32.9524	31.675	31.3648	31.46	31.638	31.8178	31.8838	31.1568	32.3408	31.8943	32.3873	32.3639	32.2031	32.3817	32.195	32.4618	32.6782	31.8591	32.3239	32.5132	31.9884	31.3082	30.8571	31.4136	31.8048		0	964760000000	3420	36	75.5	39.617	18	17	22	20	23	21	18	20	20
Q08426	Peroxisomal bifunctional enzyme;Enoyl-CoA hydratase/3,2-trans-enoyl-CoA isomerase;3-hydroxyacyl-CoA dehydrogenase	EHHADH	75.5	29.3032	28.4607	24.9348	22.7429	23.9968	30.7453	28.6317	27.4713	28.8899	22.8061	22.8875	26.0402	27.54	28.2166	26.2309	24.6916	28.4952	27.3176	29.5264	31.4195	28.98	24.0969	25.3655	24.4936	27.0868	28.3697	28.3609	28.94	28.1605	23.9933		0	64766000000	748	57	75.5	79.494	19	15	15	17	14	19	9	10	10
Q9BUH6	Uncharacterized protein C9orf142	C9orf142	75.5	27.6978	26.9363	26.9068	24.7684	26.5031	27.8838	26.6715	28.5079	27.9794	27.9349	27.9292	27.4126	26.9225	28.3753	25.7957	27.6732	27.5201	29.0307	28.3923	29.0224	28.3696	26.6472	27.138	27.5623	28.9282	27.3925	24.3774	26.603	25.8308	26.9845		0	43014000000	352	18	75.5	21.639	6	6	7	7	6	6	8	7	5
P61163;R4GMT0	Alpha-centractin	ACTR1A	75.5	30.6557	30.6904	31.1829	30.2041	30.6272	30.8282	31.0541	31.635	31.1845	30.3865	30.4379	31.7065	31.7526	30.921	31.231	31.0795	31.1561	31.6305	31.2351	31.1365	30.4309	31.5685	30.1011	31.0058	30.6459	30.7338	31.2478	31.0948	30.9017	30.8085		0	448010000000	1953	34	75.5	42.613	13	14	12	20	21	18	15	15	15
P15880;H0YEN5;E9PMM9;I3L404;E9PQD7;E9PPT0;E9PM36	40S ribosomal protein S2	RPS2	75.4	32.6419	33.1805	33.0898	32.8289	32.8502	32.4303	32.6444	32.6987	33.6553	33.1345	33.0922	33.0838	32.9492	32.9807	33.2203	32.9178	32.9509	33.3883	32.7287	32.8642	32.7548	32.5945	33.2124	32.7406	32.5963	32.6874	33.1745	32.7677	33.1904	32.9031		0	1724000000000	2694	29	75.4	31.324	18	17	16	18	17	18	18	17	18
O95340	Bifunctional 3-phosphoadenosine 5-phosphosulfate synthase 2;Sulfate adenylyltransferase;Adenylyl-sulfate kinase	PAPSS2	75.4	30.1787	29.4806	30.801	28.2915	24.0522	28.4434	29.0567	29.4117	31.4664	28.2758	28.388	31.257	31.9702	29.0504	30.6908	28.1704	29.2101	27.5905	30.2232	29.4306	27.9146	28.5519	25.6969	25.8445	28.6626	26.8206	28.9122	29.5594	26.361	26.4155		0	166620000000	1036	46	75.4	69.5	15	13	16	19	23	20	24	29	27
P53701	Cytochrome c-type heme lyase	HCCS	75.4	28.2858	27.4109	26.7325	28.1226	28.8716	28.6738	27.4842	27.9487	27.383	28.1158	28.0189	27.5862	28.0504	28.8812	30.3589	27.2111	26.6642	27.9492	27.4896	28.8074	28.2009	28.7323	27.3837	27.9079	28.3248	27.6292	27.7649	27.6036	27.2269	28.1605		0	57968000000	586	23	75.4	30.601	8	6	9	5	6	4	9	9	7
Q9Y450;J3QT46;H0YDX7;B7Z524	HBS1-like protein	HBS1L	75.4	29.8243	29.8233	29.1197	29.4465	29.6149	29.0426	29.4289	29.727	29.3344	29.416	29.5138	29.9194	30.0784	29.1815	28.8117	29.3829	28.3915	29.1196	29.5189	29.7961	27.9118	29.1505	29.3393	29.1824	29.9185	29.9261	29.4755	29.9447	28.4303	29.0108		0	138310000000	1276	47	75.4	75.472	19	19	20	24	27	26	21	27	22
P26885;F5H0N4	Peptidyl-prolyl cis-trans isomerase FKBP2;Peptidyl-prolyl cis-trans isomerase	FKBP2	75.4	29.809	30.3228	30.483	30.0492	29.6954	30.3269	31.4442	29.1689	29.6384	29.4522	29.2401	29.6972	29.8046	30.1337	31.0137	30.6935	29.65	30.14	29.8637	30.1576	30.1581	31.3451	28.4608	28.9464	30.3065	31.081	30.3431	29.1105	29.6691	29.3418		0	231100000000	858	14	75.4	15.649	6	6	5	7	7	7	6	7	6
Q9NSD9	Phenylalanine--tRNA ligase beta subunit	FARSB	75.4	30.3298	30.6157	31.2024	30.3957	30.2033	31.4392	31.6512	30.704	31.2578	30.7388	30.6662	30.8594	30.8979	30.5157	31.055	31.1225	30.9622	30.6815	31.3298	31.433	31.3617	30.8568	30.5444	30.7299	30.5069	30.5684	31.432	31.0964	31.7929	30.9728		0	423520000000	2169	47	75.4	66.115	19	19	20	27	25	25	30	32	34
Q9UNQ2	Probable dimethyladenosine transferase	DIMT1	75.4	28.0507	27.9597	28.5618	30.1258	29.1198	27.8455	27.6704	29.0776	29.5119	28.4958	28.8567	29.1399	29.4221	28.3889	28.7328	26.5412	28.735	27.8532	28.5178	29.1089	28.3486	26.6867	29.4811	27.7585	28.493	28.1235	28.9749	28.72	29.391	29.9784		0	89807000000	707	25	75.4	35.236	10	11	11	12	11	13	12	16	16
A8MT69;J3QR01	Centromere protein X	STRA13	75.3	24.1127	22.39	NaN	24.07	23.8659	23.6899	22.4959	22.375	24.0573	22.6438	NaN	NaN	22.9812	24.3289	25.6713	23.7353	22.5435	25.5859	25.0882	NaN	23.3606	23.5457	23.9434	23.9946	NaN	23.4829	22.5947	NaN	22.6916	24.2816		0	2348400000	47	5	75.3	8.9593	1	1	1	2	2	2	0	0	0
[truncated: 9,940 more rows]
[truncated: 83 more columns]
