# Supplementary material for: Integrative proteomic profiling of ovarian cancer cell lines reveals precursor cell associated proteins and functional status
Source: Nat Commun. 2016 Aug 26;7:12645. doi: 10.1038/ncomms12645 (PMC5007461; doi:10.1038/ncomms12645)
Supplement: Supplementary Data 2 — Different Annotations [file ncomms12645-s3.xlsx]

## Sheet: Sheet1
Supplementary Data 2. List of differentially regulated pathways as depicted in Fig. 2e. Pathway enrichment analysis on differentially expressed proteins (Fig. 2b, above dashed line) was performed based on a Fisher’s exact test with a Benjamini-Hochberg FDR threshold of 0.02. Gene Ontology (GO), Kyoto Encyclopedia of Genes and Genomes (KEGG), and Uniprot Keyword annotations were used for enrichmen…
Category column	Category value	Total size	Selection size	Category size	Intersection size	Enrichment factor (log2)	Benj. Hoch. FDR (-log10)
Keywords	VitaminA	8487	779	4	4	3.44559	3.16842
Keywords	Retinol-binding	8487	779	4	4	3.44559	3.16189
GOMF name	retinal dehydrogenase activity	8487	779	4	4	3.44559	2.45661
GOMF name	retinal binding	8487	779	5	5	3.44559	3.34205
KEGG name	Graft-versus-host disease	8487	779	8	7	3.25292	4.82327
GOBP slim name	digestion	8487	779	5	4	3.12363	2.93764
GOMF name	retinol binding	8487	779	5	4	3.12363	1.93547
GOMF name	aldehyde dehydrogenase [NAD(P)+] activity	8487	779	5	4	3.12363	1.92985
KEGG name	Type I diabetes mellitus	8487	779	9	7	3.08299	4.32067
Keywords	Epidermolysisbullosa	8487	779	13	10	3.06705	6.70021
GOMF name	extracellular matrix binding	8487	779	18	13	2.97607	7.42445
KEGG name	Autoimmune thyroid disease	8487	779	7	5	2.96014	2.84291
KEGG name	Allograft rejection	8487	779	7	5	2.96014	2.82171
GOMF name	glutathione binding	8487	779	7	5	2.96014	2.3334
Category	Collagens	8487	779	17	12	2.94306	8.7186
KEGG name	Hematopoietic cell lineage	8487	779	17	12	2.94306	6.94044
Keywords	Thioesterbond	8487	779	6	4	2.86061	2.20852
Keywords	Age-relatedmaculardegeneration	8487	779	6	4	2.86061	2.20372
GOMF name	retinoid binding	8487	779	9	6	2.86061	2.7124
GOMF name	isoprenoid binding	8487	779	9	6	2.86061	2.70428
GOMF name	collagen binding	8487	779	17	11	2.81752	5.39647
Keywords	Pyrrolidonecarboxylicacid	8487	779	22	14	2.79348	7.88293
GOMF name	modified amino acid binding	8487	779	11	7	2.79348	3.12055
Keywords	Prostaglandinmetabolism	8487	779	8	5	2.76749	2.6502
GOMF name	hydrolase activity, acting on carbon-nitrogen (but not peptide) bonds, in linear amidines	8487	779	8	5	2.76749	1.99153
KEGG name	ECM-receptor interaction	8487	779	53	31	2.67184	16.1822
Keywords	Keratin	8487	779	24	14	2.66796	7.27443
Keywords	Intermediatefilament	8487	779	36	21	2.66796	11.0592
KEGG name	Nitrogen metabolism	8487	779	14	8	2.63821	3.69293
Keywords	Prostaglandinbiosynthesis	8487	779	7	4	2.63821	1.94017
Keywords	Keratinization	8487	779	7	4	2.63821	1.93595
Division	Core matrisome	8487	779	99	55	2.59756	30.796
GOMF name	oxidoreductase activity, acting on the CH-NH2 group of donors	8487	779	9	5	2.59756	1.72494
Keywords	Extracellularmatrix	8487	779	87	48	2.58758	25.0821
KEGG name	Staphylococcus aureus infection	8487	779	11	6	2.57109	2.68491
Keywords	Basementmembrane	8487	779	22	12	2.57109	5.85195
KEGG name	Metabolism of xenobiotics by cytochrome P450	8487	779	24	13	2.56103	5.92595
Category	Proteoglycans	8487	779	13	7	2.55248	4.20629
Keywords	Integrin	8487	779	17	9	2.52802	4.23705
Category	ECM Glycoproteins	8487	779	69	36	2.50696	18.4835
Keywords	Proteoglycan	8487	779	23	12	2.50696	5.64631
Keywords	Collagen	8487	779	23	12	2.50696	5.63656
GOCC slim name	MHC protein complex	8487	779	25	13	2.50215	6.14024
KEGG name	Steroid hormone biosynthesis	8487	779	14	7	2.44557	2.84983
KEGG name	Protein digestion and absorption	8487	779	30	15	2.44557	6.30492
KEGG name	Phenylalanine metabolism	8487	779	10	5	2.44557	1.96417
KEGG name	Arachidonic acid metabolism	8487	779	18	9	2.44557	3.6866
GOCC slim name	laminin complex	8487	779	10	5	2.44557	2.32759
Keywords	MHCI	8487	779	18	9	2.44557	3.99264
Keywords	GPI-anchor	8487	779	26	13	2.44557	5.83428
Keywords	Ectodermaldysplasia	8487	779	14	7	2.44557	3.06146
GOMF name	extracellular matrix structural constituent	8487	779	33	16	2.40117	6.01216
Category	Secreted Factors	8487	779	40	19	2.37156	9.23391
GOCC slim name	proteinaceous extracellular matrix	8487	779	53	25	2.36149	10.8023
Keywords	Heparin-binding	8487	779	30	14	2.34602	5.84442
GOCC slim name	extracellular matrix	8487	779	67	31	2.33365	13.0831
GOBP slim name	excretion	8487	779	11	5	2.30807	2.29732
Keywords	Mitogen	8487	779	11	5	2.30807	1.9707
Keywords	Heparansulfate	8487	779	11	5	2.30807	1.96638
KEGG name	Drug metabolism - cytochrome P450	8487	779	20	9	2.29355	3.29796
KEGG name	Cell adhesion molecules (CAMs)	8487	779	50	22	2.26114	7.99952
GOMF name	glycosaminoglycan binding	8487	779	66	29	2.25915	10.4594
Keywords	LamininEGF-likedomain	8487	779	16	7	2.2529	2.66296
GOMF name	heparin binding	8487	779	48	21	2.2529	7.30476
KEGG name	Malaria	8487	779	23	10	2.24391	3.55649
GOMF name	oxidoreductase activity, acting on the aldehyde or oxo group of donors, NAD or NADP as acceptor	8487	779	23	10	2.24391	3.08549
Keywords	Serineproteaseinhibitor	8487	779	30	13	2.23912	5.03483
GOMF name	polysaccharide binding	8487	779	72	31	2.22983	10.8492
GOMF name	pattern binding	8487	779	72	31	2.22983	10.7243
Keywords	Sulfation	8487	779	14	6	2.22318	2.22047
Keywords	Growthfactorbinding	8487	779	14	6	2.22318	2.2155
GOMF name	serine-type endopeptidase inhibitor activity	8487	779	38	16	2.19765	5.17636
GOBP slim name	extracellular structure organization	8487	779	124	51	2.16379	19.4763
GOBP slim name	extracellular matrix organization	8487	779	124	51	2.16379	19.4093
Keywords	Cleavageonpairofbasicresidues	8487	779	56	23	2.16176	8.27406
Keywords	Hydroxylation	8487	779	37	15	2.143	5.41614
GOCC slim name	extracellular space	8487	779	220	88	2.12363	33.0564
Keywords	LIMdomain	8487	779	45	18	2.12363	6.3283
KEGG name	Arrhythmogenic right ventricular cardiomyopathy (ARVC)	8487	779	33	13	2.10162	4.1578
GOMF name	growth factor binding	8487	779	28	11	2.09764	3.02831
GOMF name	peptidase activator activity	8487	779	23	9	2.09194	2.37533
Keywords	EGF-likedomain	8487	779	64	25	2.08943	8.48624
Keywords	Celladhesion	8487	779	177	69	2.08648	24.9118
KEGG name	Histidine metabolism	8487	779	16	6	2.03051	1.82983
KEGG name	beta-Alanine metabolism	8487	779	19	7	2.005	1.99701
Keywords	Proteaseinhibitor	8487	779	44	16	1.98612	5.0672
Division	Matrisome-associated	8487	779	166	59	1.95315	20.5403
Keywords	Cytokine	8487	779	17	6	1.94306	1.82702
KEGG name	Glycine, serine and threonine metabolism	8487	779	20	7	1.931	1.9521
Keywords	Hemostasis	8487	779	20	7	1.931	2.08924
Keywords	Bloodcoagulation	8487	779	20	7	1.931	2.08464
Category	ECM Regulators	8487	779	83	29	1.9285	9.70905
GOMF name	monooxygenase activity	8487	779	26	9	1.91506	1.99178
GOMF name	peptidase regulator activity	8487	779	93	32	1.90639	8.51674
KEGG name	Drug metabolism - other enzymes	8487	779	21	7	1.86061	1.84649
KEGG name	Complement and coagulation cascades	8487	779	33	11	1.86061	2.85836
GOBP slim name	xenobiotic metabolic process	8487	779	60	20	1.86061	5.89425
GOBP slim name	cellular amide metabolic process	8487	779	15	5	1.86061	1.75039
GOMF name	structural constituent of cytoskeleton	8487	779	70	23	1.83984	5.42675
GOMF name	peptidase inhibitor activity	8487	779	71	23	1.81938	5.38937
GOMF name	endopeptidase inhibitor activity	8487	779	71	23	1.81938	5.36818
GOMF name	oxidoreductase activity, acting on the aldehyde or oxo group of donors	8487	779	31	10	1.81328	2.01661
GOBP slim name	cellular aldehyde metabolic process	8487	779	28	9	1.80814	2.75943
GOMF name	copper ion binding	8487	779	28	9	1.80814	1.76316
KEGG name	Cytokine-cytokine receptor interaction	8487	779	25	8	1.8017	1.98247
KEGG name	Bladder cancer	8487	779	25	8	1.8017	1.96605
Keywords	Secreted	8487	779	392	125	1.79664	36.1854
Keywords	Growthfactor	8487	779	22	7	1.79348	1.88154
KEGG name	Amoebiasis	8487	779	60	19	1.7866	4.6341
GOBP slim name	cell adhesion	8487	779	321	101	1.77733	27.9477
GOBP slim name	biological adhesion	8487	779	321	101	1.77733	27.6466
Keywords	Microsome	8487	779	45	14	1.76107	3.58995
GOMF name	endopeptidase regulator activity	8487	779	74	23	1.75967	5.1438
KEGG name	Arginine and proline metabolism	8487	779	39	12	1.74511	2.84946
GOCC slim name	extracellular organelle	8487	779	56	17	1.72565	4.35412
GOBP slim name	hormone metabolic process	8487	779	58	17	1.67505	4.32278
GOMF name	carbohydrate binding	8487	779	142	41	1.65338	8.55606
Keywords	Immunoglobulindomain	8487	779	97	28	1.65301	6.46369
GOBP slim name	tissue remodeling	8487	779	28	8	1.63821	2.18744
Keywords	Disulfidebond	8487	779	665	189	1.63059	47.9249
Keywords	Copper	8487	779	32	9	1.61546	2.03493
GOMF name	heme binding	8487	779	43	12	1.60426	1.992
GOCC slim name	receptor complex	8487	779	58	16	1.58756	3.59727
Keywords	Immunity	8487	779	156	43	1.5864	9.19661
Keywords	Alternativepromoterusage	8487	779	37	10	1.55802	2.12889
Keywords	Heme	8487	779	41	11	1.54745	2.29218
KEGG name	Leishmaniasis	8487	779	34	9	1.52802	1.76894
GOBP slim name	detection of stimulus	8487	779	68	18	1.52802	3.99178
KEGG name	Focal adhesion	8487	779	130	34	1.51066	6.24997
GOMF name	protein binding, bridging	8487	779	62	16	1.49134	2.45214
Category	ECM-affiliated Proteins	8487	779	43	11	1.47871	3.00007
GOMF name	binding, bridging	8487	779	67	17	1.46691	2.52462
Keywords	Calcium	8487	779	300	76	1.46467	14.6639
Keywords	Tightjunction	8487	779	40	10	1.44557	1.92383
GOMF name	calcium ion binding	8487	779	271	67	1.42948	10.8551
Keywords	Signal	8487	779	811	200	1.42584	41.1369
GOMF name	iron ion binding	8487	779	94	23	1.41451	3.35044
GOBP slim name	cell junction organization	8487	779	115	28	1.40741	5.18815
GOMF name	transmembrane signaling receptor activity	8487	779	108	26	1.39111	3.71117
GOMF name	carboxylic acid binding	8487	779	96	23	1.38416	3.21377
GOCC slim name	synapse	8487	779	86	20	1.34125	3.42167
Keywords	Innateimmunity	8487	779	99	23	1.33976	3.76728
Keywords	Celljunction	8487	779	256	59	1.3282	9.36696
GOBP slim name	response to starvation	8487	779	44	10	1.30807	1.98347
GOMF name	oxidoreductase activity, acting on paired donors, with incorporation or reduction of molecular oxygen	8487	779	80	18	1.29355	2.13627
GOCC slim name	extracellular region	8487	779	277	61	1.26255	9.1278
Keywords	Glycoprotein	8487	779	1037	225	1.24117	37.3692
GOBP slim name	muscle contraction	8487	779	66	14	1.20852	2.33921
GOBP slim name	response to extracellular stimulus	8487	779	161	34	1.20214	4.89915
GOCC slim name	cell surface	8487	779	124	26	1.19182	3.62128
GOMF name	enzyme inhibitor activity	8487	779	148	31	1.1903	3.37894
GOMF name	receptor activity	8487	779	216	45	1.1825	5.16499
GOBP slim name	cell motility	8487	779	293	61	1.18155	8.37311
GOMF name	structural molecule activity	8487	779	378	77	1.1501	8.71856
GOBP slim name	response to biotic stimulus	8487	779	242	49	1.14143	6.36567
GOBP slim name	exocytosis	8487	779	114	23	1.13626	3.23388
GOBP slim name	response to external stimulus	8487	779	468	94	1.12981	12.1298
KEGG name	Phagosome	8487	779	92	18	1.09194	1.96762
GOMF name	signaling receptor activity	8487	779	138	27	1.09194	2.45876
GOBP slim name	locomotion	8487	779	441	86	1.08719	10.3373
GOMF name	actin binding	8487	779	103	20	1.081	1.70883
GOBP slim name	vitamin metabolic process	8487	779	73	14	1.06309	2.00094
GOBP slim name	cellular aromatic compound metabolic process	8487	779	126	24	1.05325	3.01596
GOBP slim name	neurological system process	8487	779	179	34	1.04921	4.0351
GOBP slim name	coagulation	8487	779	148	28	1.04348	3.37993
GOBP slim name	secretion	8487	779	217	41	1.04159	4.66655
Keywords	NADP	8487	779	112	21	1.03055	2.28048
Keywords	Receptor	8487	779	183	34	1.01735	3.52327
Keywords	Actin-binding	8487	779	174	32	1.00259	3.24019
GOBP slim name	anatomical structure formation involved in morphogenesis	8487	779	273	49	0.967538	4.89019
GOBP slim name	sulfur compound metabolic process	8487	779	123	22	0.962512	2.5061
GOBP slim name	multicellular organismal process	8487	779	920	160	0.921969	15.1462
GOBP slim name	regulation of body fluid levels	8487	779	190	33	0.920065	3.26204
GOBP slim name	anatomical structure morphogenesis	8487	779	511	88	0.907814	7.83177
GOCC slim name	cytoskeleton	8487	779	411	70	0.891886	5.88299
GOMF name	identical protein binding	8487	779	171	29	0.885652	1.79983
Keywords	Oxidoreductase	8487	779	343	58	0.881508	4.7461
GOBP slim name	response to oxidative stress	8487	779	154	26	0.879235	2.54752
GOBP slim name	response to endogenous stimulus	8487	779	426	71	0.860605	5.77987
GOBP slim name	cellular component movement	8487	779	452	75	0.854235	6.01415
GOBP slim name	cell activation	8487	779	239	38	0.792606	3.00072
GOBP slim name	anatomical structure development	8487	779	883	139	0.778209	9.73646
GOMF name	lipid binding	8487	779	407	64	0.776694	3.42778
GOBP slim name	cell-cell signaling	8487	779	141	22	0.76545	1.91279
GOBP slim name	response to chemical stimulus	8487	779	1249	193	0.751464	13.2197
GOBP slim name	signaling	8487	779	143	22	0.745108	1.85749
GOCC slim name	neuron projection	8487	779	210	32	0.731357	2.21025
GOBP slim name	behavior	8487	779	138	21	0.729357	1.76331
Keywords	Cellmembrane	8487	779	724	110	0.727093	6.4873
GOBP slim name	cell communication	8487	779	244	37	0.724301	2.61869
GOBP slim name	organic acid metabolic process	8487	779	489	74	0.721329	4.58259
GOBP slim name	cellular ketone metabolic process	8487	779	499	75	0.711495	4.55017
Keywords	Lipoprotein	8487	779	275	41	0.699818	2.35241
GOBP slim name	response to drug	8487	779	163	24	0.681764	1.79328
GOMF name	phospholipid binding	8487	779	293	43	0.67708	1.71184
GOBP slim name	response to abiotic stimulus	8487	779	322	47	0.669208	2.86325
GOBP slim name	cell differentiation	8487	779	501	73	0.666757	4.0744
GOBP slim name	immune system process	8487	779	724	103	0.632175	5.08121
GOBP slim name	amine metabolic process	8487	779	374	53	0.626579	2.89025
GOBP slim name	developmental process	8487	779	1639	232	0.624896	12.1131
GOBP slim name	regulation of transport	8487	779	461	65	0.619272	3.33431
GOCC slim name	cell projection	8487	779	450	63	0.609093	3.02249
GOBP slim name	cellular component morphogenesis	8487	779	194	27	0.600555	1.72184
GOCC slim name	plasma membrane	8487	779	945	131	0.594835	5.76812
GOMF name	oxidoreductase activity	8487	779	458	63	0.583615	1.99796
GOBP slim name	cell proliferation	8487	779	277	38	0.579759	2.07125
GOCC slim name	vesicle	8487	779	403	55	0.572308	2.49301
GOBP slim name	multi-organism process	8487	779	486	66	0.56511	3.00861
GOBP slim name	cellular amino acid metabolic process	8487	779	258	35	0.563646	1.8987
GOBP slim name	cytoskeleton organization	8487	779	432	58	0.548634	2.62293
Keywords	Repeat	8487	779	1923	248	0.49057	8.28253
Keywords	Directproteinsequencing	8487	779	1826	234	0.481402	7.49658
GOBP slim name	cellular lipid metabolic process	8487	779	438	56	0.478092	2.19049
GOBP slim name	lipid metabolic process	8487	779	551	70	0.468948	2.50717
GOMF name	protein binding	8487	779	1139	144	0.461948	3.36024
Keywords	Diseasemutation	8487	779	1060	131	0.429107	3.32193
GOBP slim name	response to stimulus	8487	779	2634	319	0.399882	8.57785
GOBP slim name	response to stress	8487	779	1221	143	0.351628	3.05071
GOMF name	cation binding	8487	779	1731	201	0.339251	2.87089
GOMF name	metal ion binding	8487	779	1725	200	0.337083	2.83791
GOMF name	ion binding	8487	779	1735	201	0.335941	2.82994
GOBP slim name	signal transduction	8487	779	1474	168	0.312317	3.01524
Keywords	3D-structure	8487	779	3031	320	0.201885	2.85614
GOBP slim name	small molecule metabolic process	8487	779	1397	147	0.197111	1.77778
Keywords	Polymorphism	8487	779	4882	507	0.178109	4.83696
GOBP slim name	biological regulation	8487	779	3967	393	0.110096	2.10478
