# Supplementary material for: Integrative proteomic profiling of ovarian cancer cell lines reveals precursor cell associated proteins and functional status
Source: Nat Commun. 2016 Aug 26;7:12645. doi: 10.1038/ncomms12645 (PMC5007461; doi:10.1038/ncomms12645)
Supplement: Supplementary Data 3 — Cell Line Sources [file ncomms12645-s4.xlsx]

## Sheet: Sheet1
Supplementary Data 3. Cell line information. *IOSE397 and IOSE7576 were checked to ensure that there was no contamination with other cell lines.
Cell line name	Cell line group	Source	Catalogue Number (if applicable)	Cell Check	Growth media
59M	III	European Collection of Cell Cultures	89081802 (Sigma Aldrich)	from bank	DMEM + 2mM Glutamine + 1mM Sodium Pyruvate (NaP) + 20 IU/l Bovine Insulin (insulin at 10ug/ml final concentration) + 10% Foetal Bovine Serum (FBS).
A2780	III	Duke University		yes	DMEM + 1% L-Glut, 10% FCS, 1X NEAA, 1X MEM Vitamin Solution
A2780CP70	III	Duke University		yes	DMEM + 1% L-Glut, 10% FCS, 1X NEAA, 1X MEM Vitamin Solution
CAOV3	I	American Type Culture Collection	HTB-75	yes	DMEM + 1% L-Glut, 10% FCS, 1X NEAA, 1X MEM Vitamin Solution
COV318	I	UCLA (Ovarian Cancer Association Consortium)		yes	DMEM, 10% FBS, 1% Penicillin/Streptomycin, 1% NEAA, 1% MEM Vitamin Solution
DOV13	III	University of Illinois at Chicago		yes	MEM, 15% FBS, 1% Anti-Anti, 1% L-Glut
HEYA8	III	University of Texas MD Anderson Cancer Center, Houston		yes	DMEM, 10% FBS, 1% Penicillin/Streptomycin, 1% NEAA, 1% MEM Vitamin Solution
IGROV1	II	Fondazione IRCCS Instituto Nazionale Tumori di Milano		yes	DMEM + 1% L-Glut, 10% FCS, 1X NEAA, 1X MEM Vitamin Solution
IGROV1CP	II	Fondazione IRCCS Instituto Nazionale Tumori di Milano		yes	DMEM + 1% L-Glut, 10% FCS, 1X NEAA, 1X MEM Vitamin Solution
IOSE397	III	University of British Columbia		* yes	199:105 (50:50), 5% FBS, 50ug/ml gentamicin
IOSE7576	III	University of British Columbia		* yes	199:105 (50:50), 5% FBS, 50ug/ml gentamicin
JHOS2	I	UCLA (Ovarian Cancer Association Consortium)		yes	DMEM:F12 (50:50), 10% FBS, 1% Pen/Strep, 1% L-Glut, 1% MEM NEAA
JHOS4	I	UCLA (Ovarian Cancer Association Consortium)		yes	DMEM:F12 (50:50), 10% FBS, 1% Pen/Strep, 1% L-Glut, 1% MEM NEAA
KURAMOCHI	I	Japanese Collection of Research Bioresources Cell Bank	JCRB0098	yes	RPMI 1640, 10% FBS, 1% Glut, 1% NEAA, 1% MEM NEAA
ME180	II	University of California, San Diego		yes	DMEM, 10% FBS, 1% Pen/Strep, 1mM L-Glut, 1.25 ug/ml insulin, 0.4X NEAA
ME180C13	II	University of California, San Diego		yes	DMEM, 10% FBS, 1% Pen/Strep, 1mM L-Glut, 1.25 ug/ml insulin, 0.4X NEAA
OVCA433	I	University of Texas MD Anderson Cancer Center, Houston		yes	DMEM, 10% FBS, 1% Pen/Strep, 1mM L-Glut, 1.25 ug/ml insulin, 0.4X NEAA
OVCAR3	I	University of Medicine & Dentristy of New Jersey		yes	RPMI 1640, 10%FBS, 1% Pen/Strep, 1% L-Glut
OVCAR5	II	University of California San Francisco		yes	DMEM H-21, 10% FBS
OVISE	II	Osaka University Graduate School of Medicine		yes	DMEM, 10% FBS, 1% Pen/Strep, 1% L-Glut, 1% NEAA
OVKATE	I	UCLA (Ovarian Cancer Association Consortium)		yes	RPMI 1640, 10%FBS, 1% Pen/Strep, 1% L-Glut
OVSAHO	I	UCLA (Ovarian Cancer Association Consortium)		yes	RPMI 1640, 10%FBS, 1% Pen/Strep, 1% L-Glut
PEO1	I	Mayo Clinic, Rochester, Minnesota		yes	DMEM, 10% FBS, 1% Pen/Strep, 1% L-Glut, 1% NEAA
PEO4	I	Mayo Clinic, Rochester, Minnesota		yes	DMEM, 10% FBS, 1% Pen/Strep, 1% L-Glut, 1% NEAA
SKOV3IP1	II	University of Texas MD Anderson Cancer Center, Houston		yes	DMEM, 10% FBS, 1% Pen/Strep, 1% L-Glut, 1% NEAA
SNU119	I	Korean Cell Line Bank	KCLB 00119	from bank	RPMI 1640, 10%FBS, 1% L-Glut, 1% NEAA, 1% MEM Vitamins
TOV112	III	Wayne State University School of Medicine, Detroit		yes	199:105 (50:50), 10% FBS, 1% Pen/Strep, 1% NEAA, 1X MEM Vitamin Solution
TOV112DR	III	Wayne State University School of Medicine, Detroit		yes	199:105 (50:50), 10% FBS, 1% Pen/Strep, 1% NEAA, 1X MEM Vitamin Solution
TYKNU	III	Osaka University Graduate School of Medicine		yes	MEM, 10% FBS, 1% NEAA, 1% MEM Vitamins.
TYKNU CPR	III	Japanese Collection of Research Bioresources Cell Bank	JCRB0234.1	yes	MEM, 10% FBS, 1% NEAA, 1% MEM Vitamins.
Abbreviations
DMEM	Dulbecco's Modified Eagles Medium
EMEM	Eagle's Minimum Essential Medium
Anti-Anti	Antibiotic-Antimycotic
FBS	Fetal Bovine Serum
MEM	Minimum Essential Medium
NEAA	Non-Essential Amino Acids
RPMI	Roswell Park Memorial Institute
IOSE	Immortalized ovarian surface epithelial (cells)
* IOSE397 and IOSE7576 were checked to ensure no contamination with other lines.
